# Supplementary material for: Mitochondrial DNA copy number can influence mortality and cardiovascular disease via methylation of nuclear DNA CpGs
Source: Genome Med. 2020 Sep 28;12:84. doi: 10.1186/s13073-020-00778-7 (PMC7523322; doi:10.1186/s13073-020-00778-7)
Supplement: Supplementary file 3 — Additional file 3: Table S2. ARIC summary statistics. A. Meta-Analysis, B. AA, C. EA. [file 13073_2020_778_MOESM3_ESM.xlsx]

## Sheet: Table S2A
Table S2. ARIC summary statistics. Tab A. Meta-Analysis, Tab B. AA, Tab C. EA.
Marker Name	Beta	StdErr	P-value	Direction	HetISq	HetChiSq	HetDf	HetPVal
cg21051031	0.008	0.0005	1.655e-47	++	89	9.066	1	0.002603
cg26094004	-0.0098	0.0009	4.544e-28	--	7.5	1.081	1	0.2984
cg26563141	-0.0088	0.0013	2.417e-11	--	73.4	3.765	1	0.05233
cg03597491	0.0038	0.0006	6.199e-11	++	0	0.35	1	0.5539
cg04454285	0.0033	0.0005	9.952e-11	++	67.5	3.075	1	0.07951
cg08215318	0.0042	0.0007	1.615e-10	++	0	0.388	1	0.5335
cg01351315	0.0049	0.0008	1.837e-10	++	65.1	2.863	1	0.09064
cg21163717	-0.0038	0.0006	2.134e-10	--	0	0.032	1	0.8586
cg13488078	0.0045	0.0007	6.716e-10	++	0	0.006	1	0.9361
cg01697902	0.0041	0.0007	6.717e-10	++	79.3	4.836	1	0.02787
cg26894523	0.0036	0.0006	6.9e-10	++	0	0.678	1	0.4104
cg10044470	-0.0059	0.001	7.506e-10	--	0	0.796	1	0.3723
cg20605134	0.003	0.0005	9.412e-10	++	0	0.866	1	0.3521
cg17356733	0.0044	0.0007	2.378e-09	++	0	0.497	1	0.4807
cg11212901	0.0042	0.0007	3.595e-09	++	0	0.077	1	0.7818
cg17586302	0.0048	0.0008	4.236e-09	++	0	0.909	1	0.3404
cg22068629	0.005	0.0009	9.851e-09	++	0	0.934	1	0.3338
cg06358171	0.0057	0.001	1.032e-08	++	61.4	2.588	1	0.1077
cg25006194	0.004	0.0007	1.153e-08	++	47.5	1.906	1	0.1675
cg13381110	0.0065	0.0011	1.432e-08	++	0	0.812	1	0.3676
cg03910874	-0.0038	0.0007	1.639e-08	--	82.8	5.815	1	0.01589
cg23304647	0.0042	0.0007	1.84e-08	++	0	0.472	1	0.4922
cg00705730	0.0046	0.0008	2.042e-08	++	0	0.537	1	0.4636
cg00960906	-0.005	0.0009	2.333e-08	--	0	0.788	1	0.3747
cg14531564	-0.0039	0.0007	2.337e-08	--	0	0.127	1	0.7214
cg14575356	0.0047	0.0008	3.141e-08	++	0	0.045	1	0.8317
cg12430029	-0.0044	0.0008	3.192e-08	--	0	0.019	1	0.8908
cg23513930	0.003	0.0006	3.276e-08	++	80.9	5.23	1	0.02221
cg01323964	0.0048	0.0009	3.352e-08	++	46.1	1.856	1	0.1731
cg03720100	0.003	0.0005	3.729e-08	++	92.4	13.086	1	0.0002975
cg08899667	-0.0051	0.0009	4.145e-08	--	24.8	1.33	1	0.2488
cg16276850	0.0047	0.0008	4.354e-08	++	0	0.193	1	0.6606
cg17564205	0.0017	0.0003	4.433e-08	++	73	3.699	1	0.05443
cg12578100	0.0045	0.0008	4.49e-08	++	0	0.145	1	0.703
cg18548864	0.0031	0.0006	4.825e-08	++	86.3	7.296	1	0.006912
cg06230674	0.0034	0.0006	5.332e-08	++	0	0.386	1	0.5346
cg04686354	0.003	0.0006	5.852e-08	++	0	0.105	1	0.7463
cg10805819	0.0014	0.0003	5.885e-08	++	0	0.33	1	0.5657
cg22570970	0.0035	0.0007	6.075e-08	++	34.2	1.519	1	0.2178
cg19344545	-0.0036	0.0007	6.739e-08	--	89.9	9.94	1	0.001617
cg23582982	0.0027	0.0005	6.928e-08	++	76.7	4.297	1	0.03817
cg06288444	0.0012	0.0002	8.103e-08	++	0	0.045	1	0.8327
cg02023973	0.0038	0.0007	8.525e-08	++	0	0.618	1	0.4318
cg11441704	0.0025	0.0005	9.145e-08	++	0	0.006	1	0.9361
cg18415791	0.0043	0.0008	1.116e-07	++	76.5	4.257	1	0.03909
cg27255275	0.0036	0.0007	1.168e-07	++	57	2.328	1	0.1271
cg08622198	0.0032	0.0006	1.211e-07	++	0	0.31	1	0.5779
cg13912858	0.0024	0.0005	1.328e-07	++	58.4	2.403	1	0.1211
cg05957567	-0.0036	0.0007	1.332e-07	--	0	0.573	1	0.4489
cg10784511	-0.0041	0.0008	1.414e-07	--	0	0.738	1	0.3903
cg16373526	0.003	0.0006	1.55e-07	++	0	0.822	1	0.3645
cg10287137	0.0028	0.0005	1.552e-07	++	2.2	1.023	1	0.3118
cg09611064	0.0023	0.0004	1.619e-07	++	0	0.096	1	0.7569
cg17322655	-0.0026	0.0005	1.793e-07	--	74	3.843	1	0.04996
cg15393490	-0.0049	0.0009	1.806e-07	--	0	0.21	1	0.6466
cg08371947	-0.0035	0.0007	1.878e-07	--	0	0.04	1	0.8406
cg09595185	0.004	0.0008	1.917e-07	++	82.7	5.785	1	0.01617
cg11597277	0.0052	0.001	1.987e-07	++	0	0.266	1	0.6061
cg13101705	-0.0031	0.0006	2.003e-07	--	0	0.08	1	0.7768
cg19674851	0.0058	0.0011	2.211e-07	++	0	0.196	1	0.6581
cg00637477	0.0038	0.0007	2.218e-07	++	0	0.001	1	0.9722
cg14644204	0.0026	0.0005	2.335e-07	++	0	0.097	1	0.7557
cg04652536	0.0016	0.0003	2.481e-07	++	0	0.33	1	0.5657
cg11783834	0.0027	0.0005	2.512e-07	++	50.5	2.018	1	0.1554
cg17555373	0.0047	0.0009	2.558e-07	++	0	0.791	1	0.3739
cg18337222	0.0029	0.0006	2.678e-07	++	0	0.922	1	0.3369
cg12448724	0.0029	0.0006	2.712e-07	++	0	0.931	1	0.3347
cg09858022	0.0032	0.0006	2.835e-07	++	0	0.066	1	0.7975
cg22152446	0.0051	0.001	2.92e-07	++	76.2	4.2	1	0.04042
cg12852499	0.0031	0.0006	3.248e-07	++	46.8	1.881	1	0.1703
cg21161394	0.0034	0.0007	3.263e-07	++	0	0.288	1	0.5915
cg15361231	0.0041	0.0008	3.443e-07	++	30.5	1.438	1	0.2305
cg19191888	-0.0025	0.0005	3.711e-07	--	92.9	14.115	1	0.0001719
cg14267222	-0.0026	0.0005	3.715e-07	--	0	0.097	1	0.7559
cg07584494	0.003	0.0006	4.154e-07	++	0	0.094	1	0.7596
cg15580458	0.0032	0.0006	5.106e-07	++	34.6	1.529	1	0.2163
cg04640109	0.004	0.0008	5.283e-07	++	0	0.035	1	0.8513
cg14519664	-0.0051	0.001	5.524e-07	--	72.6	3.651	1	0.05604
cg22438763	0.0043	0.0009	5.933e-07	++	18.8	1.232	1	0.2671
cg24875854	0.0025	0.0005	5.991e-07	++	0	0.34	1	0.5599
cg07095530	0.0023	0.0005	6.271e-07	++	0	0.594	1	0.441
cg23478124	-0.005	0.001	6.394e-07	--	0	0.082	1	0.7752
cg27058077	0.0024	0.0005	6.765e-07	++	80.7	5.186	1	0.02277
cg07005444	0.0032	0.0006	7.068e-07	++	0	0.575	1	0.4482
cg25960038	0.0034	0.0007	7.572e-07	++	20.5	1.258	1	0.262
cg11932158	0.0027	0.0005	8.416e-07	++	0	0.759	1	0.3836
cg14289294	-0.0024	0.0005	8.473e-07	--	0	0.201	1	0.6539
cg27051683	-0.0021	0.0004	8.915e-07	--	0	0.029	1	0.8655
cg04192018	0.0009	0.0002	9.527e-07	++	57.8	2.372	1	0.1235
cg27432242	0.0035	0.0007	1.029e-06	++	0	0.072	1	0.7888
cg08044454	0.0034	0.0007	1.065e-06	++	80.5	5.118	1	0.02368
cg07033722	0.0032	0.0007	1.091e-06	++	0	0.135	1	0.7135
cg02342791	0.0048	0.001	1.186e-06	++	40.5	1.68	1	0.1949
cg19586143	-0.0035	0.0007	1.211e-06	--	0	0.13	1	0.7185
cg09596674	0.003	0.0006	1.222e-06	++	12.4	1.142	1	0.2853
cg08039560	-0.0037	0.0008	1.243e-06	--	57.2	2.334	1	0.1266
cg24931632	0.0034	0.0007	1.352e-06	++	0	0.123	1	0.726
cg07552707	0.0025	0.0005	1.479e-06	++	0	0.954	1	0.3288
cg10094994	0.0035	0.0007	1.549e-06	++	69.2	3.25	1	0.07141
cg17007640	0.0029	0.0006	1.582e-06	++	0	0.424	1	0.5151
cg13039251	-0.0057	0.0012	1.589e-06	--	23	1.299	1	0.2544
cg17554604	0.0025	0.0005	1.755e-06	++	0	0.78	1	0.3773
cg11361201	0.0033	0.0007	1.768e-06	++	49.3	1.973	1	0.1601
cg12868738	-0.0063	0.0013	1.779e-06	--	0	0.507	1	0.4763
cg19713460	0.0041	0.0009	1.79e-06	++	0	0.289	1	0.5906
cg11357013	0.0036	0.0007	1.846e-06	++	0	0.358	1	0.5496
cg07468397	-0.003	0.0006	1.893e-06	--	91.3	11.535	1	0.0006831
cg05823812	0.0042	0.0009	2.013e-06	++	0	0.31	1	0.5776
cg10456459	0.0039	0.0008	2.055e-06	++	0	0.02	1	0.888
cg19476647	0.0027	0.0006	2.09e-06	++	0	0.008	1	0.9277
cg04831327	0.0027	0.0006	2.108e-06	++	79.2	4.797	1	0.0285
cg15407570	0.003	0.0006	2.191e-06	++	0	0	1	0.9854
cg01819568	-0.0037	0.0008	2.196e-06	--	35.1	1.541	1	0.2144
cg15253304	-0.0031	0.0007	2.197e-06	--	76.9	4.331	1	0.03743
cg14516183	0.0045	0.001	2.301e-06	++	0.5	1.005	1	0.3161
cg00515756	0.001	0.0002	2.394e-06	++	0	0.265	1	0.6065
cg02194129	-0.0039	0.0008	2.414e-06	--	0	0	1	0.9885
cg17525102	0.0027	0.0006	2.454e-06	++	36.3	1.569	1	0.2103
cg17183174	0.0055	0.0012	2.667e-06	++	60.2	2.515	1	0.1128
cg00701064	0.0042	0.0009	2.668e-06	++	0	0.432	1	0.5112
cg08892370	0.0033	0.0007	2.678e-06	++	0	0.911	1	0.3398
cg08332908	0.0031	0.0007	2.749e-06	++	0	0.86	1	0.3539
cg03389701	0.0013	0.0003	2.818e-06	++	77.7	4.476	1	0.03437
cg16149628	0.0038	0.0008	2.825e-06	++	0	0.568	1	0.4509
cg06091881	0.002	0.0004	2.836e-06	++	37	1.587	1	0.2078
cg24124330	0.0012	0.0003	2.909e-06	++	38.1	1.616	1	0.2036
cg17061862	-0.0055	0.0012	2.95e-06	--	0	0.91	1	0.3402
cg23122109	0.0025	0.0005	2.96e-06	++	0	0.023	1	0.8789
cg19707040	0.0031	0.0007	2.997e-06	++	0	0.009	1	0.9235
cg06564900	0.0029	0.0006	3.022e-06	++	0	0.782	1	0.3764
cg09859659	0.0037	0.0008	3.15e-06	++	37.7	1.605	1	0.2052
cg23836542	0.0023	0.0005	3.198e-06	++	0	0.266	1	0.6059
cg04173396	0.0042	0.0009	3.225e-06	++	7.9	1.086	1	0.2974
cg20445774	0.0029	0.0006	3.256e-06	++	0	0.1	1	0.7513
cg03602288	0.0053	0.0011	3.278e-06	++	0	0.942	1	0.3317
cg03797115	0.0045	0.001	3.341e-06	++	66.8	3.014	1	0.08254
cg02520804	0.0045	0.001	3.385e-06	++	0	0.194	1	0.6593
cg21480043	0.0038	0.0008	3.449e-06	++	0	0.461	1	0.497
cg21274857	0.0022	0.0005	3.465e-06	++	0	0.018	1	0.8933
cg19023589	0.0043	0.0009	3.541e-06	++	0	0.008	1	0.9309
cg02740606	-0.0026	0.0006	3.554e-06	--	73.8	3.818	1	0.05071
cg09962809	0.0025	0.0005	3.609e-06	++	0	0.569	1	0.4506
cg23437162	-0.0036	0.0008	3.806e-06	--	0	0.417	1	0.5187
cg05059480	0.0023	0.0005	3.845e-06	++	0	0.221	1	0.6387
cg14180029	-0.0043	0.0009	3.852e-06	--	19.2	1.237	1	0.266
cg05218689	0.0009	0.0002	3.907e-06	++	83	5.88	1	0.01531
cg08132815	0.0044	0.0009	3.956e-06	++	31.4	1.457	1	0.2274
cg26103369	0.0015	0.0003	4.058e-06	++	57.1	2.329	1	0.127
cg21958598	0.0011	0.0002	4.242e-06	++	56.8	2.314	1	0.1282
cg21318213	0.0034	0.0007	4.295e-06	++	0	0.315	1	0.5744
cg23025459	-0.0058	0.0013	4.707e-06	--	0	0.218	1	0.6403
cg22370524	0.0009	0.0002	4.735e-06	++	0	0.203	1	0.6525
cg24869815	0.0025	0.0005	4.743e-06	++	0	0.642	1	0.4229
cg01763719	0.0042	0.0009	4.759e-06	++	80.7	5.184	1	0.02279
cg11173131	0.004	0.0009	4.803e-06	++	0	0.867	1	0.3517
cg18188235	0.002	0.0004	4.835e-06	++	0	0.036	1	0.8494
cg15084543	0.0048	0.0011	4.867e-06	++	0	0.443	1	0.5058
cg18490614	0.0033	0.0007	4.999e-06	++	0	0.804	1	0.3699
cg07474797	0.0029	0.0006	5.068e-06	++	0	0.216	1	0.6423
cg26877678	0.0041	0.0009	5.48e-06	++	0	0.529	1	0.4672
cg10151367	0.0024	0.0005	5.548e-06	++	0	0	1	0.9926
cg03512426	0.0025	0.0006	5.67e-06	++	0	0.039	1	0.8444
cg16803083	0.003	0.0007	5.673e-06	++	0	0.098	1	0.7546
cg00664609	0.0031	0.0007	5.708e-06	++	0	0.062	1	0.8031
cg06430509	-0.0034	0.0007	5.769e-06	--	57.2	2.335	1	0.1265
cg02423817	-0.0031	0.0007	5.93e-06	--	46.8	1.878	1	0.1705
cg23104539	0.0029	0.0006	5.952e-06	++	0	0.001	1	0.9773
cg27021666	-0.0024	0.0005	6.027e-06	--	0	0.125	1	0.7234
cg12798040	-0.0045	0.001	6.075e-06	--	0	0.7	1	0.4028
cg25298189	0.0029	0.0006	6.28e-06	++	0	0.002	1	0.9672
cg18517055	0.0057	0.0013	6.398e-06	++	0	0.001	1	0.9784
cg17846016	0.0031	0.0007	6.805e-06	++	73.1	3.712	1	0.05402
cg18810022	-0.0027	0.0006	6.924e-06	--	0	0.175	1	0.6753
cg00962740	-0.0035	0.0008	6.942e-06	--	0	0.505	1	0.4774
cg07000116	0.0035	0.0008	6.953e-06	++	0	0.639	1	0.4241
cg04952627	0.0028	0.0006	7.066e-06	++	0	0.07	1	0.791
cg01627823	0.0022	0.0005	7.082e-06	++	64	2.776	1	0.09571
cg06195193	-0.0041	0.0009	7.249e-06	--	38.3	1.62	1	0.2031
cg25637722	0.0029	0.0006	7.307e-06	++	75.4	4.073	1	0.04357
cg24453664	0.0035	0.0008	7.616e-06	++	79	4.767	1	0.029
cg10755723	-0.004	0.0009	7.711e-06	--	0	0.18	1	0.6713
cg08123444	-0.0067	0.0015	7.783e-06	--	16.5	1.198	1	0.2738
cg23098693	0.004	0.0009	8.05e-06	++	18.1	1.221	1	0.2691
cg11715789	0.0034	0.0008	8.083e-06	++	0	0.785	1	0.3756
cg07091016	0.0029	0.0007	8.087e-06	++	0	0.001	1	0.9748
cg17714799	0.0037	0.0008	8.159e-06	++	0	0.034	1	0.8532
cg00386408	0.0033	0.0007	8.233e-06	++	0	0	1	0.9979
cg09277376	0.0033	0.0007	8.405e-06	++	0	0.796	1	0.3724
cg09937438	0.0031	0.0007	8.542e-06	++	0	0.449	1	0.5027
cg13282152	-0.0024	0.0005	8.659e-06	--	0	0.238	1	0.6253
cg03721064	-0.001	0.0002	8.745e-06	--	0	0.6	1	0.4386
cg00945209	-0.0025	0.0006	8.85e-06	--	65	2.857	1	0.09101
cg13995774	0.0028	0.0006	8.941e-06	++	53.3	2.141	1	0.1434
cg00686915	-0.0038	0.0009	9.018e-06	--	0	0.01	1	0.9221
cg03984055	0.0021	0.0005	9.052e-06	++	0	0.173	1	0.6771
cg06079347	0.0017	0.0004	9.249e-06	++	0	0.146	1	0.7024
cg05237641	0.0028	0.0006	9.258e-06	++	0	0.918	1	0.338
cg02318784	0.0031	0.0007	9.616e-06	++	0	0.096	1	0.757
cg13307058	0.0025	0.0006	9.641e-06	++	0	0.108	1	0.7428
cg04481596	0.0021	0.0005	9.737e-06	++	0	0.013	1	0.9079
cg18297960	-0.0031	0.0007	1.003e-05	--	13.8	1.161	1	0.2813
cg00745725	0.0037	0.0008	1.017e-05	++	0	0.437	1	0.5085
cg08767938	0.0043	0.001	1.017e-05	++	0	0.272	1	0.6021
cg21138542	-0.0057	0.0013	1.027e-05	--	0	0.279	1	0.5974
cg19620333	-0.0041	0.0009	1.034e-05	--	0	0.649	1	0.4203
cg04837832	0.003	0.0007	1.064e-05	++	0	0.112	1	0.7379
cg27410595	-0.0026	0.0006	1.068e-05	--	0	0.815	1	0.3666
cg10789956	0.0037	0.0008	1.138e-05	++	0	0.485	1	0.4862
cg17329004	0.0011	0.0002	1.153e-05	++	0	0.857	1	0.3545
cg20281882	0.0011	0.0003	1.159e-05	++	0	0.66	1	0.4165
cg09295081	0.0022	0.0005	1.175e-05	++	12.8	1.147	1	0.2843
cg17882660	0.0028	0.0006	1.179e-05	++	0	0.519	1	0.4712
cg23309836	0.0059	0.0013	1.183e-05	++	0	0.368	1	0.5439
cg00885788	0.0013	0.0003	1.189e-05	++	0	0.001	1	0.9728
cg09585333	-0.0035	0.0008	1.204e-05	--	0	0.383	1	0.5361
cg01185754	0.0059	0.0013	1.241e-05	++	0	0.008	1	0.9308
cg26298914	0.0032	0.0007	1.242e-05	++	61.9	2.622	1	0.1054
cg25344017	0.0015	0.0004	1.271e-05	++	49.6	1.984	1	0.159
cg19351604	0.0029	0.0007	1.275e-05	++	0	0.334	1	0.5635
cg15534855	0.0016	0.0004	1.283e-05	++	0	0.13	1	0.7184
cg08817867	0.0027	0.0006	1.284e-05	++	0	0.799	1	0.3714
cg03561416	-0.0028	0.0006	1.317e-05	--	0	0.143	1	0.7049
cg14934280	-0.0026	0.0006	1.331e-05	--	0	0.401	1	0.5267
cg01852238	0.0009	0.0002	1.332e-05	++	0	0.074	1	0.7859
cg22425474	0.0094	0.0022	1.366e-05	++	0	0.041	1	0.8386
cg05193435	0.0058	0.0013	1.384e-05	++	4.8	1.05	1	0.3055
cg26535158	0.002	0.0005	1.391e-05	++	18.6	1.228	1	0.2678
cg19528338	0.0058	0.0013	1.435e-05	++	0	0.427	1	0.5135
cg22867156	0.005	0.0011	1.442e-05	++	0	0.674	1	0.4115
cg20914464	0.0014	0.0003	1.468e-05	++	3.5	1.036	1	0.3087
cg24952123	-0.007	0.0016	1.47e-05	--	55.1	2.228	1	0.1356
cg17439800	-0.0043	0.001	1.496e-05	--	0	0.268	1	0.6047
cg07786657	-0.0026	0.0006	1.51e-05	--	92.7	13.606	1	0.0002254
cg10181330	0.0075	0.0017	1.551e-05	++	0	0.001	1	0.9735
cg06132853	0.0012	0.0003	1.555e-05	++	0	0.944	1	0.3312
cg17267681	-0.0032	0.0007	1.559e-05	--	0	0.303	1	0.5823
cg23501767	-0.0011	0.0003	1.604e-05	--	0	0.278	1	0.598
cg08969925	-0.0058	0.0013	1.635e-05	--	0	0.001	1	0.9703
cg21484749	0.0017	0.0004	1.675e-05	++	0	0.097	1	0.7549
cg08633074	0.0027	0.0006	1.72e-05	++	72	3.572	1	0.05877
cg07102397	0.0044	0.001	1.727e-05	++	0	0	1	0.9849
cg09763373	0.0039	0.0009	1.74e-05	++	12.2	1.139	1	0.2858
cg18587518	0.0011	0.0003	1.815e-05	++	0	0.524	1	0.4691
cg24553417	0.0044	0.001	1.829e-05	++	34.2	1.519	1	0.2178
cg19913563	0.0026	0.0006	1.858e-05	++	91.7	12.069	1	0.0005126
cg24762231	0.0042	0.001	1.858e-05	++	2.6	1.027	1	0.3109
cg07212327	0.005	0.0012	1.881e-05	++	0	0.246	1	0.6196
cg24656269	0.0016	0.0004	1.918e-05	++	0	0.473	1	0.4918
cg08479571	0.0008	0.0002	1.922e-05	++	71.5	3.51	1	0.06101
cg11665991	0.0026	0.0006	1.922e-05	++	0	0.016	1	0.8979
cg25033767	0.0024	0.0006	1.947e-05	++	0	0.884	1	0.3472
cg22740489	0.0034	0.0008	1.97e-05	++	0	0.547	1	0.4596
cg18419358	0.0075	0.0018	1.981e-05	++	0	0.021	1	0.8858
cg26579713	-0.0015	0.0003	2.002e-05	--	30.9	1.447	1	0.229
cg08445263	0.003	0.0007	2.017e-05	++	0	0.246	1	0.6197
cg12729838	0.0022	0.0005	2.029e-05	++	34.2	1.519	1	0.2178
cg16115711	0.0018	0.0004	2.033e-05	++	81.9	5.512	1	0.01889
cg14753356	0.0044	0.001	2.058e-05	++	9.3	1.102	1	0.2938
cg18095675	0.0035	0.0008	2.082e-05	++	23.9	1.313	1	0.2518
cg16665335	0.001	0.0002	2.083e-05	++	30.4	1.436	1	0.2307
cg03831847	-0.0029	0.0007	2.091e-05	--	73.3	3.739	1	0.05317
cg26506790	-0.0028	0.0007	2.097e-05	--	0	0.432	1	0.5108
cg05656688	-0.0033	0.0008	2.113e-05	--	0	0.046	1	0.83
cg25936358	0.0034	0.0008	2.117e-05	++	0	0.209	1	0.6472
cg07732037	-0.0061	0.0014	2.123e-05	--	0	0.003	1	0.9566
cg19403909	0.0062	0.0014	2.134e-05	++	0	0.699	1	0.403
cg06600725	0.0057	0.0013	2.145e-05	++	0	0.317	1	0.5735
cg03227037	-0.0058	0.0014	2.158e-05	--	0	0.132	1	0.7161
cg00439981	0.0042	0.001	2.186e-05	++	17.8	1.216	1	0.2702
cg22473097	0.0086	0.002	2.208e-05	++	0	0.146	1	0.7021
cg03308652	0.0038	0.0009	2.222e-05	++	0	0.001	1	0.9805
cg11663667	0.0038	0.0009	2.239e-05	++	0	0.503	1	0.4784
cg24201362	-0.0021	0.0005	2.266e-05	--	0	0.941	1	0.332
cg02166888	0.0011	0.0003	2.28e-05	++	0	0.037	1	0.8482
cg02355339	0.0015	0.0004	2.282e-05	++	69.6	3.285	1	0.06993
cg16905926	-0.0011	0.0003	2.298e-05	--	0	0.006	1	0.9373
cg12296630	0.0031	0.0007	2.307e-05	++	57.1	2.328	1	0.127
cg17800654	0.0025	0.0006	2.379e-05	++	15	1.176	1	0.2781
cg08721324	0.0035	0.0008	2.396e-05	++	70.2	3.352	1	0.06711
cg25448856	0.0037	0.0009	2.4e-05	++	0	0.243	1	0.6218
cg09515442	-0.0053	0.0013	2.431e-05	--	19.9	1.248	1	0.264
cg05385434	0.004	0.001	2.453e-05	++	63.4	2.731	1	0.09839
cg25345520	-0.0028	0.0007	2.468e-05	--	78.9	4.731	1	0.02962
cg20219457	0.0023	0.0006	2.509e-05	++	0	0.066	1	0.7976
cg09321400	0.0025	0.0006	2.531e-05	++	0	0.209	1	0.6478
cg25121292	0.0028	0.0007	2.536e-05	++	0	0.051	1	0.8221
cg06880857	0.0009	0.0002	2.627e-05	++	0	0.064	1	0.801
cg09357462	-0.0035	0.0008	2.65e-05	--	49.3	1.971	1	0.1604
cg05776004	0.0015	0.0004	2.672e-05	++	0	0.012	1	0.9145
cg10272731	0.0013	0.0003	2.676e-05	++	0	0.503	1	0.4784
cg07227049	0.0033	0.0008	2.68e-05	++	0	0.248	1	0.6181
cg00480356	0.0026	0.0006	2.683e-05	++	0	0.162	1	0.6875
cg00501919	-0.0035	0.0008	2.719e-05	--	0	0.811	1	0.3679
cg05135521	0.0067	0.0016	2.744e-05	++	0	0.165	1	0.6843
cg14023309	0.0016	0.0004	2.761e-05	++	36.7	1.58	1	0.2088
cg08336736	0.0009	0.0002	2.767e-05	++	50.7	2.03	1	0.1542
cg00765705	0.0031	0.0007	2.774e-05	++	69.6	3.294	1	0.06954
cg14515453	0.0019	0.0005	2.781e-05	++	0	0.041	1	0.84
cg12776156	-0.0024	0.0006	2.783e-05	--	0	0.039	1	0.8434
cg00578511	-0.0078	0.0019	2.802e-05	--	0	0.037	1	0.8472
cg17807806	0.0019	0.0005	2.825e-05	++	69.8	3.306	1	0.06901
cg21551549	0.0034	0.0008	2.842e-05	++	69.5	3.279	1	0.07016
cg07300060	0.0023	0.0005	2.907e-05	++	0	0.053	1	0.8183
cg06816087	0.0013	0.0003	2.918e-05	++	0	0.03	1	0.8617
cg18834361	0.001	0.0002	2.931e-05	++	31.5	1.459	1	0.227
cg02145701	0.0035	0.0008	2.941e-05	++	88.2	8.454	1	0.003642
cg16962442	0.0031	0.0007	2.96e-05	++	0	0.224	1	0.6363
cg26312802	0.0011	0.0003	2.969e-05	++	28.4	1.396	1	0.2374
cg22345063	0.007	0.0017	3.021e-05	++	0	0.014	1	0.9064
cg13255542	0.0035	0.0008	3.031e-05	++	0	0.026	1	0.8719
cg05120716	0.0011	0.0003	3.07e-05	++	0	0.021	1	0.8853
cg20427144	0.0034	0.0008	3.077e-05	++	82.9	5.849	1	0.01559
cg03260240	0.004	0.001	3.085e-05	++	0	0.389	1	0.5329
cg12643226	0.0013	0.0003	3.103e-05	++	0	0.524	1	0.4692
cg26545245	0.0041	0.001	3.113e-05	++	0	0.78	1	0.377
cg11628055	0.0022	0.0005	3.12e-05	++	8.2	1.089	1	0.2967
cg06401414	-0.0036	0.0009	3.129e-05	--	0	0.245	1	0.6209
cg20300175	0.003	0.0007	3.162e-05	++	0	0.222	1	0.6376
cg15302350	-0.0024	0.0006	3.168e-05	--	0	0.036	1	0.8495
cg14059339	0.0038	0.0009	3.171e-05	++	0	0.003	1	0.9545
cg07848601	0.002	0.0005	3.233e-05	++	65.2	2.871	1	0.09019
cg14530834	0.0033	0.0008	3.247e-05	++	0	0.558	1	0.4549
cg12044599	-0.0022	0.0005	3.257e-05	--	44.4	1.8	1	0.1797
cg20923498	-0.0031	0.0007	3.273e-05	--	80.8	5.217	1	0.02236
cg02514519	-0.0015	0.0004	3.283e-05	--	0	0.457	1	0.4989
cg25149218	-0.0037	0.0009	3.286e-05	--	0	0.011	1	0.9148
cg25344367	0.001	0.0002	3.301e-05	++	0	0.007	1	0.9319
cg10913077	-0.0027	0.0007	3.351e-05	--	86.1	7.197	1	0.007304
cg07516307	0.0006	0.0001	3.366e-05	++	3.6	1.037	1	0.3084
cg04004363	0.0012	0.0003	3.39e-05	++	0	0.355	1	0.5511
cg16705627	0.0036	0.0009	3.393e-05	++	0	0.083	1	0.7738
cg26012482	-0.0029	0.0007	3.404e-05	--	0	0.021	1	0.886
cg19451167	0.0014	0.0003	3.422e-05	++	0	0.013	1	0.9079
cg07892597	0.0029	0.0007	3.447e-05	++	58.9	2.435	1	0.1186
cg12405599	0.0048	0.0012	3.473e-05	++	18.1	1.221	1	0.2692
cg07698783	-0.0025	0.0006	3.517e-05	--	0	0.127	1	0.7219
cg00622375	0.0064	0.0015	3.536e-05	++	0	0.532	1	0.4658
cg15724534	0.0034	0.0008	3.566e-05	++	83.7	6.119	1	0.01337
cg02152819	-0.0022	0.0005	3.577e-05	--	0	0	1	0.998
cg11207081	0.0006	0.0001	3.577e-05	++	0	0.166	1	0.6839
cg02556393	0.0055	0.0013	3.581e-05	++	0	0.631	1	0.4269
cg13599613	0.0035	0.0009	3.619e-05	++	0	0.916	1	0.3385
cg14733855	-0.0006	0.0001	3.633e-05	--	0	0.041	1	0.8402
cg06219660	0.0028	0.0007	3.676e-05	++	34.7	1.532	1	0.2158
cg07307994	0.0097	0.0023	3.679e-05	++	0	0.099	1	0.7524
cg26978290	0.0026	0.0006	3.707e-05	++	0	0.062	1	0.804
cg14535274	-0.0032	0.0008	3.735e-05	--	0	0.524	1	0.4689
cg12210890	0.0024	0.0006	3.776e-05	++	0	0.346	1	0.5563
cg22076941	-0.0093	0.0023	3.789e-05	--	0	0.007	1	0.9357
cg07317983	0.0019	0.0005	3.797e-05	++	46.4	1.866	1	0.1719
cg00476955	0.0032	0.0008	3.829e-05	++	16.3	1.195	1	0.2742
cg06623778	0.0027	0.0007	3.846e-05	++	0	0.031	1	0.8607
cg24706992	-0.0019	0.0005	3.853e-05	--	0	0.063	1	0.8014
cg12937391	-0.0022	0.0005	3.873e-05	--	0	0.62	1	0.4309
cg00030432	0.0024	0.0006	3.894e-05	++	27.4	1.377	1	0.2407
cg03553587	0.002	0.0005	3.939e-05	++	0	0.023	1	0.8805
cg18530075	0.0011	0.0003	3.952e-05	++	0	0.213	1	0.6448
cg27460531	0.0018	0.0004	3.962e-05	++	0	0.145	1	0.7035
cg21443659	0.0054	0.0013	3.993e-05	++	0	0.621	1	0.4306
cg23090824	0.0035	0.0009	4.006e-05	++	48.3	1.934	1	0.1643
cg02586712	-0.0035	0.0009	4.007e-05	--	72.6	3.653	1	0.05597
cg07269682	0.0037	0.0009	4.038e-05	++	0	0.402	1	0.5262
cg22679740	-0.0049	0.0012	4.088e-05	--	0	0.44	1	0.5071
cg10135483	0.0029	0.0007	4.094e-05	++	0	0.093	1	0.7608
cg23057870	0.006	0.0015	4.126e-05	++	0	0.016	1	0.8992
cg10075819	-0.0027	0.0007	4.127e-05	--	81.2	5.318	1	0.02111
cg06219806	-0.0022	0.0005	4.131e-05	--	0	0	1	0.9926
cg24284640	0.0014	0.0003	4.152e-05	++	18.1	1.221	1	0.2692
cg12406703	-0.0031	0.0008	4.165e-05	--	0	0.029	1	0.865
cg04101342	0.0012	0.0003	4.169e-05	++	11.7	1.133	1	0.2872
cg19037107	0.0033	0.0008	4.195e-05	++	0	0.267	1	0.6055
cg20034202	0.0036	0.0009	4.219e-05	++	0	0.062	1	0.8034
cg16643542	0.002	0.0005	4.412e-05	++	0	0.052	1	0.8194
cg17484671	0.003	0.0007	4.436e-05	++	0	0.396	1	0.5289
cg26709300	-0.004	0.001	4.53e-05	--	0	0.567	1	0.4516
cg08918985	0.0024	0.0006	4.532e-05	++	0	0.303	1	0.5819
cg02529358	-0.0035	0.0008	4.572e-05	--	0	0.252	1	0.6156
cg18398637	0.001	0.0002	4.619e-05	++	76.9	4.325	1	0.03755
cg27661394	0.003	0.0007	4.624e-05	++	51.5	2.063	1	0.1509
cg02856190	0.0025	0.0006	4.674e-05	++	14.8	1.174	1	0.2787
cg11183001	0.0049	0.0012	4.697e-05	++	0	0.062	1	0.8031
cg18716635	-0.0064	0.0016	4.723e-05	--	0	0.848	1	0.3571
cg15699226	0.0029	0.0007	4.745e-05	++	0	0	1	0.9853
cg11142944	-0.0009	0.0002	4.768e-05	--	0	0.663	1	0.4155
cg05884711	-0.0043	0.0011	4.804e-05	--	0	0.657	1	0.4175
cg18676273	0.0038	0.0009	4.806e-05	++	49.8	1.99	1	0.1583
cg26297819	0.0022	0.0005	4.812e-05	++	0	0.248	1	0.6183
cg14030836	-0.0025	0.0006	4.842e-05	--	85.4	6.853	1	0.00885
cg07677446	-0.0026	0.0006	4.893e-05	--	38.5	1.625	1	0.2024
cg10726517	-0.0039	0.001	4.893e-05	--	0	0.042	1	0.8373
cg05475575	0.0013	0.0003	4.914e-05	++	0	0.265	1	0.6068
cg06599169	-0.0027	0.0007	4.985e-05	--	0	0.007	1	0.9311
cg18933331	-0.0035	0.0009	5.009e-05	--	0	0.364	1	0.546
cg18161890	0.0029	0.0007	5.129e-05	++	36.3	1.571	1	0.2101
cg26034629	-0.0024	0.0006	5.151e-05	--	0	0.035	1	0.8518
cg14377059	-0.0038	0.0009	5.29e-05	--	0	0.147	1	0.7017
cg09688127	0.002	0.0005	5.309e-05	++	0	0.013	1	0.9101
cg25573386	-0.0025	0.0006	5.337e-05	--	33.7	1.508	1	0.2194
cg20189761	0.0019	0.0005	5.415e-05	++	0	0.168	1	0.6819
cg23934295	0.0062	0.0015	5.421e-05	++	0	0.74	1	0.3898
cg16408081	-0.002	0.0005	5.473e-05	--	43.5	1.77	1	0.1834
cg00123104	0.0046	0.0011	5.493e-05	++	0	0.247	1	0.6192
cg26178163	0.0038	0.0009	5.523e-05	++	41.7	1.715	1	0.1903
cg09051192	0.0009	0.0002	5.527e-05	++	0	0.873	1	0.3502
cg01850135	-0.0029	0.0007	5.57e-05	--	0	0.12	1	0.7293
cg10750945	0.0012	0.0003	5.591e-05	++	0	0.135	1	0.7134
cg17785202	0.0052	0.0013	5.624e-05	++	54.9	2.217	1	0.1365
cg13618969	0.0033	0.0008	5.639e-05	++	37.9	1.611	1	0.2043
cg05910443	0.0024	0.0006	5.682e-05	++	0	0.238	1	0.6255
cg22483743	0.002	0.0005	5.694e-05	++	0	0.419	1	0.5173
cg10422334	-0.0024	0.0006	5.735e-05	--	0	0.014	1	0.9051
cg04102905	-0.0029	0.0007	5.764e-05	--	35.2	1.544	1	0.214
cg01147055	0.0008	0.0002	5.832e-05	++	64	2.775	1	0.09572
cg09379497	0.0027	0.0007	5.832e-05	++	0	0.604	1	0.437
cg27172866	0.0035	0.0009	5.932e-05	++	5.2	1.055	1	0.3045
cg02769705	0.0043	0.0011	6.039e-05	++	0	0.041	1	0.8397
cg27260927	0.0028	0.0007	6.05e-05	++	0	0.063	1	0.802
cg10300864	-0.0023	0.0006	6.061e-05	--	0	0.614	1	0.4332
cg22325294	0.0028	0.0007	6.112e-05	++	0	0.003	1	0.9581
cg26987928	-0.0028	0.0007	6.112e-05	--	60.7	2.544	1	0.1107
cg02401454	0.0018	0.0004	6.213e-05	++	0	0.001	1	0.9788
cg13252307	0.0017	0.0004	6.353e-05	++	0	0.478	1	0.4894
cg23933241	0.0032	0.0008	6.394e-05	++	49.8	1.992	1	0.1581
cg14349937	0.0043	0.0011	6.421e-05	++	57.1	2.333	1	0.1266
cg09163720	0.0035	0.0009	6.474e-05	++	66.6	2.993	1	0.08362
cg18763165	0.0039	0.001	6.499e-05	++	0	0.34	1	0.56
cg25887739	0.0012	0.0003	6.556e-05	++	0	0.356	1	0.5509
cg06559111	0.0014	0.0004	6.572e-05	++	0	0.378	1	0.5386
cg14294758	0.0037	0.0009	6.629e-05	++	0	0.675	1	0.4114
cg14520947	0.0034	0.0009	6.631e-05	++	0	0.387	1	0.534
cg19802138	0.003	0.0008	6.637e-05	++	0	0.11	1	0.7401
cg11908294	0.0031	0.0008	6.71e-05	++	40.8	1.688	1	0.1939
cg11691093	-0.0005	0.0001	6.731e-05	--	0	0.632	1	0.4267
cg09910461	0.0011	0.0003	6.74e-05	++	0	0.443	1	0.5057
cg01453551	0.0011	0.0003	6.792e-05	++	0	0.494	1	0.482
cg09140723	0.0052	0.0013	6.858e-05	++	0	0.095	1	0.7573
cg15511120	0.0022	0.0006	6.869e-05	++	50.2	2.007	1	0.1566
cg17837191	0.0025	0.0006	6.929e-05	++	89.5	9.526	1	0.002026
cg12764221	0.0031	0.0008	6.931e-05	++	0	0.37	1	0.5428
cg12811871	-0.0026	0.0007	7.116e-05	--	70.6	3.398	1	0.06528
cg20847110	0.0032	0.0008	7.12e-05	++	68.5	3.171	1	0.07494
cg06795768	0.0017	0.0004	7.164e-05	++	0	0.195	1	0.6592
cg20255094	0.001	0.0003	7.248e-05	++	35.4	1.548	1	0.2135
cg15693572	-0.0106	0.0027	7.257e-05	--	0	0.018	1	0.8946
cg03507064	-0.0029	0.0007	7.315e-05	--	0	0.02	1	0.888
cg15044453	0.0037	0.0009	7.342e-05	++	31.6	1.462	1	0.2265
cg24611608	0.0035	0.0009	7.372e-05	++	0	0.295	1	0.5873
cg11084470	0.0047	0.0012	7.408e-05	++	0	0.19	1	0.6628
cg18038894	0.0024	0.0006	7.413e-05	++	77.3	4.411	1	0.03571
cg19165942	0.0011	0.0003	7.439e-05	++	0	0.973	1	0.3239
cg23221723	0.0042	0.0011	7.491e-05	++	50.5	2.018	1	0.1554
cg02687883	-0.0034	0.0009	7.716e-05	--	0	0.946	1	0.3309
cg01787382	0.0017	0.0004	7.741e-05	++	59.5	2.47	1	0.1161
cg20395646	0.001	0.0002	7.764e-05	++	24.1	1.318	1	0.251
cg11216917	0.0042	0.0011	7.85e-05	++	0	0.602	1	0.4377
cg14919455	0.0022	0.0006	7.871e-05	++	0	0.27	1	0.6037
cg08161480	0.003	0.0008	7.933e-05	++	26.1	1.353	1	0.2448
cg14171527	0.0034	0.0009	7.976e-05	++	0	0.391	1	0.5319
cg14693090	0.0034	0.0009	7.988e-05	++	0	0.62	1	0.4311
cg21234265	0.0023	0.0006	8.069e-05	++	31.7	1.464	1	0.2263
cg04441577	0.0037	0.001	8.189e-05	++	74.4	3.911	1	0.04797
cg19871394	0.0048	0.0012	8.255e-05	++	0	0.306	1	0.5804
cg10077502	0.0007	0.0002	8.288e-05	++	0	0.403	1	0.5254
cg11416102	0.001	0.0003	8.441e-05	++	0	0.026	1	0.8728
cg25923609	0.0039	0.001	8.472e-05	++	0	0	1	0.9847
cg14272075	0.0034	0.0009	8.493e-05	++	0	0.059	1	0.8075
cg14400354	0.0035	0.0009	8.56e-05	++	0	0.003	1	0.9582
cg13761998	0.0031	0.0008	8.584e-05	++	0	0.001	1	0.9731
cg23850899	0.0015	0.0004	8.634e-05	++	0	0.005	1	0.9453
cg06583696	-0.0005	0.0001	8.668e-05	--	0	0.112	1	0.7376
cg08638320	0.0036	0.0009	8.707e-05	++	0	0.532	1	0.4657
cg00842918	0.0038	0.001	8.744e-05	++	0	0.14	1	0.7079
cg15992868	0.0008	0.0002	8.748e-05	++	2.9	1.029	1	0.3103
cg02891579	0.0019	0.0005	8.836e-05	++	0	0.814	1	0.3669
cg03363565	0.0027	0.0007	8.909e-05	++	48.6	1.946	1	0.1631
cg14138540	0.002	0.0005	8.93e-05	++	33.5	1.504	1	0.2201
cg20916523	0.0077	0.002	8.97e-05	++	27.4	1.377	1	0.2406
cg05708512	-0.0038	0.001	8.971e-05	--	72.6	3.653	1	0.05596
cg12866960	0.0029	0.0007	9.057e-05	++	44.5	1.802	1	0.1794
cg21970789	0.0032	0.0008	9.099e-05	++	0	0.217	1	0.6413
cg07083806	0.0021	0.0005	9.164e-05	++	0	0.991	1	0.3196
cg21122693	-0.0024	0.0006	9.169e-05	--	66.8	3.011	1	0.0827
cg27118035	-0.0039	0.001	9.188e-05	--	0	0.02	1	0.8886
cg20886721	-0.0047	0.0012	9.203e-05	--	0	0	1	0.9845
cg11584690	0.0028	0.0007	9.222e-05	++	0	0.099	1	0.7528
cg09397246	0.0027	0.0007	9.264e-05	++	0	0.077	1	0.7813
cg03589123	0.0008	0.0002	9.279e-05	++	84.9	6.616	1	0.0101
cg15510601	0.0021	0.0005	9.321e-05	++	0	0.272	1	0.6019
cg16474722	0.0014	0.0004	9.34e-05	++	0	0.364	1	0.5464
cg20219381	0.0027	0.0007	9.52e-05	++	0	0.301	1	0.583
cg13178361	0.0023	0.0006	9.562e-05	++	54	2.176	1	0.1402
cg06806891	0.002	0.0005	9.692e-05	++	58.4	2.403	1	0.1211
cg24524470	0.0062	0.0016	9.792e-05	++	0	0.724	1	0.3948
cg09336043	0.0007	0.0002	9.881e-05	++	77.6	4.46	1	0.0347
cg16254946	-0.0025	0.0006	9.931e-05	--	0	0.181	1	0.6709
cg15033269	0.0026	0.0007	9.939e-05	++	25.2	1.337	1	0.2476
cg22261226	0.0011	0.0003	9.943e-05	++	0	0.013	1	0.908
cg14676407	0.0021	0.0006	9.975e-05	++	0	0.048	1	0.8269
cg18407864	-0.003	0.0008	0.0001	--	0	0.012	1	0.9134
cg17772171	0.0032	0.0008	0.0001003	++	0	0.003	1	0.9532
cg08979352	0.0062	0.0016	0.0001008	++	0	0.696	1	0.4042
cg23273418	-0.002	0.0005	0.000101	--	60.5	2.535	1	0.1114
cg17080423	0.0025	0.0007	0.0001017	++	67.7	3.094	1	0.0786
cg04971769	-0.0023	0.0006	0.0001024	--	72.2	3.603	1	0.05768
cg09635667	0.0025	0.0006	0.0001025	++	35.7	1.554	1	0.2125
cg11147471	0.002	0.0005	0.0001025	++	0	0.013	1	0.9107
cg14089503	-0.0051	0.0013	0.0001032	--	0	0.074	1	0.7853
cg08837627	0.0025	0.0006	0.0001033	++	60.6	2.538	1	0.1111
cg25332238	0.0019	0.0005	0.0001035	++	70	3.336	1	0.06779
cg10559585	0.0009	0.0002	0.0001039	++	0	0.623	1	0.4299
cg12496156	-0.0026	0.0007	0.000104	--	76.4	4.234	1	0.03963
cg22507772	0.0025	0.0006	0.0001042	++	16	1.191	1	0.2751
cg04106436	0.001	0.0003	0.0001046	++	76.3	4.228	1	0.03977
cg22331200	0.0025	0.0006	0.0001046	++	17.6	1.213	1	0.2707
cg19517718	0.0022	0.0006	0.0001049	++	0	0.009	1	0.9256
cg10316141	-0.0024	0.0006	0.0001055	--	0	0.234	1	0.6285
cg09404516	0.0026	0.0007	0.0001058	++	0	0.567	1	0.4514
cg26669717	-0.0028	0.0007	0.0001062	--	0	0.012	1	0.9119
cg24164564	0.0018	0.0005	0.0001063	++	0	0.103	1	0.7485
cg17804302	-0.0009	0.0002	0.0001072	--	0	0.328	1	0.5669
cg02760218	-0.0043	0.0011	0.0001075	--	0	0.85	1	0.3565
cg12157761	0.0024	0.0006	0.0001077	++	31.4	1.458	1	0.2272
cg13434842	0.0029	0.0008	0.0001077	++	0	0.041	1	0.8393
cg06470558	-0.0021	0.0005	0.0001081	--	73.9	3.832	1	0.05027
cg20716932	0.004	0.001	0.0001085	++	0	0.368	1	0.5442
cg05500840	0.0023	0.0006	0.0001087	++	0	0.068	1	0.7945
cg14265709	-0.0064	0.0017	0.0001096	--	0	0.085	1	0.7712
cg04061117	0.0026	0.0007	0.0001117	++	0	0.047	1	0.8282
cg18658397	0.0012	0.0003	0.0001122	++	13	1.15	1	0.2836
cg11518509	0.0022	0.0006	0.0001145	++	30	1.428	1	0.2321
cg01372913	-0.0007	0.0002	0.0001147	--	0	0.033	1	0.8558
cg04118102	0.0021	0.0005	0.0001154	++	0	0.266	1	0.6059
cg15600966	0.0007	0.0002	0.0001154	++	42.7	1.745	1	0.1865
cg17353721	0.0009	0.0002	0.000116	++	31.7	1.464	1	0.2263
cg03801286	0.0022	0.0006	0.0001164	++	27.5	1.38	1	0.2401
cg20941855	0.0038	0.001	0.0001165	++	70.9	3.438	1	0.06371
cg09379146	-0.0046	0.0012	0.0001166	--	0	0.268	1	0.6044
cg07247103	0.0011	0.0003	0.0001168	++	28.5	1.398	1	0.2371
cg16863522	-0.0044	0.0011	0.000117	--	0	0.11	1	0.7401
cg10390762	0.0007	0.0002	0.0001171	++	46.6	1.872	1	0.1712
cg00409861	0.0014	0.0004	0.0001173	++	0	0.4	1	0.527
cg16772514	0.0021	0.0006	0.0001176	++	0	0.769	1	0.3805
cg00512031	0.0013	0.0003	0.0001185	++	0	0.362	1	0.5472
cg21852792	0.0044	0.0012	0.0001186	++	0	0.039	1	0.8441
cg01627252	0.0026	0.0007	0.0001192	++	39.9	1.664	1	0.197
cg05282641	0.0013	0.0003	0.0001195	++	0	0.001	1	0.9753
cg16230352	0.0019	0.0005	0.0001197	++	0	0.48	1	0.4883
cg16064237	0.004	0.001	0.0001202	++	21.1	1.267	1	0.2603
cg25371036	0.0037	0.001	0.0001205	++	0	0.123	1	0.7257
cg10020520	0.0026	0.0007	0.0001209	++	56.7	2.311	1	0.1285
cg00852398	0.0031	0.0008	0.0001211	++	0	0.02	1	0.8889
cg06526020	0.0038	0.001	0.0001212	++	49	1.962	1	0.1613
cg26930596	0.0027	0.0007	0.0001213	++	49	1.959	1	0.1616
cg11638878	0.0007	0.0002	0.0001216	++	58.5	2.411	1	0.1205
cg06887471	-0.001	0.0003	0.0001224	--	51.8	2.074	1	0.1498
cg07576541	-0.0024	0.0006	0.0001224	--	2	1.02	1	0.3125
cg09694051	0.0044	0.0011	0.000123	++	0	0.008	1	0.9294
cg24878115	-0.0031	0.0008	0.000123	--	0	0.018	1	0.8936
cg21639114	0.0021	0.0006	0.0001236	++	0	0.221	1	0.6382
cg03152500	0.0012	0.0003	0.0001245	++	84.8	6.588	1	0.01027
cg09629675	-0.0024	0.0006	0.000125	--	78.9	4.731	1	0.02962
cg14838970	0.0029	0.0007	0.0001251	++	79.7	4.932	1	0.02636
cg16478536	0.0026	0.0007	0.0001258	++	67.5	3.077	1	0.07942
cg01103601	0.0014	0.0004	0.0001267	++	5.5	1.058	1	0.3036
cg15377871	0.003	0.0008	0.0001267	++	0	0.949	1	0.3299
cg02362690	0.0009	0.0002	0.0001272	++	73.1	3.717	1	0.05387
cg06594404	0.003	0.0008	0.0001281	++	0	0.026	1	0.8725
cg06465011	0.0029	0.0008	0.0001292	++	84.7	6.524	1	0.01064
cg19625351	-0.002	0.0005	0.0001299	--	21.6	1.276	1	0.2587
cg01733795	-0.0013	0.0003	0.0001333	--	0	0.07	1	0.7914
cg24743156	0.0043	0.0011	0.0001347	++	46.7	1.876	1	0.1708
cg14624546	-0.0019	0.0005	0.0001348	--	68.3	3.154	1	0.07573
cg24028828	0.0012	0.0003	0.0001349	++	0	0.661	1	0.4163
cg17417004	-0.0025	0.0007	0.000135	--	46.1	1.857	1	0.173
cg18444673	-0.0031	0.0008	0.0001354	--	0	0.252	1	0.6156
cg16844292	0.0014	0.0004	0.0001359	++	0	0.102	1	0.7492
cg13696605	0.0011	0.0003	0.0001365	++	0	0.088	1	0.7669
cg19043574	0.0042	0.0011	0.0001371	++	0	0.008	1	0.9279
cg25792419	-0.0008	0.0002	0.0001374	--	0	0.118	1	0.7308
cg00405198	0.0018	0.0005	0.0001382	++	0	0.004	1	0.9505
cg00514723	0.0037	0.001	0.000139	++	12	1.137	1	0.2864
cg10670310	-0.0016	0.0004	0.0001396	--	0	0.024	1	0.8779
cg16221201	0.0014	0.0004	0.0001396	++	0	0.314	1	0.5753
cg24755053	0.0008	0.0002	0.0001407	++	16.8	1.202	1	0.2728
cg01281140	-0.0012	0.0003	0.000141	--	0	0.226	1	0.6343
cg19154600	0.0044	0.0012	0.0001411	++	0	0.03	1	0.862
cg15944856	-0.0018	0.0005	0.0001413	--	4.7	1.049	1	0.3057
cg23146472	0.0038	0.001	0.0001416	++	0	0.379	1	0.5379
cg24900983	0.0027	0.0007	0.0001417	++	36	1.562	1	0.2114
cg02638691	0.0026	0.0007	0.0001419	++	0	0.979	1	0.3225
cg17684850	0.0013	0.0003	0.0001424	++	0	0.68	1	0.4096
cg20885063	0.0019	0.0005	0.0001426	++	0	0.389	1	0.5329
cg09814231	-0.0023	0.0006	0.0001427	--	0	0.836	1	0.3607
cg11370064	-0.0062	0.0016	0.000144	--	0	0.236	1	0.6268
cg06854306	0.0009	0.0002	0.0001448	++	0	0.546	1	0.4598
cg13652008	0.0025	0.0006	0.0001448	++	70.6	3.397	1	0.0653
cg20508187	0.0006	0.0002	0.0001448	++	32.3	1.476	1	0.2243
cg14844236	0.0022	0.0006	0.0001456	++	41.6	1.713	1	0.1906
cg10877430	-0.0019	0.0005	0.0001459	--	82.5	5.717	1	0.01681
cg22670759	-0.0056	0.0015	0.0001472	--	0	0.824	1	0.3641
cg21848084	-0.0043	0.0011	0.0001485	--	0	0.184	1	0.6676
cg22492273	-0.0014	0.0004	0.0001487	--	38.4	1.623	1	0.2027
cg20100049	-0.0036	0.0009	0.0001495	--	0	0.107	1	0.7435
cg26270261	-0.0018	0.0005	0.0001499	--	76.6	4.273	1	0.03871
cg06881580	0.0006	0.0002	0.0001513	++	0	0.804	1	0.3699
cg01701634	-0.0015	0.0004	0.0001514	--	0	0.05	1	0.8234
cg27537795	-0.0023	0.0006	0.0001514	--	79.4	4.863	1	0.02744
cg05949397	0.003	0.0008	0.0001525	++	35.8	1.558	1	0.212
cg00501765	0.0022	0.0006	0.0001527	++	0	0.665	1	0.4148
cg01253818	-0.005	0.0013	0.0001529	--	0	0.18	1	0.6712
cg22325580	0.0017	0.0005	0.0001531	++	32.1	1.473	1	0.2249
cg04368724	-0.0036	0.001	0.0001546	--	0	0.562	1	0.4534
cg16405026	0.0008	0.0002	0.0001546	++	0	0.032	1	0.8588
cg20001791	0.0033	0.0009	0.000155	++	52.8	2.119	1	0.1455
cg20904475	0.0031	0.0008	0.0001554	++	0	0.001	1	0.9729
cg05203405	0.0015	0.0004	0.0001556	++	42	1.726	1	0.189
cg06823681	-0.0022	0.0006	0.0001557	--	0	0.501	1	0.4791
cg24225051	0.0012	0.0003	0.0001557	++	77	4.347	1	0.03707
cg07118866	-0.0005	0.0001	0.0001559	--	0	0.195	1	0.6584
cg07422329	-0.0033	0.0009	0.0001562	--	65.7	2.914	1	0.08779
cg19942731	0.0046	0.0012	0.0001563	++	0	0.03	1	0.8626
cg16405432	0.0024	0.0006	0.0001564	++	0	0.421	1	0.5166
cg05322632	0.0008	0.0002	0.0001577	++	0	0.606	1	0.4362
cg12232388	-0.002	0.0005	0.0001593	--	0	0.032	1	0.8588
cg21204020	0.0015	0.0004	0.0001593	++	0	0.003	1	0.9596
cg10855531	0.0023	0.0006	0.00016	++	0	0.07	1	0.7915
cg23480697	0.0074	0.002	0.0001601	++	0	0	1	0.9826
cg05249836	0.0034	0.0009	0.0001614	++	0	0.567	1	0.4515
cg18081863	0.003	0.0008	0.0001614	++	81.5	5.403	1	0.0201
cg02187231	0.0023	0.0006	0.0001622	++	0	0.076	1	0.7834
cg04209913	0.0043	0.0011	0.0001634	++	0	0.042	1	0.8382
cg08399733	0.0016	0.0004	0.0001635	++	0	0.115	1	0.734
cg11638347	0.0035	0.0009	0.0001636	++	0	0.401	1	0.5265
cg13459606	0.0043	0.0011	0.000164	++	0	0.108	1	0.7428
cg03862216	0.0015	0.0004	0.0001642	++	0	0.286	1	0.5929
cg26089160	0.0028	0.0007	0.0001647	++	0	0.024	1	0.8779
cg24830241	-0.002	0.0005	0.0001659	--	8.7	1.096	1	0.2953
cg12594933	-0.0041	0.0011	0.000166	--	0	0.641	1	0.4235
cg03062944	-0.0034	0.0009	0.0001662	--	72	3.566	1	0.05896
cg20039443	0.0021	0.0006	0.0001666	++	0	0.823	1	0.3642
cg25140190	0.004	0.0011	0.0001691	++	7.7	1.083	1	0.2979
cg01610979	0.0032	0.0009	0.0001697	++	41.9	1.72	1	0.1897
cg14353201	-0.0039	0.001	0.0001698	--	68.1	3.139	1	0.07644
cg17593342	-0.0037	0.001	0.00017	--	0	0.395	1	0.5298
cg03568673	0.0025	0.0007	0.0001706	++	86.8	7.547	1	0.006009
cg11586340	0.0013	0.0003	0.0001706	++	0	0.6	1	0.4385
cg12647574	0.0021	0.0006	0.0001706	++	51.5	2.063	1	0.1509
cg17087232	0.0008	0.0002	0.0001709	++	32.3	1.476	1	0.2244
cg19219435	0.0014	0.0004	0.0001709	++	0	0.031	1	0.8606
cg00691729	0.0036	0.001	0.000171	++	67.1	3.043	1	0.0811
cg12748839	0.0007	0.0002	0.0001713	++	26	1.351	1	0.245
cg16358920	0.0012	0.0003	0.0001722	++	0	0.391	1	0.5317
cg19236454	-0.0019	0.0005	0.0001734	--	0	0.636	1	0.4251
cg20045320	0.0073	0.0019	0.0001743	++	0	0.121	1	0.7274
cg05715532	0.0031	0.0008	0.0001757	++	59.9	2.491	1	0.1145
cg13345558	0.0025	0.0007	0.0001759	++	69.9	3.328	1	0.06813
cg22193912	0.0028	0.0007	0.0001761	++	0	0.934	1	0.3338
cg10173172	-0.0026	0.0007	0.0001763	--	19.9	1.248	1	0.2639
cg25793597	-0.0021	0.0006	0.0001765	--	0	0.251	1	0.6163
cg07076915	0.0023	0.0006	0.0001769	++	0	0.508	1	0.476
cg13933070	-0.0032	0.0008	0.0001769	--	0	0.202	1	0.6531
cg07966265	0.001	0.0003	0.0001779	++	0	0.233	1	0.6294
cg08018825	0.0028	0.0007	0.0001799	++	0	0.016	1	0.9
cg03274391	-0.0119	0.0032	0.0001803	--	0	0.002	1	0.9617
cg09868299	0.002	0.0005	0.0001804	++	0	0.352	1	0.5533
cg21388639	0.0014	0.0004	0.0001805	++	0	0.412	1	0.5209
cg12845923	-0.0022	0.0006	0.0001812	--	81.5	5.416	1	0.01996
cg25848158	0.0009	0.0002	0.0001813	++	23.6	1.308	1	0.2527
cg19513582	0.0027	0.0007	0.0001817	++	66.5	2.989	1	0.08384
cg02668248	-0.0023	0.0006	0.0001829	--	76.7	4.289	1	0.03837
cg09802018	0.002	0.0005	0.0001847	++	0	0.258	1	0.6113
cg06858559	0.0024	0.0006	0.0001853	++	0	0.298	1	0.5852
cg00044871	-0.0055	0.0015	0.0001857	--	0	0.364	1	0.546
cg20636248	0.0023	0.0006	0.000186	++	73.5	3.78	1	0.05186
cg15579376	0.0013	0.0003	0.000187	++	0	0.078	1	0.7795
cg06109482	0.0018	0.0005	0.0001879	++	73.9	3.827	1	0.05045
cg25506413	0.0013	0.0004	0.0001891	++	0	0.069	1	0.7931
cg07291836	0.0045	0.0012	0.00019	++	0	0.824	1	0.3641
cg23161218	0.0023	0.0006	0.0001912	++	44.1	1.787	1	0.1812
cg10988368	0.0013	0.0003	0.0001916	++	0	0.815	1	0.3668
cg13911252	-0.0008	0.0002	0.0001917	--	0	0.066	1	0.7968
cg23686278	0.0011	0.0003	0.0001922	++	0	0.007	1	0.9344
cg27107685	0.0027	0.0007	0.0001922	++	0	0.208	1	0.6481
cg09655253	-0.0041	0.0011	0.0001944	--	40.9	1.691	1	0.1935
cg07589064	-0.0007	0.0002	0.0001947	--	27.7	1.383	1	0.2396
cg11827629	-0.0023	0.0006	0.0001948	--	0	0.22	1	0.6388
cg16057915	0.0029	0.0008	0.0001952	++	0	0.009	1	0.9228
cg14421700	0.002	0.0005	0.0001972	++	0	0.402	1	0.5262
cg06147752	0.0011	0.0003	0.0001973	++	0	0.065	1	0.7992
cg00844589	-0.0004	0.0001	0.0001981	--	22.4	1.289	1	0.2562
cg03889044	-0.0021	0.0006	0.000199	--	0	0.3	1	0.5837
cg25941751	0.0027	0.0007	0.0001991	++	80.7	5.172	1	0.02295
cg10308949	-0.0023	0.0006	0.0001992	--	0	0.599	1	0.4391
cg00085438	-0.0038	0.001	0.0001993	--	0	0.002	1	0.9656
cg09551343	0.0016	0.0004	0.0001997	++	0	0.2	1	0.6547
cg09104284	-0.0017	0.0005	0.0002	--	41.9	1.721	1	0.1895
cg14932715	-0.0017	0.0004	0.0002028	--	0	0.045	1	0.8314
cg16800165	0.0019	0.0005	0.0002033	++	0	0.064	1	0.8001
cg11009362	0.0027	0.0007	0.0002036	++	0	0.419	1	0.5174
cg07834592	0.001	0.0003	0.0002037	++	18.3	1.224	1	0.2686
cg06790053	0.001	0.0003	0.000204	++	51.6	2.066	1	0.1506
cg27529628	0.0019	0.0005	0.000204	++	0	0.294	1	0.5875
cg27093425	0.0007	0.0002	0.0002045	++	65.4	2.889	1	0.08916
cg03082234	0.0008	0.0002	0.0002046	++	0	0.112	1	0.7376
cg08476224	0.0025	0.0007	0.0002053	++	0	0.063	1	0.8019
cg25957124	0.0023	0.0006	0.0002053	++	71.5	3.503	1	0.06126
cg13430094	-0.001	0.0003	0.0002055	--	25.1	1.335	1	0.2478
cg04159878	0.0021	0.0006	0.0002058	++	4.4	1.046	1	0.3065
cg01766699	-0.0023	0.0006	0.0002059	--	15.2	1.179	1	0.2776
cg21243394	0.0008	0.0002	0.0002059	++	0	0.594	1	0.4409
cg14144728	-0.0022	0.0006	0.0002062	--	77.9	4.523	1	0.03344
cg26492916	0.0009	0.0002	0.0002069	++	48.9	1.956	1	0.162
cg11518359	-0.002	0.0005	0.0002072	--	0	0.367	1	0.5446
cg07537021	-0.0006	0.0002	0.0002073	--	0	0.339	1	0.5605
cg21579294	-0.0047	0.0013	0.0002073	--	0	0.014	1	0.9056
cg18476566	-0.0094	0.0025	0.0002089	--	0	0.124	1	0.7247
cg06048750	-0.0024	0.0006	0.0002096	--	47.1	1.89	1	0.1692
cg23114183	-0.0023	0.0006	0.0002112	--	60.6	2.537	1	0.1112
cg19216285	0.0011	0.0003	0.0002141	++	0	0.354	1	0.5519
cg04216858	0.0007	0.0002	0.0002142	++	68	3.129	1	0.07692
cg05283379	-0.0031	0.0008	0.0002148	--	0	0.04	1	0.8415
cg14397690	-0.0026	0.0007	0.0002149	--	0	0.022	1	0.8823
cg24679890	0.0025	0.0007	0.0002165	++	8.9	1.097	1	0.2949
cg13511000	0.002	0.0006	0.0002167	++	0	0.259	1	0.6111
cg14513071	0.0039	0.0011	0.0002171	++	0	0.02	1	0.8863
cg26336059	0.0019	0.0005	0.0002181	++	72.4	3.618	1	0.05717
cg15935770	0.0028	0.0008	0.0002187	++	2.4	1.025	1	0.3113
cg21580016	0.0014	0.0004	0.0002188	++	0	0.558	1	0.4551
cg07146073	-0.0023	0.0006	0.0002189	--	0	0.357	1	0.55
cg10376286	0.0031	0.0008	0.0002195	++	0	0.83	1	0.3622
cg24292612	0.0037	0.001	0.0002206	++	74.8	3.975	1	0.04617
cg00992048	0.0022	0.0006	0.0002209	++	0	0.436	1	0.509
cg07850987	0.0032	0.0009	0.0002212	++	0	0.001	1	0.9694
cg25025145	0.002	0.0005	0.000225	++	0	0.036	1	0.8495
cg22033476	0.0058	0.0016	0.0002258	++	0	0.175	1	0.6753
cg06760144	-0.0026	0.0007	0.0002259	--	0	0.139	1	0.7089
cg01629240	0.0057	0.0016	0.0002275	++	0	0.024	1	0.8775
cg15162922	0.0018	0.0005	0.0002295	++	36.4	1.573	1	0.2097
cg15044767	0.0055	0.0015	0.0002298	++	0	0.636	1	0.425
cg21608237	0.0015	0.0004	0.0002302	++	0	0.011	1	0.9177
cg25951981	0.0016	0.0004	0.0002304	++	0	0.55	1	0.4583
cg11898431	0.0044	0.0012	0.0002321	++	0	0.161	1	0.6879
cg04259305	0.003	0.0008	0.0002334	++	10.9	1.122	1	0.2895
cg06704567	-0.0036	0.001	0.0002341	--	0	0.187	1	0.6655
cg26033526	-0.0036	0.001	0.0002346	--	72.6	3.644	1	0.05626
cg22061832	0.0036	0.001	0.0002373	++	0	0.026	1	0.8725
cg08417229	0.0015	0.0004	0.0002374	++	21.9	1.281	1	0.2578
cg08672916	0.0019	0.0005	0.0002374	++	77	4.354	1	0.03692
cg23847069	-0.0024	0.0007	0.0002391	--	4.9	1.052	1	0.305
cg06444734	0.0007	0.0002	0.0002396	++	66.7	3.003	1	0.08312
cg11164400	0.0024	0.0007	0.0002404	++	2.8	1.029	1	0.3104
cg00645755	-0.0035	0.0009	0.0002416	--	0	0.123	1	0.7258
cg04864538	0.0049	0.0013	0.0002417	++	0	0.015	1	0.9029
cg03759454	0.0009	0.0003	0.0002431	++	0	0.142	1	0.7059
cg24771152	-0.0024	0.0007	0.0002433	--	0	0.446	1	0.5043
cg20997661	0.0027	0.0007	0.000244	++	0	0.572	1	0.4494
cg10496350	-0.0008	0.0002	0.0002441	--	0	0.584	1	0.4449
cg16407998	-0.0021	0.0006	0.0002444	--	69.4	3.263	1	0.07084
cg26914299	-0.0039	0.0011	0.0002447	--	0	0.377	1	0.5391
cg01172150	0.0023	0.0006	0.0002448	++	0	0.313	1	0.5759
cg07458308	0.0012	0.0003	0.0002451	++	24.3	1.321	1	0.2504
cg01434523	0.0019	0.0005	0.0002455	++	52	2.082	1	0.149
cg18242131	0.0012	0.0003	0.000246	++	0	0.079	1	0.7783
cg23279503	-0.0043	0.0012	0.0002465	--	33.2	1.497	1	0.2211
cg11588889	0.0007	0.0002	0.0002471	++	37	1.588	1	0.2076
cg15998195	-0.0006	0.0002	0.0002476	--	0	0.065	1	0.7988
cg01311064	0.0011	0.0003	0.0002479	++	0	0.096	1	0.7562
cg07668993	-0.0021	0.0006	0.0002481	--	0	0.412	1	0.5208
cg27413928	0.001	0.0003	0.0002481	++	47.9	1.92	1	0.1659
cg03787988	-0.0022	0.0006	0.0002484	--	0	0.756	1	0.3847
cg19963795	0.0007	0.0002	0.0002484	++	68.8	3.209	1	0.07325
cg25391117	-0.0029	0.0008	0.0002515	--	18	1.219	1	0.2695
cg02278319	0.0014	0.0004	0.0002517	++	71.1	3.46	1	0.06287
cg16528738	0.002	0.0005	0.0002533	++	50.6	2.023	1	0.155
cg10864319	0.0026	0.0007	0.0002535	++	0	0.724	1	0.395
cg24918705	0.0031	0.0008	0.0002538	++	0	0.416	1	0.5191
cg26746573	-0.0026	0.0007	0.0002547	--	61.5	2.596	1	0.1072
cg10435454	0.0009	0.0002	0.0002559	++	0	0.345	1	0.5567
cg16364817	0.0017	0.0005	0.0002561	++	0	0.606	1	0.4363
cg19847643	0.0012	0.0003	0.0002562	++	0	0.148	1	0.7003
cg13299325	-0.0028	0.0008	0.0002593	--	56.5	2.299	1	0.1294
cg18245230	-0.0027	0.0007	0.0002633	--	76.6	4.274	1	0.0387
cg20317748	0.0029	0.0008	0.0002636	++	24.8	1.33	1	0.2488
cg08425760	0.0019	0.0005	0.0002637	++	82.9	5.858	1	0.0155
cg18888137	0.0026	0.0007	0.0002646	++	32.3	1.476	1	0.2244
cg19577080	-0.0024	0.0006	0.0002646	--	40.1	1.669	1	0.1964
cg13702222	-0.0051	0.0014	0.0002651	--	0	0.366	1	0.5451
cg10085474	0.0024	0.0007	0.0002676	++	48.7	1.951	1	0.1625
cg26108416	-0.0024	0.0006	0.0002677	--	81.1	5.282	1	0.02155
cg13904562	0.0063	0.0017	0.0002684	++	0	0.046	1	0.8296
cg23141902	-0.0029	0.0008	0.0002687	--	0	0.061	1	0.8046
cg09540738	0.005	0.0014	0.0002699	++	0	0.028	1	0.8668
cg14896134	0.0026	0.0007	0.0002707	++	0	0.007	1	0.9327
cg10301588	0.0016	0.0004	0.000271	++	0	0.884	1	0.347
cg02275530	0.0031	0.0008	0.0002719	++	0	0.204	1	0.6517
cg02574073	0.0096	0.0027	0.0002725	++	33.7	1.508	1	0.2195
cg03370106	0.0028	0.0008	0.0002728	++	0	0.441	1	0.5065
cg12995645	0.001	0.0003	0.0002752	++	0	0.876	1	0.3492
cg27231335	0.0031	0.0008	0.0002752	++	25.9	1.349	1	0.2455
cg13130398	0.0033	0.0009	0.0002758	++	0	0.151	1	0.6972
cg09957391	-0.0004	0.0001	0.0002765	--	0	0.641	1	0.4234
cg22888055	0.0029	0.0008	0.0002767	++	52.9	2.125	1	0.1449
cg05667379	0.0026	0.0007	0.0002775	++	0	0.116	1	0.7339
cg03970643	0.0019	0.0005	0.0002777	++	31.2	1.454	1	0.228
cg05209483	-0.0026	0.0007	0.0002793	--	0	0.104	1	0.7472
cg19743666	0.0068	0.0019	0.0002794	++	6.9	1.074	1	0.2999
cg20720918	0.006	0.0017	0.0002807	++	0	0.005	1	0.9455
cg00944599	-0.0029	0.0008	0.0002808	--	0	0.001	1	0.9766
cg06346307	-0.0038	0.001	0.0002817	--	42	1.724	1	0.1892
cg03559915	-0.0022	0.0006	0.0002822	--	78.2	4.578	1	0.03239
cg21392700	0.0029	0.0008	0.0002825	++	0	0.047	1	0.8291
cg12978308	0.0026	0.0007	0.0002852	++	0	0.295	1	0.5872
cg14699867	0.0008	0.0002	0.0002861	++	0	0.575	1	0.4481
cg10028666	0.0034	0.0009	0.000288	++	0	0.168	1	0.6823
cg06112910	0.0037	0.001	0.0002883	++	23.6	1.308	1	0.2527
cg17677030	0.0032	0.0009	0.0002893	++	0	0.004	1	0.9492
cg12037784	0.001	0.0003	0.0002917	++	0	0.904	1	0.3418
cg17787876	0.0024	0.0007	0.0002922	++	71.2	3.47	1	0.06248
cg07295003	0.0012	0.0003	0.0002925	++	0	0.489	1	0.4842
cg21530649	0.0049	0.0013	0.0002934	++	0	0.206	1	0.6496
cg11847636	0.003	0.0008	0.000295	++	68.6	3.183	1	0.07439
cg15508193	-0.0005	0.0001	0.0002956	--	28.9	1.406	1	0.2358
cg06335867	0.0027	0.0008	0.0002987	++	0	0.002	1	0.9612
cg16541275	-0.002	0.0005	0.0003008	--	0	0.107	1	0.7436
cg08744010	-0.0004	0.0001	0.000303	--	0	0.153	1	0.6959
cg22384157	-0.0006	0.0002	0.0003033	--	0	0.409	1	0.5222
cg17934470	0.0027	0.0007	0.0003042	++	52.4	2.103	1	0.147
cg02699834	-0.003	0.0008	0.0003043	--	0	0.01	1	0.9214
cg13331196	0.0034	0.0009	0.0003048	++	0	0.199	1	0.6558
cg08985282	-0.0023	0.0006	0.0003059	--	0	0.341	1	0.559
cg08663969	0.001	0.0003	0.0003062	++	0	0.282	1	0.5951
cg25197500	0.0042	0.0012	0.0003067	++	54.7	2.209	1	0.1372
cg21804814	0.0009	0.0002	0.0003068	++	0	0.988	1	0.3203
cg27063969	-0.002	0.0006	0.0003075	--	0	0.414	1	0.5202
cg08506585	0.0023	0.0006	0.0003081	++	0	0.226	1	0.6342
cg22318806	-0.0021	0.0006	0.0003082	--	57.5	2.351	1	0.1252
cg03633458	0.0024	0.0007	0.0003087	++	0	0.194	1	0.6596
cg19563510	0.0027	0.0007	0.00031	++	31	1.45	1	0.2286
cg00336376	0.0021	0.0006	0.0003103	++	41.6	1.712	1	0.1908
cg00007221	0.0016	0.0005	0.0003119	++	36.6	1.578	1	0.2091
cg24574692	0.0023	0.0006	0.0003122	++	42.3	1.733	1	0.1881
cg04956806	0.002	0.0005	0.0003123	++	0	0.559	1	0.4545
cg16707895	0.001	0.0003	0.0003124	++	0	0.999	1	0.3176
cg13288195	0.0016	0.0004	0.0003135	++	0	0.838	1	0.3599
cg00125406	-0.0016	0.0004	0.0003136	--	50.4	2.018	1	0.1555
cg04305325	0.0014	0.0004	0.0003139	++	0	0.682	1	0.4089
cg07355763	-0.0022	0.0006	0.0003142	--	0	0.361	1	0.5478
cg20713639	-0.0008	0.0002	0.0003142	--	0	0.424	1	0.5148
cg26890181	-0.0021	0.0006	0.0003142	--	0	0.187	1	0.6653
cg10826999	0.0032	0.0009	0.0003151	++	0	0.255	1	0.6135
cg22791453	0.002	0.0006	0.0003157	++	0	0.018	1	0.8946
cg16625218	-0.0023	0.0006	0.0003158	--	65.7	2.914	1	0.08783
cg09079018	0.0022	0.0006	0.0003166	++	81.3	5.362	1	0.02058
cg06211616	-0.0006	0.0002	0.0003169	--	0	0.139	1	0.7095
cg12573791	0.0081	0.0022	0.0003177	++	0	0.022	1	0.8826
cg03389538	0.0022	0.0006	0.000318	++	4.8	1.05	1	0.3054
cg14280466	-0.0008	0.0002	0.0003181	--	31.1	1.451	1	0.2284
cg12219715	-0.0024	0.0007	0.0003194	--	78.5	4.655	1	0.03096
cg10473100	0.0006	0.0002	0.0003195	++	72.7	3.667	1	0.05551
cg21179618	0.0029	0.0008	0.00032	++	0	0.034	1	0.8531
cg05629186	0.0008	0.0002	0.0003201	++	0	0.015	1	0.9016
cg07099073	-0.0023	0.0006	0.0003202	--	0	0.008	1	0.9304
cg10701733	0.001	0.0003	0.0003206	++	0	0.535	1	0.4646
cg01081096	-0.0021	0.0006	0.0003215	--	0	1	1	0.3174
cg11376354	0.001	0.0003	0.0003215	++	81.9	5.534	1	0.01865
cg11539992	-0.0006	0.0002	0.000323	--	0	0.047	1	0.8285
cg17510385	-0.0024	0.0007	0.0003238	--	0	0.001	1	0.9724
cg07308293	-0.0024	0.0007	0.0003246	--	0	0.135	1	0.7136
cg21377793	0.0006	0.0002	0.0003251	++	45	1.818	1	0.1776
cg25932290	0.0028	0.0008	0.0003251	++	73	3.71	1	0.0541
cg04611801	0.003	0.0008	0.0003294	++	0	0.457	1	0.4991
cg02984193	-0.0009	0.0003	0.000331	--	0	0.095	1	0.7582
cg02032558	0.0043	0.0012	0.000333	++	0	0.193	1	0.6608
cg15207091	0.001	0.0003	0.0003333	++	0	0.295	1	0.5869
cg18302786	-0.0013	0.0004	0.0003336	--	0	0	1	0.9899
cg15725939	0.0009	0.0003	0.0003337	++	43.7	1.777	1	0.1825
cg19896824	0.0029	0.0008	0.0003346	++	8.8	1.096	1	0.2951
cg27186013	0.0033	0.0009	0.0003346	++	0	0.883	1	0.3473
cg22338467	0.0004	0.0001	0.0003352	++	57.9	2.376	1	0.1232
cg14403762	0.0011	0.0003	0.0003357	++	0	0.735	1	0.3913
cg10101533	0.0026	0.0007	0.0003372	++	62.2	2.649	1	0.1036
cg01771065	-0.0048	0.0013	0.0003376	--	0	0.181	1	0.6706
cg23509724	0.0014	0.0004	0.0003389	++	0	0.303	1	0.5823
cg00150774	0.0015	0.0004	0.0003398	++	0	0.294	1	0.5878
cg07298177	0.0022	0.0006	0.0003415	++	58.4	2.406	1	0.1209
cg24475517	0.0024	0.0007	0.0003433	++	0	0.854	1	0.3555
cg02195201	0.0016	0.0004	0.0003465	++	63.9	2.768	1	0.09619
cg27430637	-0.0021	0.0006	0.0003469	--	0	0.637	1	0.4248
cg17684202	-0.0015	0.0004	0.0003472	--	0	0.195	1	0.6589
cg20720686	0.003	0.0009	0.0003472	++	10.3	1.115	1	0.291
cg14712186	0.001	0.0003	0.0003483	++	0	0.021	1	0.885
cg06533887	0.0035	0.001	0.000353	++	0	0.401	1	0.5268
cg18135738	0.0009	0.0002	0.0003534	++	0	0.658	1	0.4172
cg01942962	0.0022	0.0006	0.0003535	++	0	0.502	1	0.4788
cg12724894	-0.005	0.0014	0.0003537	--	0	0.528	1	0.4673
cg20977312	0.0033	0.0009	0.0003545	++	62.1	2.636	1	0.1045
cg26227957	0.0032	0.0009	0.0003546	++	0	0.757	1	0.3842
cg00049691	0.0008	0.0002	0.0003548	++	0	0.628	1	0.4281
cg10578717	-0.0023	0.0006	0.0003552	--	15.5	1.183	1	0.2767
cg18088032	0.001	0.0003	0.0003552	++	0	0.988	1	0.3202
cg21946374	0.0023	0.0006	0.0003567	++	0	0.343	1	0.5579
cg27513667	-0.0034	0.001	0.0003586	--	0	0.463	1	0.496
cg05094429	-0.0033	0.0009	0.0003597	--	0	0.852	1	0.3561
cg07903677	0.0031	0.0009	0.0003612	++	0	0.009	1	0.9259
cg09122223	0.0043	0.0012	0.0003638	++	0	0.634	1	0.4258
cg03398387	-0.0005	0.0001	0.000364	--	0	0.874	1	0.3498
cg06378609	0.001	0.0003	0.0003643	++	0	0.098	1	0.754
cg23903774	-0.0018	0.0005	0.0003676	--	33.4	1.503	1	0.2203
cg22902083	-0.0011	0.0003	0.000369	--	0	0.267	1	0.6052
cg01428195	0.0015	0.0004	0.0003701	++	70.1	3.347	1	0.06733
cg01874183	-0.0022	0.0006	0.000371	--	0	0.843	1	0.3585
cg13619772	-0.0025	0.0007	0.000371	--	0	0.333	1	0.564
cg06222638	0.0009	0.0002	0.0003718	++	0	0.942	1	0.3318
cg21200229	0.0009	0.0003	0.000372	++	0	0.439	1	0.5077
cg23083424	0.004	0.0011	0.0003737	++	0	0.228	1	0.6331
cg00794227	-0.001	0.0003	0.0003753	--	0	0.115	1	0.7343
cg10287970	0.0023	0.0007	0.0003767	++	88.6	8.735	1	0.003121
cg26422624	0.0007	0.0002	0.0003771	++	39.1	1.641	1	0.2002
cg14547461	0.0032	0.0009	0.0003776	++	64.9	2.847	1	0.09156
cg00570000	0.0037	0.001	0.000378	++	0	0.28	1	0.5964
cg06532779	0.0018	0.0005	0.0003797	++	26.4	1.358	1	0.2438
cg25976440	0.0068	0.0019	0.0003808	++	0	0.077	1	0.7811
cg10444281	0.0019	0.0005	0.0003834	++	0	0.95	1	0.3297
cg17619755	-0.0045	0.0013	0.0003861	--	0	0.077	1	0.7816
cg00479463	-0.0027	0.0008	0.0003866	--	32.7	1.486	1	0.2228
cg26789869	0.0015	0.0004	0.0003866	++	0	0.166	1	0.6838
cg07545846	-0.0013	0.0004	0.000387	--	0	0.175	1	0.6754
cg18776945	0.0015	0.0004	0.0003873	++	42.3	1.732	1	0.1881
cg05295557	0.0025	0.0007	0.0003883	++	0	0.027	1	0.8694
cg07760722	0.001	0.0003	0.00039	++	80.9	5.223	1	0.02229
cg27003782	0.0021	0.0006	0.0003905	++	0	0.393	1	0.5308
cg11383291	0.002	0.0006	0.0003907	++	0	0.82	1	0.3652
cg15729649	-0.0025	0.0007	0.0003934	--	0	0.223	1	0.637
cg11258404	0.0026	0.0007	0.0003939	++	0	0.01	1	0.9199
cg27170260	0.0038	0.0011	0.0003942	++	0	0.647	1	0.4212
cg01971407	0.0041	0.0011	0.0003948	++	0	0.459	1	0.4979
cg09143318	-0.0013	0.0004	0.0003948	--	0	0.361	1	0.548
cg13582072	0.0008	0.0002	0.000395	++	0	0.063	1	0.8024
cg18574403	-0.0015	0.0004	0.0003968	--	0	0.132	1	0.7164
cg11954355	-0.0035	0.001	0.0003989	--	37.8	1.609	1	0.2046
cg07194134	0.0011	0.0003	0.0003992	++	3	1.031	1	0.3098
cg03127174	0.0017	0.0005	0.0004003	++	15.4	1.182	1	0.2769
cg20941737	0.0016	0.0004	0.0004014	++	44.2	1.794	1	0.1805
cg27382568	0.0036	0.001	0.0004026	++	0	0.851	1	0.3562
cg12678562	0.0012	0.0003	0.0004039	++	0	0.425	1	0.5146
cg16097772	0.0021	0.0006	0.0004044	++	87.4	7.927	1	0.00487
cg25165975	-0.0021	0.0006	0.0004078	--	69.2	3.246	1	0.07161
cg18885162	0.0014	0.0004	0.0004095	++	63.9	2.768	1	0.09614
cg01565508	0.0025	0.0007	0.0004098	++	46.9	1.884	1	0.1699
cg05864024	0.0014	0.0004	0.0004103	++	0	0.42	1	0.517
cg01156012	-0.0027	0.0008	0.0004119	--	35.6	1.552	1	0.2129
cg20552263	0.0019	0.0005	0.0004125	++	48.8	1.955	1	0.1621
cg19156483	0.0019	0.0005	0.0004128	++	12.6	1.144	1	0.2849
cg05628049	0.0023	0.0007	0.0004135	++	44.5	1.802	1	0.1794
cg20840540	0.0024	0.0007	0.0004137	++	0	0.514	1	0.4733
cg16242708	-0.0008	0.0002	0.0004139	--	0	0.013	1	0.9107
cg25274881	-0.0008	0.0002	0.000414	--	0	0.015	1	0.9019
cg02770745	0.0033	0.0009	0.0004158	++	68.3	3.156	1	0.07566
cg13663218	0.0029	0.0008	0.0004175	++	0	0.963	1	0.3265
cg27460547	-0.003	0.0008	0.0004176	--	0	0.303	1	0.5819
cg06225476	-0.0035	0.001	0.0004203	--	0	0.439	1	0.5077
cg17434483	-0.0007	0.0002	0.0004209	--	38.6	1.628	1	0.202
cg12738197	0.0017	0.0005	0.0004211	++	0	0.761	1	0.3831
cg07356342	0.0018	0.0005	0.0004216	++	70.8	3.421	1	0.06436
cg15186648	-0.0007	0.0002	0.0004216	--	0	0	1	0.9893
cg02289376	0.0009	0.0002	0.0004221	++	0	0.63	1	0.4272
cg02907098	0.0025	0.0007	0.0004224	++	0	0.547	1	0.4594
cg12868583	0.0039	0.0011	0.0004231	++	0	0.084	1	0.7721
cg19766441	0.0024	0.0007	0.0004234	++	0	0.283	1	0.5946
cg25801292	0.0027	0.0008	0.0004235	++	0	0.024	1	0.877
cg06476693	-0.0016	0.0005	0.0004245	--	0	0.976	1	0.3231
cg05399718	0.0016	0.0005	0.000425	++	0	0.127	1	0.721
cg18774209	0.0018	0.0005	0.0004252	++	0	0.652	1	0.4194
cg25782256	0.0015	0.0004	0.000428	++	0	0.626	1	0.4289
cg16267979	0.0022	0.0006	0.00043	++	26.5	1.361	1	0.2433
cg20659195	0.0021	0.0006	0.0004326	++	0	0.123	1	0.7253
cg05715138	0.0014	0.0004	0.0004345	++	0	0.758	1	0.3839
cg09704109	-0.0005	0.0001	0.0004347	--	85.9	7.11	1	0.007664
cg27434890	0.0037	0.0011	0.0004348	++	42.3	1.732	1	0.1881
cg09389824	-0.0022	0.0006	0.0004352	--	67.9	3.114	1	0.0776
cg02304156	-0.0022	0.0006	0.0004355	--	45	1.817	1	0.1777
cg03801830	-0.0019	0.0005	0.0004356	--	0	0.503	1	0.478
cg10127490	0.002	0.0006	0.0004378	++	2.5	1.026	1	0.3111
cg01681236	0.0025	0.0007	0.0004392	++	69	3.228	1	0.07238
cg15698340	0.0014	0.0004	0.0004392	++	0	0.561	1	0.4537
cg03906115	0.0045	0.0013	0.000441	++	0	0.049	1	0.8246
cg10821226	0.0077	0.0022	0.0004423	++	0	0.091	1	0.763
cg05352838	-0.0023	0.0007	0.0004425	--	68.9	3.217	1	0.07286
cg06086887	0.0026	0.0007	0.000443	++	0	0.329	1	0.5663
cg23815853	0.0022	0.0006	0.0004439	++	90.8	10.845	1	0.0009908
cg09809764	0.0008	0.0002	0.0004444	++	0	0.813	1	0.3671
cg22325480	-0.0006	0.0002	0.000445	--	0	0.925	1	0.336
cg09854615	0.0032	0.0009	0.0004454	++	0	0.083	1	0.7737
cg07614306	-0.0004	0.0001	0.0004473	--	31.4	1.458	1	0.2272
cg07044391	0.0006	0.0002	0.0004476	++	17.8	1.216	1	0.2701
cg23348270	0.0027	0.0008	0.0004476	++	0	0.026	1	0.8725
cg19624425	0.0012	0.0003	0.0004477	++	44.4	1.798	1	0.1799
cg11421768	-0.0023	0.0007	0.0004482	--	0	0.099	1	0.753
cg07241090	0.0021	0.0006	0.0004495	++	45.1	1.82	1	0.1773
cg15044252	0.0008	0.0002	0.0004516	++	0	0.739	1	0.3899
cg03992830	0.0008	0.0002	0.0004519	++	0	0.617	1	0.432
cg15240082	0.0016	0.0004	0.0004524	++	0	0.779	1	0.3774
cg18184935	0.0017	0.0005	0.0004544	++	65.7	2.913	1	0.08788
cg26519326	0.0011	0.0003	0.0004552	++	26.4	1.358	1	0.2438
cg16437908	0.0043	0.0012	0.0004568	++	0	0.083	1	0.7731
cg10177394	0.0018	0.0005	0.000458	++	0	0.076	1	0.7826
cg03758011	-0.0021	0.0006	0.0004585	--	17.6	1.214	1	0.2706
cg07060794	0.0022	0.0006	0.0004585	++	84.7	6.553	1	0.01047
cg14350958	0.0009	0.0003	0.0004605	++	68.6	3.188	1	0.07417
cg12125117	0.0019	0.0005	0.0004645	++	0	0.417	1	0.5183
cg08015382	-0.0023	0.0007	0.0004648	--	0	0.427	1	0.5135
cg07489029	0.0016	0.0005	0.0004654	++	22.7	1.294	1	0.2552
cg09149525	0.0018	0.0005	0.000466	++	2.9	1.03	1	0.3102
cg22169990	0.0035	0.001	0.000466	++	0	0.654	1	0.4187
cg09454725	0.0015	0.0004	0.0004669	++	0	0.446	1	0.5043
cg15207993	0.0015	0.0004	0.0004691	++	0	0.014	1	0.9048
cg01065422	0.0011	0.0003	0.0004694	++	35.3	1.546	1	0.2137
cg01823925	-0.002	0.0006	0.00047	--	78.8	4.719	1	0.02983
cg18160691	0.0021	0.0006	0.0004704	++	42.1	1.728	1	0.1887
cg13472594	-0.0021	0.0006	0.0004711	--	36.8	1.581	1	0.2086
cg05812950	-0.0005	0.0002	0.000473	--	44.2	1.792	1	0.1807
cg16548780	0.0041	0.0012	0.0004733	++	0	0.192	1	0.661
cg15278734	-0.001	0.0003	0.0004741	--	0	0.023	1	0.8787
cg12129117	0.0016	0.0005	0.0004744	++	0	0.334	1	0.5635
cg18279004	0.0031	0.0009	0.0004761	++	35.6	1.553	1	0.2127
cg19629053	0.001	0.0003	0.0004762	++	36.6	1.576	1	0.2093
cg08145177	0.0018	0.0005	0.0004782	++	0	0.449	1	0.5029
cg14318489	0.0005	0.0001	0.0004814	++	60.7	2.545	1	0.1107
cg00111359	-0.0007	0.0002	0.0004817	--	39.4	1.65	1	0.199
cg19867914	0.0026	0.0007	0.000482	++	0	0.978	1	0.3227
cg18586891	0.0017	0.0005	0.0004836	++	74.5	3.927	1	0.04753
cg03209720	0.0019	0.0005	0.000484	++	85.4	6.832	1	0.008954
cg13851904	0.0027	0.0008	0.0004847	++	0	0.46	1	0.4977
cg04226002	0.0024	0.0007	0.000485	++	66.4	2.98	1	0.08431
cg20652042	-0.0022	0.0006	0.0004856	--	57.5	2.351	1	0.1252
cg06755992	0.0013	0.0004	0.0004862	++	0	0.004	1	0.9477
cg01142735	-0.0024	0.0007	0.0004869	--	0	0.953	1	0.329
cg04912843	0.0015	0.0004	0.0004872	++	0	0.038	1	0.8456
cg19193403	-0.0035	0.001	0.0004889	--	7.8	1.085	1	0.2976
cg24154271	0.0054	0.0015	0.0004892	++	0	0.858	1	0.3542
cg06414073	0.0025	0.0007	0.0004894	++	0	0.64	1	0.4239
cg04567334	-0.0019	0.0006	0.0004901	--	16.8	1.201	1	0.273
cg13144783	-0.001	0.0003	0.0004906	--	0	0.428	1	0.5131
cg04945608	-0.0023	0.0007	0.000491	--	50.6	2.023	1	0.1549
cg07946633	-0.0032	0.0009	0.000492	--	38.6	1.629	1	0.2018
cg14323210	-0.0024	0.0007	0.000492	--	0	0.355	1	0.5513
cg07198402	0.0018	0.0005	0.0004922	++	22.3	1.287	1	0.2567
cg14032218	0.0011	0.0003	0.0004932	++	53	2.129	1	0.1445
cg16944026	0.0008	0.0002	0.0004935	++	63.5	2.743	1	0.09768
cg14093526	-0.001	0.0003	0.000494	--	0	0.266	1	0.6063
cg02792780	0.0024	0.0007	0.0004943	++	12.6	1.144	1	0.2847
cg06535324	0.0029	0.0008	0.0004948	++	0	0.001	1	0.9821
cg00888336	0.0009	0.0003	0.0004973	++	7.1	1.076	1	0.2995
cg05419096	-0.0019	0.0005	0.0004977	--	47.5	1.906	1	0.1674
cg18532076	0.0021	0.0006	0.0004993	++	0	0.022	1	0.8823
cg10117719	-0.002	0.0006	0.0004999	--	44.8	1.811	1	0.1784
cg26040200	0.0014	0.0004	0.0005016	++	0	0.39	1	0.5323
cg24633027	0.0044	0.0013	0.0005027	++	0	0.03	1	0.8618
cg25481630	-0.0019	0.0006	0.0005027	--	6.2	1.066	1	0.3019
cg03172947	0.002	0.0006	0.000505	++	0	0.005	1	0.9461
cg24942922	0.0045	0.0013	0.0005052	++	0	0.007	1	0.9324
cg18363763	-0.0011	0.0003	0.000506	--	0	0.676	1	0.4111
cg13538551	0.001	0.0003	0.0005061	++	4.6	1.048	1	0.3059
cg19379175	-0.0008	0.0002	0.0005075	--	0	0.234	1	0.6285
cg11865413	0.0007	0.0002	0.0005076	++	14	1.163	1	0.2809
cg14210726	0.0021	0.0006	0.0005079	++	0	0.182	1	0.6695
cg25371564	-0.0019	0.0006	0.0005089	--	56.3	2.289	1	0.1303
cg05991009	0.0021	0.0006	0.0005103	++	40	1.665	1	0.1969
cg08817171	-0.0006	0.0002	0.0005113	--	0	0.483	1	0.4871
cg04120413	0.0016	0.0005	0.0005117	++	0	0.94	1	0.3323
cg05514531	0.0014	0.0004	0.0005123	++	36.2	1.568	1	0.2104
cg00213004	-0.001	0.0003	0.0005136	--	0	0.56	1	0.4544
cg13933139	-0.0006	0.0002	0.0005146	--	10.9	1.122	1	0.2895
cg09530108	-0.002	0.0006	0.0005149	--	0	0.874	1	0.3499
cg08690412	-0.0018	0.0005	0.0005151	--	0	0.39	1	0.5322
cg16367697	0.0023	0.0007	0.0005151	++	0	0.768	1	0.3807
cg07639982	0.0025	0.0007	0.0005153	++	0	0.026	1	0.8719
cg27123256	0.0038	0.0011	0.000516	++	0	0.962	1	0.3266
cg01932734	-0.0019	0.0005	0.0005179	--	0	0.184	1	0.668
cg27574654	0.0022	0.0006	0.0005179	++	55.6	2.25	1	0.1336
cg23137881	0.0036	0.001	0.000519	++	63.7	2.753	1	0.09706
cg25785378	0.0005	0.0002	0.0005192	++	0	0.58	1	0.4462
cg14685796	0.0018	0.0005	0.000522	++	0	0.38	1	0.5377
cg06900494	-0.0027	0.0008	0.0005237	--	0	0.84	1	0.3595
cg16901014	0.0028	0.0008	0.0005244	++	0	0.489	1	0.4843
cg09878888	0.0023	0.0007	0.0005246	++	76.7	4.297	1	0.03818
cg00616129	0.0004	0.0001	0.0005253	++	0	0.786	1	0.3753
cg11399776	0.0015	0.0004	0.0005265	++	0	0.818	1	0.3659
cg27227507	0.002	0.0006	0.0005268	++	78.5	4.643	1	0.03117
cg17886678	0.0015	0.0004	0.0005277	++	0	0.76	1	0.3833
cg00795812	-0.0019	0.0005	0.0005278	--	58	2.382	1	0.1227
cg01094114	-0.0023	0.0007	0.0005295	--	0	0.676	1	0.411
cg16391678	-0.002	0.0006	0.0005313	--	0	0.998	1	0.3179
cg20931951	0.0007	0.0002	0.0005317	++	26.3	1.356	1	0.2442
cg04938966	0.0019	0.0006	0.0005322	++	0	0.154	1	0.6951
cg19113201	0.0009	0.0003	0.0005328	++	33.1	1.495	1	0.2215
cg00392257	-0.002	0.0006	0.0005333	--	0	0.8	1	0.3712
cg23244761	-0.002	0.0006	0.0005342	--	54.8	2.212	1	0.137
cg26607867	0.0006	0.0002	0.0005366	++	0	0.72	1	0.3961
cg23318812	0.0014	0.0004	0.0005383	++	0	0.771	1	0.3798
cg21756720	-0.0011	0.0003	0.0005391	--	0	0.205	1	0.6505
cg02199239	-0.0006	0.0002	0.0005399	--	41.8	1.718	1	0.1899
cg15601229	-0.0005	0.0001	0.00054	--	0	0.67	1	0.413
cg24982682	0.0022	0.0006	0.0005403	++	0	0.326	1	0.5679
cg14717752	-0.0025	0.0007	0.0005425	--	0	0.218	1	0.6406
cg05826175	-0.0026	0.0008	0.0005427	--	0	0.053	1	0.8176
cg16640599	0.002	0.0006	0.0005437	++	86	7.139	1	0.007541
cg20702056	0.0015	0.0004	0.0005437	++	0	0.103	1	0.7479
cg00635780	-0.0004	0.0001	0.000545	--	0	0.647	1	0.4212
cg19713140	0.001	0.0003	0.000547	++	0	0.983	1	0.3215
cg02339122	-0.002	0.0006	0.0005477	--	47.9	1.92	1	0.1659
cg20194947	0.0011	0.0003	0.0005483	++	0	0.979	1	0.3225
cg19323289	-0.0022	0.0006	0.0005485	--	70.1	3.346	1	0.06735
cg08666915	0.0024	0.0007	0.0005493	++	0	0.009	1	0.9262
cg27571405	-0.0006	0.0002	0.0005514	--	64	2.78	1	0.09545
cg21686797	0.001	0.0003	0.0005519	++	0	0.506	1	0.4768
cg05866854	0.0053	0.0015	0.0005531	++	0	0.678	1	0.4104
cg05740045	0.0024	0.0007	0.0005534	++	0	0.489	1	0.4842
cg21002317	0.0007	0.0002	0.0005539	++	74.2	3.875	1	0.049
cg06189670	0.002	0.0006	0.0005549	++	0	0.674	1	0.4118
cg00107606	0.0016	0.0005	0.0005558	++	0	0.853	1	0.3557
cg07213830	0.0021	0.0006	0.0005564	++	45.1	1.823	1	0.177
cg14989462	-0.0007	0.0002	0.0005567	--	49.3	1.972	1	0.1603
cg14586546	-0.0022	0.0006	0.0005575	--	0	0.26	1	0.6103
cg10346364	0.0026	0.0008	0.0005579	++	0	0.198	1	0.6565
cg00184203	0.0035	0.001	0.0005582	++	0	0.014	1	0.9052
cg04704064	0.0021	0.0006	0.0005604	++	0	0.103	1	0.7482
cg03944143	-0.0046	0.0013	0.0005621	--	0	0.143	1	0.705
cg00026603	-0.0021	0.0006	0.0005633	--	0	0.67	1	0.4131
cg05323879	0.006	0.0017	0.0005654	++	0	0.933	1	0.3341
cg23169883	0.0032	0.0009	0.0005676	++	68.6	3.189	1	0.07412
cg14512563	0.0018	0.0005	0.0005682	++	0	0.043	1	0.8362
cg14200569	-0.0038	0.0011	0.0005691	--	0	0.251	1	0.6165
cg08415592	-0.0031	0.0009	0.0005694	--	0	0.014	1	0.9067
cg18001443	0.0007	0.0002	0.0005698	++	0	0.163	1	0.6869
cg18275316	0.0025	0.0007	0.0005702	++	0	0.105	1	0.7461
cg16178141	-0.002	0.0006	0.0005705	--	57.9	2.375	1	0.1233
cg10804344	0.0026	0.0008	0.0005711	++	0	0.416	1	0.5192
cg04739880	0.0031	0.0009	0.000574	++	57.5	2.354	1	0.125
cg03924164	0.0022	0.0006	0.0005741	++	0	0.064	1	0.8005
cg20062681	0.0029	0.0008	0.0005746	++	0	0.619	1	0.4314
cg01347035	0.0047	0.0014	0.0005751	++	0	0.726	1	0.3942
cg05202204	0.0062	0.0018	0.0005757	++	0	0.051	1	0.8212
cg02927682	0.0025	0.0007	0.0005758	++	3.8	1.039	1	0.308
cg17491697	-0.0007	0.0002	0.0005765	--	22.2	1.286	1	0.2569
cg19460836	0.0032	0.0009	0.000577	++	0	0.553	1	0.4571
cg21507153	-0.0009	0.0003	0.0005778	--	39.9	1.663	1	0.1973
cg26598540	0.002	0.0006	0.000578	++	0	0.377	1	0.5393
cg12479507	0.0046	0.0013	0.0005797	++	0	0.493	1	0.4827
cg00365670	0.0007	0.0002	0.0005806	++	0	0.384	1	0.5355
cg11660018	0.0036	0.0011	0.0005809	++	28.2	1.392	1	0.2381
cg07992484	-0.0021	0.0006	0.0005834	--	73.5	3.772	1	0.05211
cg22063653	-0.0004	0.0001	0.0005859	--	0	1	1	0.3173
cg20569855	0.0019	0.0006	0.0005873	++	0	0.652	1	0.4194
cg16137147	0.0033	0.001	0.0005877	++	0	0.362	1	0.5471
cg26736341	-0.0024	0.0007	0.0005907	--	57.6	2.357	1	0.1247
cg25303150	0.0019	0.0006	0.0005912	++	79.6	4.898	1	0.02689
cg20107506	0.0032	0.0009	0.0005917	++	0	0.3	1	0.584
cg03923934	0.0018	0.0005	0.0005919	++	0	0.146	1	0.7019
cg17872763	0.0014	0.0004	0.0005933	++	0	0.259	1	0.6108
cg00335219	0.0021	0.0006	0.0005959	++	0	0.029	1	0.865
cg19876216	0.0022	0.0006	0.0005965	++	0	0.353	1	0.5524
cg21279874	-0.0027	0.0008	0.0005969	--	0	0.147	1	0.7016
cg08677535	0.0029	0.0008	0.000597	++	0	0.001	1	0.9789
cg01301276	0.0007	0.0002	0.0005986	++	74.5	3.918	1	0.04777
cg26667946	0.0051	0.0015	0.0005987	++	0	0.016	1	0.898
cg24035931	-0.0025	0.0007	0.0005995	--	0	0.794	1	0.3729
cg12923233	0.0012	0.0003	0.0005998	++	17.5	1.212	1	0.271
cg17451609	0.0017	0.0005	0.0006003	++	0	0.075	1	0.7839
cg24581200	0.0013	0.0004	0.0006004	++	68.3	3.159	1	0.07551
cg12162100	0.005	0.0015	0.0006005	++	0	0.144	1	0.7039
cg07766916	0.0015	0.0004	0.0006008	++	80.1	5.037	1	0.02481
cg26333660	0.0017	0.0005	0.0006034	++	0	0.677	1	0.4107
cg08719081	0.0006	0.0002	0.0006041	++	0	0.381	1	0.537
cg08450017	-0.0028	0.0008	0.0006051	--	50.7	2.027	1	0.1546
cg20144521	-0.0007	0.0002	0.0006052	--	16.1	1.192	1	0.2749
cg07417146	0.003	0.0009	0.0006073	++	0	0.33	1	0.5656
cg04387347	-0.0053	0.0015	0.0006082	--	0	0.027	1	0.8704
cg11395386	-0.0034	0.001	0.0006083	--	0	0.699	1	0.403
cg22676843	0.0009	0.0002	0.000609	++	0	0.353	1	0.5527
cg09115713	-0.0026	0.0008	0.0006108	--	10.1	1.113	1	0.2915
cg24182293	-0.0009	0.0003	0.0006144	--	0	0	1	0.9857
cg08279035	-0.0017	0.0005	0.0006154	--	69.6	3.287	1	0.06982
cg15942368	0.0008	0.0002	0.0006155	++	13.8	1.16	1	0.2814
cg08439295	0.001	0.0003	0.000616	++	0	0.255	1	0.6138
cg07790752	0.0028	0.0008	0.0006164	++	32.9	1.49	1	0.2222
cg14777561	0.0018	0.0005	0.0006172	++	0	0.007	1	0.9348
cg17900199	-0.0019	0.0006	0.0006188	--	47.7	1.912	1	0.1667
cg06748434	-0.0046	0.0013	0.0006192	--	0	0.717	1	0.3971
cg03472610	0.0018	0.0005	0.00062	++	0	0.322	1	0.5704
cg10054150	0.001	0.0003	0.0006245	++	0	0.166	1	0.6836
cg15861585	0.0029	0.0008	0.0006268	+-	93.3	15.017	1	0.0001065
cg10906729	0.01	0.0029	0.0006294	++	0	0.767	1	0.3811
cg05365199	-0.0035	0.001	0.0006297	--	0	0.02	1	0.8874
cg01824618	-0.0019	0.0006	0.0006307	--	80.9	5.241	1	0.02206
cg26392708	0.0017	0.0005	0.0006322	++	59.6	2.475	1	0.1156
cg26116525	0.0009	0.0003	0.0006352	++	0	0.836	1	0.3606
cg25312481	-0.001	0.0003	0.0006378	--	7.9	1.086	1	0.2973
cg05431334	-0.0008	0.0002	0.0006386	--	0	0.643	1	0.4225
cg13978542	0.0012	0.0004	0.0006406	++	6.1	1.065	1	0.302
cg06245338	0.0027	0.0008	0.0006408	++	17.6	1.214	1	0.2706
cg23994702	-0.0009	0.0003	0.0006415	--	0	0.015	1	0.9012
cg04098829	-0.0039	0.0011	0.0006429	--	0	0.018	1	0.8927
cg24168413	0.0014	0.0004	0.0006433	++	0	0.437	1	0.5084
cg00462560	0.0007	0.0002	0.0006445	++	42.5	1.739	1	0.1872
cg01714756	-0.0019	0.0006	0.0006466	--	0	0.729	1	0.3931
cg18587504	0.002	0.0006	0.0006474	++	0	0.02	1	0.8871
cg04492847	0.001	0.0003	0.0006477	++	78.1	4.557	1	0.03279
cg18312113	0.0019	0.0006	0.0006477	++	24.5	1.324	1	0.2498
cg17344321	0.003	0.0009	0.0006518	++	0	0.776	1	0.3783
cg23375783	-0.0009	0.0003	0.0006522	--	0	0.199	1	0.6559
cg04789529	0.0022	0.0006	0.0006534	++	72.4	3.626	1	0.0569
cg07950000	0.002	0.0006	0.0006558	++	0	0.002	1	0.9623
cg19546943	-0.0007	0.0002	0.0006561	--	23	1.299	1	0.2544
cg03620975	-0.0035	0.001	0.0006562	--	0	0.037	1	0.8478
cg02203380	0.0037	0.0011	0.0006581	++	0	0.178	1	0.673
cg22938488	0.0008	0.0002	0.0006589	++	32.6	1.483	1	0.2232
cg04872851	0.0017	0.0005	0.000659	++	0	0.126	1	0.7226
cg14401466	0.0017	0.0005	0.0006604	++	0	0.054	1	0.817
cg05242148	-0.0006	0.0002	0.0006607	--	0	0.239	1	0.6251
cg22559878	0.0014	0.0004	0.0006618	++	64.9	2.851	1	0.09133
cg20689054	-0.0012	0.0003	0.000663	--	0	0.165	1	0.6844
cg09410154	0.0008	0.0002	0.0006647	++	33.9	1.512	1	0.2188
cg08368934	0.0018	0.0005	0.0006678	++	0	0.949	1	0.33
cg02687026	-0.0024	0.0007	0.0006686	--	0	0.266	1	0.6061
cg27205791	-0.0002	0	0.0006704	--	66.5	2.987	1	0.08395
cg15209885	0.0017	0.0005	0.0006721	++	0	0.508	1	0.4762
cg04946561	0.0023	0.0007	0.0006758	++	71.1	3.465	1	0.06267
cg13821433	-0.0005	0.0001	0.0006766	--	0	0.42	1	0.5172
cg01468420	0.0021	0.0006	0.0006774	++	0	0.857	1	0.3546
cg13987029	0.0009	0.0003	0.0006786	++	0	0.542	1	0.4617
cg15188623	0.0031	0.0009	0.000681	++	0	0.48	1	0.4883
cg11703212	0.0031	0.0009	0.0006812	++	69.4	3.263	1	0.07085
cg13576859	0.002	0.0006	0.0006819	++	0	0.877	1	0.3489
cg16329896	0.0025	0.0007	0.0006822	++	0	0.436	1	0.5093
cg11261412	-0.0017	0.0005	0.0006844	--	17.1	1.206	1	0.2722
cg09447621	0.0025	0.0007	0.0006852	++	46.4	1.865	1	0.172
cg22347357	0.0012	0.0003	0.0006856	++	0	0.692	1	0.4055
cg12859211	0.0016	0.0005	0.0006858	++	0	0.048	1	0.8272
cg04196345	-0.0021	0.0006	0.0006863	--	0	0.374	1	0.5409
cg20722088	0.003	0.0009	0.0006864	++	0	0.704	1	0.4014
cg21242356	0.0019	0.0006	0.0006876	++	75.3	4.051	1	0.04415
cg18314690	0.0022	0.0007	0.0006883	++	76.2	4.196	1	0.04052
cg23897083	0.0035	0.001	0.0006888	++	0	0.552	1	0.4577
cg06436905	0.0013	0.0004	0.0006889	++	0	0.408	1	0.5229
cg04796162	0.0019	0.0006	0.000689	++	0	0.094	1	0.7593
cg21870229	0.0029	0.0009	0.0006891	++	0	0.977	1	0.3229
cg26361999	0.0038	0.0011	0.0006891	++	0	0.055	1	0.8149
cg08621610	-0.0023	0.0007	0.0006896	--	31.4	1.459	1	0.2272
cg16337574	0.001	0.0003	0.0006899	++	0	0.514	1	0.4735
cg11070489	0.0007	0.0002	0.0006927	++	0	0.419	1	0.5174
cg26522239	0.0024	0.0007	0.0006933	++	0	0.385	1	0.535
cg12967560	0.0007	0.0002	0.0006954	++	38.8	1.634	1	0.2011
cg19871940	0.0015	0.0004	0.0007014	++	0	0.648	1	0.4209
cg06698292	0.0016	0.0005	0.0007066	++	52.3	2.097	1	0.1476
cg02876237	0.0003	0.0001	0.0007069	++	10	1.111	1	0.2918
cg14268557	0.0027	0.0008	0.0007069	++	75	3.993	1	0.04569
cg02862467	0.0022	0.0006	0.0007077	++	55.1	2.226	1	0.1357
cg00092992	-0.0023	0.0007	0.0007091	--	68.3	3.157	1	0.0756
cg19306036	0.0006	0.0002	0.0007141	++	18.1	1.22	1	0.2693
cg00232105	-0.0033	0.001	0.0007157	--	0	0.704	1	0.4014
cg23934071	-0.0024	0.0007	0.0007158	--	47.9	1.921	1	0.1657
cg04151384	-0.0009	0.0003	0.0007168	--	0	0.349	1	0.5547
cg07890553	-0.0043	0.0013	0.0007172	--	0	0.118	1	0.7314
cg06889971	0.0039	0.0011	0.00072	++	0	0.938	1	0.3329
cg27497299	0.0007	0.0002	0.0007219	++	70.8	3.42	1	0.06439
cg08513626	0.0017	0.0005	0.0007231	++	47.4	1.901	1	0.168
cg07811421	0.0016	0.0005	0.0007253	++	0	0.661	1	0.4161
cg02640260	0.0016	0.0005	0.0007323	++	0	0.008	1	0.9285
cg19883388	0.0027	0.0008	0.0007416	++	3.8	1.039	1	0.308
cg18595867	0.0028	0.0008	0.0007443	++	0	0.746	1	0.3877
cg18684142	0.0087	0.0026	0.0007493	++	0.7	1.007	1	0.3155
cg02397368	-0.0036	0.0011	0.0007504	--	58.4	2.406	1	0.1209
cg19620994	0.0024	0.0007	0.0007511	++	74.5	3.915	1	0.04787
cg10288525	-0.0029	0.0009	0.0007523	--	0	0.544	1	0.4607
cg24769205	0.0006	0.0002	0.0007533	++	30.8	1.445	1	0.2294
cg01202521	-0.0004	0.0001	0.0007551	--	0	0.022	1	0.8822
cg04728562	0.0019	0.0006	0.000756	++	0	0.416	1	0.5188
cg18568335	0.0024	0.0007	0.0007568	++	80.4	5.107	1	0.02383
cg23237276	-0.0046	0.0014	0.0007571	--	0	0.251	1	0.6165
cg20559385	-0.0024	0.0007	0.0007581	--	0.5	1.005	1	0.3162
cg03092550	0.0013	0.0004	0.0007582	++	35.4	1.547	1	0.2136
cg17579667	0.0018	0.0005	0.0007585	++	0	0	1	0.9875
cg03753454	0.0009	0.0003	0.0007596	++	66	2.939	1	0.08647
cg01383753	-0.0007	0.0002	0.0007639	--	0	0.494	1	0.4822
cg17198320	0.0051	0.0015	0.0007642	++	0	0.527	1	0.468
cg24935332	0.002	0.0006	0.0007673	++	0	0.269	1	0.604
cg16389209	-0.0024	0.0007	0.0007709	--	29.9	1.426	1	0.2325
cg12874792	0.0008	0.0002	0.000772	++	32.3	1.477	1	0.2243
cg06826975	0.0009	0.0003	0.0007755	++	12.5	1.143	1	0.285
cg06378491	-0.0021	0.0006	0.0007757	--	0	0.192	1	0.6609
cg26875655	0.0021	0.0006	0.0007776	++	0	0.213	1	0.6445
cg00582583	-0.0017	0.0005	0.0007817	--	0	0.111	1	0.7385
cg16672922	0.0015	0.0004	0.0007818	++	1.9	1.02	1	0.3126
cg05543492	-0.003	0.0009	0.0007862	--	0	0.656	1	0.4179
cg20673965	0.0017	0.0005	0.0007863	++	50.5	2.021	1	0.1551
cg19118161	0.0009	0.0003	0.000788	++	81.1	5.3	1	0.02133
cg25555279	-0.0005	0.0002	0.0007891	--	0	0.144	1	0.7046
cg14129664	-0.0009	0.0003	0.0007899	--	0	0.077	1	0.7813
cg05588228	0.0007	0.0002	0.0007911	++	0	0.554	1	0.4568
cg11439308	0.0007	0.0002	0.0007947	++	0	0.148	1	0.7003
cg15010903	0.003	0.0009	0.0007961	++	0	0.284	1	0.5938
cg15691862	0.0033	0.001	0.000797	++	0	0.045	1	0.8321
cg00667789	0.003	0.0009	0.0007988	++	0	0.169	1	0.6808
cg26725786	0.0027	0.0008	0.0007995	++	0	0.341	1	0.5593
cg11876574	0.0016	0.0005	0.0008032	++	0	0.324	1	0.5691
cg22388954	-0.0029	0.0009	0.0008045	--	29.6	1.42	1	0.2334
cg24420366	0.002	0.0006	0.000806	++	57.6	2.359	1	0.1246
cg17142039	0.0012	0.0003	0.000809	++	82.8	5.819	1	0.01585
cg03813151	0.0012	0.0004	0.0008095	++	0	0.402	1	0.5262
cg00831710	0.0028	0.0008	0.0008114	++	0	0.342	1	0.5586
cg10129041	0.0025	0.0008	0.0008131	++	0	0.313	1	0.576
cg24216889	-0.0008	0.0002	0.0008168	--	31.6	1.463	1	0.2265
cg04340595	-0.0021	0.0006	0.000817	--	3.3	1.034	1	0.3092
cg09695734	-0.0018	0.0005	0.0008171	--	74.4	3.905	1	0.04813
cg08310363	0.0049	0.0015	0.0008177	++	31.6	1.463	1	0.2265
cg08696192	0.0007	0.0002	0.0008192	+-	88.8	8.906	1	0.002842
cg26332715	-0.0004	0.0001	0.0008195	--	0	0.667	1	0.4141
cg14290616	-0.0005	0.0002	0.0008253	--	0	0.082	1	0.7743
cg23761497	0.0009	0.0003	0.0008263	++	12.6	1.145	1	0.2847
cg24156261	0.0022	0.0007	0.0008263	++	0	0.884	1	0.3472
cg06188545	0.003	0.0009	0.0008366	++	0	0.018	1	0.8931
cg11896398	0.0033	0.001	0.0008377	++	0	0.122	1	0.7269
cg09145126	0.0025	0.0007	0.0008439	++	60.6	2.54	1	0.111
cg19390934	-0.0026	0.0008	0.0008467	--	0	0.012	1	0.9138
cg16560824	0.0005	0.0002	0.0008472	++	0	0.294	1	0.5877
cg21104965	0.0065	0.0019	0.0008485	++	0	0.012	1	0.9144
cg14555264	0.0018	0.0005	0.000852	++	0	0.936	1	0.3334
cg00202479	-0.0022	0.0007	0.000854	--	0	0.2	1	0.6546
cg26457890	0.0035	0.001	0.0008552	++	0	0.142	1	0.706
cg09890699	0.0022	0.0007	0.0008609	++	0	0.032	1	0.8589
cg24152605	0.0032	0.001	0.0008611	++	0	0.549	1	0.4586
cg26038318	0.0029	0.0009	0.0008638	++	0	0.368	1	0.544
cg05624376	0.0032	0.001	0.0008653	++	0	0.094	1	0.7591
cg07433663	0.0017	0.0005	0.0008724	++	70.3	3.371	1	0.06637
cg07205462	-0.0007	0.0002	0.0008741	--	0	0.001	1	0.9699
cg21170682	0.0022	0.0007	0.0008743	++	0	0.236	1	0.6274
cg12350762	0.0012	0.0003	0.0008752	++	0	0.393	1	0.5306
cg24917775	0.0026	0.0008	0.0008759	++	0	0.711	1	0.399
cg27321750	0.0019	0.0006	0.0008767	++	0	0.236	1	0.6268
cg10725720	0.0025	0.0008	0.0008777	++	0	0.028	1	0.8665
cg22507069	-0.0051	0.0015	0.0008784	--	0	0.171	1	0.679
cg06809055	-0.0006	0.0002	0.0008792	--	46.3	1.864	1	0.1722
cg26605518	-0.0009	0.0003	0.0008797	--	0	0.132	1	0.7167
cg11031620	0.0029	0.0009	0.0008826	++	0	0.186	1	0.6666
cg05275896	0.0009	0.0003	0.0008848	++	83.4	6.01	1	0.01423
cg15696968	0.0011	0.0003	0.0008911	++	58	2.378	1	0.123
cg02918910	0.0018	0.0005	0.0008919	++	0	0.047	1	0.8276
cg05178683	-0.0021	0.0006	0.0008928	--	3.5	1.036	1	0.3088
cg07713495	0.0022	0.0007	0.000894	++	25.3	1.338	1	0.2474
cg19647567	0.0018	0.0005	0.0008988	++	0	0.246	1	0.6199
cg10876737	0.0007	0.0002	0.000899	++	0	0.272	1	0.602
cg24257038	-0.0005	0.0002	0.000899	--	0	0.001	1	0.9814
cg09001527	-0.004	0.0012	0.0009004	--	0	0.637	1	0.4247
cg14772800	0.0029	0.0009	0.000901	++	0	0.774	1	0.3789
cg20011459	0.0013	0.0004	0.0009016	++	91.2	11.347	1	0.0007557
cg17744604	0.0027	0.0008	0.0009018	++	0	0.67	1	0.413
cg09063663	-0.002	0.0006	0.0009023	--	0	0.133	1	0.7151
cg17367832	0.0026	0.0008	0.0009034	++	0	0.2	1	0.6549
cg19828220	0.0064	0.0019	0.0009035	++	0	0.913	1	0.3394
cg01079651	0.0027	0.0008	0.0009036	++	51	2.042	1	0.153
cg26283532	-0.0005	0.0002	0.0009047	--	0	0.755	1	0.385
cg09681977	0.0048	0.0015	0.0009056	++	0	0.758	1	0.3839
cg14421371	0.0011	0.0003	0.000906	++	75	3.998	1	0.04555
cg05785932	0.0013	0.0004	0.0009074	++	0	0.496	1	0.4813
cg14459710	-0.0009	0.0003	0.0009089	--	0	0.583	1	0.4452
cg07231045	0.0026	0.0008	0.0009098	++	64.2	2.791	1	0.09478
cg23480021	-0.0109	0.0033	0.0009103	--	0	0.027	1	0.8689
cg18498263	-0.0014	0.0004	0.0009124	--	24.9	1.332	1	0.2484
cg23277693	0.0033	0.001	0.0009139	++	0	0.006	1	0.9396
cg10552523	0.0043	0.0013	0.0009146	++	0	0.531	1	0.4664
cg26861485	0.0035	0.0011	0.0009147	++	0	0.254	1	0.6143
cg13264208	-0.0005	0.0001	0.0009153	--	0	0.539	1	0.4628
cg01154505	-0.0018	0.0005	0.0009158	--	26.8	1.367	1	0.2424
cg08498647	-0.0022	0.0007	0.000916	--	71.9	3.563	1	0.05909
cg00542975	-0.0033	0.001	0.0009172	--	0	0.095	1	0.7581
cg24988444	-0.0005	0.0001	0.0009172	--	0	0.272	1	0.6017
cg04364261	0.0025	0.0008	0.0009222	++	0	0.049	1	0.8247
cg22115808	-0.0007	0.0002	0.000925	--	0	0.906	1	0.3413
cg09475757	0.0012	0.0004	0.0009261	++	0	0.238	1	0.6257
cg12967723	0.0027	0.0008	0.0009284	++	0	0.123	1	0.7254
cg24777950	0.002	0.0006	0.0009285	++	82.3	5.644	1	0.01752
cg26673286	0.0005	0.0002	0.0009306	++	0	0.795	1	0.3725
cg03020006	0.0018	0.0005	0.0009315	++	0	0.965	1	0.326
cg27630311	0.0014	0.0004	0.0009335	++	0	0.352	1	0.5532
cg08093216	-0.0007	0.0002	0.0009353	--	53	2.129	1	0.1445
cg10759927	0.0026	0.0008	0.0009387	++	0	0.125	1	0.7233
cg12509499	0.0029	0.0009	0.0009389	++	0	0.232	1	0.6297
cg10976318	-0.005	0.0015	0.000943	--	32.8	1.489	1	0.2224
cg21534578	-0.0021	0.0006	0.0009448	--	66.3	2.969	1	0.08489
cg14277677	0.0016	0.0005	0.0009449	++	0	0.171	1	0.6793
cg00518694	0.0011	0.0003	0.0009457	++	52.6	2.112	1	0.1462
cg06465076	0.0024	0.0007	0.0009548	++	0	0.351	1	0.5538
cg04015433	0.0024	0.0007	0.000957	++	0	0.21	1	0.6468
cg10428345	0.0029	0.0009	0.0009578	++	0	0	1	0.9917
cg27349460	0.0041	0.0012	0.0009595	++	3.4	1.035	1	0.309
cg02384419	0.0007	0.0002	0.0009619	++	8.6	1.095	1	0.2954
cg07601488	0.0033	0.001	0.0009643	++	0	0.099	1	0.753
cg13844341	0.0024	0.0007	0.0009825	++	0	0.926	1	0.3359
cg12246510	0.0022	0.0007	0.0009827	++	0	0.004	1	0.9483
cg13861536	-0.0019	0.0006	0.000983	--	0	0.684	1	0.4083
cg17740743	-0.0015	0.0004	0.0009851	--	0	0.206	1	0.65
cg10378927	0.0009	0.0003	0.0009855	++	58.2	2.392	1	0.122
cg08248359	0.0007	0.0002	0.0009911	++	0	0.373	1	0.5415
cg04189187	-0.0024	0.0007	0.0009913	--	33.4	1.501	1	0.2205
cg09369954	0.0017	0.0005	0.0009915	++	0	0.006	1	0.9367
cg00766889	-0.0006	0.0002	0.0009918	--	0	0.016	1	0.8984
cg25784617	-0.0016	0.0005	0.0009922	--	0	0.587	1	0.4438
cg09446583	-0.0023	0.0007	0.0009948	--	0	0.442	1	0.506
cg11783364	0.0014	0.0004	0.0009987	++	44.2	1.792	1	0.1807
cg08493063	0.002	0.0006	0.0009989	++	52.4	2.099	1	0.1474
cg03483626	0.0044	0.0013	0.001	++	0	0.419	1	0.5174
cg06332484	0.0016	0.0005	0.001001	++	36.4	1.572	1	0.2099
cg07987191	0.0005	0.0001	0.001004	++	74.5	3.916	1	0.04783
cg07621610	-0.0008	0.0002	0.001005	--	49.8	1.992	1	0.1581
cg24576940	0.0009	0.0003	0.001007	++	17.3	1.209	1	0.2716
cg09158990	-0.0017	0.0005	0.001008	--	0	0.709	1	0.3998
cg27305769	0.0006	0.0002	0.001009	++	54.4	2.194	1	0.1385
cg23790050	0.0008	0.0002	0.001011	++	0	0.373	1	0.5415
cg04972065	0.0031	0.001	0.001012	++	0	0.007	1	0.9329
cg27248474	-0.0018	0.0006	0.001013	--	3.5	1.036	1	0.3088
cg13303464	0.0011	0.0003	0.001016	++	0	0.469	1	0.4933
cg13703437	0.002	0.0006	0.001016	++	58.8	2.424	1	0.1195
cg26205751	0.001	0.0003	0.001017	++	0	0.696	1	0.4042
cg00969047	-0.0008	0.0002	0.001018	--	0	0.231	1	0.6306
cg23696891	0.0014	0.0004	0.001019	++	0	0.027	1	0.8705
cg02456288	0.0017	0.0005	0.00102	++	0	0.457	1	0.4989
cg14043702	-0.0019	0.0006	0.001021	--	0	0.393	1	0.5309
cg26483332	-0.0022	0.0007	0.001023	--	0	0.113	1	0.7366
cg07594954	0.001	0.0003	0.001024	++	10.4	1.116	1	0.2907
cg21210523	0.0009	0.0003	0.001025	++	76.3	4.218	1	0.03999
cg00124095	-0.0033	0.001	0.001029	--	0	0.013	1	0.909
cg02976568	-0.001	0.0003	0.001029	--	24.3	1.321	1	0.2505
cg17861863	0.0022	0.0007	0.001036	++	0	0.516	1	0.4727
cg17164905	0.0018	0.0005	0.001038	++	9.6	1.106	1	0.293
cg25588792	-0.0073	0.0022	0.00104	--	0	0.646	1	0.4216
cg26721450	0.0008	0.0002	0.001041	++	79.8	4.954	1	0.02603
cg21799246	0.0011	0.0003	0.001046	++	64	2.774	1	0.09578
cg19392142	0.0026	0.0008	0.001047	++	0	0.046	1	0.8306
cg04710528	-0.0035	0.0011	0.001049	--	0	0.741	1	0.3892
cg20051949	-0.002	0.0006	0.001049	--	0	0.692	1	0.4056
cg07061867	-0.0016	0.0005	0.001053	--	0	0.363	1	0.5468
cg19384704	-0.0033	0.001	0.001061	--	3.5	1.036	1	0.3087
cg11848563	0.0016	0.0005	0.001063	++	0	0.678	1	0.4104
cg26427109	0.0008	0.0002	0.001063	++	80	4.994	1	0.02543
cg07072366	0.0016	0.0005	0.001065	++	0	0.136	1	0.7122
cg24427376	0.002	0.0006	0.001066	++	24.8	1.33	1	0.2488
cg00460916	-0.0019	0.0006	0.001067	--	52.3	2.098	1	0.1475
cg00877619	0.002	0.0006	0.001068	++	0	0.421	1	0.5166
cg19778455	-0.002	0.0006	0.001068	--	0	0.59	1	0.4424
cg10816243	0.0011	0.0003	0.001069	++	0	0.366	1	0.5451
cg19972558	0.0014	0.0004	0.00107	++	0	0.692	1	0.4056
cg00394261	-0.0038	0.0012	0.001071	--	0	0.411	1	0.5214
cg01238991	0.0041	0.0013	0.001073	++	0	0.072	1	0.7888
cg17455261	0.0026	0.0008	0.001074	++	0	0.823	1	0.3643
cg05655190	-0.0024	0.0007	0.001075	--	0	0.062	1	0.8032
cg05261851	-0.0025	0.0008	0.001077	--	0	0.224	1	0.6359
cg04962480	-0.0042	0.0013	0.001078	--	0	0.478	1	0.4895
cg04011829	0.0023	0.0007	0.001082	++	69.7	3.302	1	0.06919
cg00992850	0.0032	0.001	0.001083	++	19.6	1.243	1	0.2649
cg15230849	-0.0007	0.0002	0.001084	--	0	0.151	1	0.6974
cg21941821	-0.0026	0.0008	0.001084	--	0	0.129	1	0.7193
cg14703605	0.0011	0.0003	0.001093	++	0	0.027	1	0.8689
cg11852796	-0.0028	0.0008	0.001094	--	0	0.951	1	0.3295
cg01920334	0.0005	0.0002	0.001095	++	2.7	1.028	1	0.3107
cg03936663	0.003	0.0009	0.001095	++	0	0.14	1	0.7083
cg14414100	-0.0029	0.0009	0.001097	--	0	0.175	1	0.6755
cg04569594	0.0012	0.0004	0.001098	++	0	0.676	1	0.4108
cg12271332	0.0006	0.0002	0.001099	++	0	0.31	1	0.5775
cg17913877	-0.0011	0.0003	0.001106	--	27.7	1.382	1	0.2397
cg26221243	-0.0004	0.0001	0.001106	--	0	0.495	1	0.4816
cg17176619	0.0042	0.0013	0.001107	++	0	0.001	1	0.9698
cg17969853	0.001	0.0003	0.001109	++	0	0.41	1	0.522
cg16288089	0.0021	0.0006	0.001114	++	0	0.11	1	0.7404
cg03610527	0.0022	0.0007	0.001115	++	58	2.382	1	0.1228
cg27417606	-0.002	0.0006	0.001116	--	40.1	1.668	1	0.1965
cg17411135	0.002	0.0006	0.001118	++	0	0.011	1	0.9176
cg21252105	0.0018	0.0006	0.001118	++	26.2	1.356	1	0.2443
cg08067617	-0.0006	0.0002	0.001121	--	0	0.102	1	0.7492
cg20792206	-0.0036	0.0011	0.001122	--	0	0.527	1	0.468
cg09435266	0.0009	0.0003	0.001129	++	0	0.649	1	0.4206
cg17747635	-0.0017	0.0005	0.00113	--	0	0.485	1	0.4862
cg16606773	0.0018	0.0006	0.001133	++	0	0.978	1	0.3227
cg24154839	0.0017	0.0005	0.001136	++	0	0.006	1	0.9364
cg01167502	0.0035	0.0011	0.001137	++	0	0.44	1	0.507
cg09473364	0.0005	0.0002	0.001137	++	22.6	1.292	1	0.2556
cg17912835	0.0029	0.0009	0.001139	++	0	0.444	1	0.5051
cg25250358	0.003	0.0009	0.001141	+-	96.5	28.179	1	1.106e-07
cg25961882	0.0009	0.0003	0.001143	++	0	0.127	1	0.7217
cg24651706	-0.0005	0.0002	0.001144	--	18.1	1.221	1	0.2693
cg02556649	-0.002	0.0006	0.001146	--	0	0.117	1	0.7319
cg17475813	0.0005	0.0002	0.001147	++	19.4	1.241	1	0.2653
cg24211889	0.0009	0.0003	0.001147	++	0	0.945	1	0.331
cg18888464	0.002	0.0006	0.001148	++	0	0.753	1	0.3857
cg27094376	0.002	0.0006	0.001151	++	0	0.152	1	0.6969
cg19123356	-0.0019	0.0006	0.001152	--	77.6	4.462	1	0.03465
cg26363695	-0.0021	0.0006	0.001153	--	11.9	1.135	1	0.2867
cg02554168	-0.0012	0.0004	0.001161	--	62.9	2.697	1	0.1005
cg27659768	0.0031	0.001	0.001162	++	44.1	1.79	1	0.1809
cg00017931	0.0039	0.0012	0.001168	++	0	0.069	1	0.7921
cg10593416	-0.0082	0.0025	0.001169	--	0	0.004	1	0.9489
cg26393112	0.0005	0.0001	0.001169	++	33.9	1.513	1	0.2187
cg12141218	0.0016	0.0005	0.00117	++	0	0.079	1	0.7785
cg05997793	-0.0021	0.0007	0.001172	--	0	0.079	1	0.7793
cg07044282	0.0019	0.0006	0.001173	++	0	0.392	1	0.5314
cg27649971	0.0025	0.0008	0.001173	++	30.3	1.435	1	0.2309
cg21218561	0.0008	0.0002	0.001176	++	0	0.466	1	0.495
cg24245406	-0.001	0.0003	0.001176	--	0	0.307	1	0.5798
cg01849401	-0.0029	0.0009	0.001181	--	52.9	2.123	1	0.1451
cg02440177	0.003	0.0009	0.001182	++	0	0.039	1	0.8437
cg15125472	0.0023	0.0007	0.001182	++	0	0.302	1	0.5825
cg21296230	0.0029	0.0009	0.001182	++	0	0.096	1	0.7568
cg11382055	0.0021	0.0007	0.001185	++	0	0.015	1	0.9014
cg15197050	-0.0046	0.0014	0.001185	--	0	0.967	1	0.3256
cg17775490	0.0031	0.001	0.001185	++	0	0.338	1	0.5609
cg18437839	0.0006	0.0002	0.001186	++	0	0.294	1	0.5879
cg06917231	-0.0007	0.0002	0.001187	--	0	0.068	1	0.7946
cg19093939	0.0007	0.0002	0.00119	++	27.8	1.384	1	0.2394
cg10602162	-0.0036	0.0011	0.001193	--	0	0.622	1	0.4305
cg11454415	-0.0006	0.0002	0.001197	--	43.7	1.775	1	0.1828
cg11827897	0.0012	0.0004	0.001201	++	0	0.346	1	0.5566
cg07870713	-0.0006	0.0002	0.001202	--	53.6	2.156	1	0.142
cg08109808	0.0028	0.0008	0.001202	++	0	0.061	1	0.8056
cg10574499	0.0011	0.0004	0.001207	++	59.5	2.466	1	0.1163
cg13052102	0.0008	0.0002	0.001209	++	0	0.085	1	0.7709
cg04095070	-0.0033	0.001	0.001211	--	0	0.936	1	0.3333
cg13832679	0.001	0.0003	0.001211	++	0	0.057	1	0.8119
cg15022880	0.0018	0.0005	0.001212	++	0	0.325	1	0.5684
cg23521905	-0.0021	0.0007	0.001213	--	29	1.408	1	0.2354
cg07247610	-0.0018	0.0006	0.001214	--	15.4	1.181	1	0.2771
cg07495389	0.0022	0.0007	0.001215	++	75.1	4.015	1	0.04509
cg07890827	0.0006	0.0002	0.001218	++	10.7	1.12	1	0.29
cg21871803	0.0009	0.0003	0.001221	++	71	3.444	1	0.06349
cg16095155	-0.002	0.0006	0.001222	--	0	0.173	1	0.6778
cg25867650	-0.0007	0.0002	0.001223	--	0	0.193	1	0.6602
cg13882090	-0.0021	0.0007	0.001226	--	0	0.477	1	0.4897
cg20184271	0.0031	0.001	0.001229	++	42.6	1.743	1	0.1867
cg14001239	0.0058	0.0018	0.00123	++	21.6	1.275	1	0.2588
cg01834305	0.0008	0.0003	0.001231	++	68.4	3.165	1	0.07521
cg13346411	0.0017	0.0005	0.001235	++	0	0.031	1	0.8594
cg17426063	0.0006	0.0002	0.001239	++	0	0.245	1	0.6206
cg02539984	0.0017	0.0005	0.001244	++	0	0.365	1	0.5459
cg13612295	0.0018	0.0006	0.001244	++	0	0.01	1	0.9208
cg14741236	-0.0017	0.0005	0.001245	--	0	0.712	1	0.3988
cg25420254	-0.0021	0.0006	0.001245	--	0	0.141	1	0.7073
cg25006077	0.0025	0.0008	0.001246	++	47.8	1.914	1	0.1665
cg03602500	0.0021	0.0007	0.001249	+-	96.1	25.366	1	4.741e-07
cg15845673	0.0058	0.0018	0.001252	++	0	0.213	1	0.6443
cg21209643	0.0006	0.0002	0.001252	++	0	0.576	1	0.4481
cg03307749	0.0005	0.0002	0.001253	++	49.3	1.971	1	0.1603
cg03427298	0.0052	0.0016	0.001255	++	0	0.428	1	0.5128
cg00622749	0.001	0.0003	0.001256	++	66.2	2.963	1	0.08519
cg09001953	0.0042	0.0013	0.001256	++	0	0.007	1	0.9341
cg14041283	0.0012	0.0004	0.001259	++	0	0.324	1	0.5694
cg07857267	0.0008	0.0002	0.001269	++	21.7	1.278	1	0.2583
cg11034626	0.0014	0.0004	0.00127	++	0	0.355	1	0.5514
cg01245880	-0.0042	0.0013	0.001271	--	0	0.285	1	0.5932
cg17270887	0.003	0.0009	0.001271	++	0	0.338	1	0.561
cg13562353	0.002	0.0006	0.001284	++	68.8	3.205	1	0.07339
cg00311751	0.0006	0.0002	0.001287	++	84.2	6.346	1	0.01176
cg10498682	0.0012	0.0004	0.001287	++	45.9	1.847	1	0.1742
cg27429313	0.0029	0.0009	0.001288	++	0	0.912	1	0.3397
cg04211309	0.0011	0.0003	0.001294	++	46.7	1.877	1	0.1707
cg01385708	0.0013	0.0004	0.001301	++	61.7	2.614	1	0.1059
cg10588962	0.0028	0.0009	0.001302	++	10.3	1.115	1	0.2909
cg27407423	-0.003	0.0009	0.001304	--	0	0.33	1	0.5658
cg16756949	0.0021	0.0007	0.001307	++	0	0.634	1	0.4259
cg22443975	0.0007	0.0002	0.001309	++	24.6	1.326	1	0.2495
cg00739770	0.0018	0.0006	0.001311	++	0	0.256	1	0.6131
cg14704758	0.0014	0.0004	0.001314	++	0	0.967	1	0.3255
cg04386614	-0.0053	0.0016	0.001316	--	0	0.082	1	0.7748
cg19289072	0.0023	0.0007	0.001316	++	0	0.33	1	0.5658
cg24446586	0.0019	0.0006	0.001318	++	0	0.011	1	0.9177
cg20655369	-0.0032	0.001	0.001321	--	0	0.006	1	0.9373
cg02324227	0.0042	0.0013	0.001322	++	0	0.094	1	0.7596
cg00003994	0.001	0.0003	0.001324	++	0	0.74	1	0.3896
cg08069509	-0.0019	0.0006	0.001324	--	0	0.243	1	0.6223
cg23405172	0.0015	0.0005	0.001325	++	57.6	2.36	1	0.1245
cg21996813	0.0016	0.0005	0.001334	++	54.5	2.196	1	0.1384
cg24437859	-0.0023	0.0007	0.001338	--	0	0.784	1	0.3758
cg07423651	0.0011	0.0004	0.001339	++	0	0.151	1	0.6978
cg13512948	-0.0018	0.0006	0.001341	--	56.4	2.293	1	0.13
cg04875212	-0.0022	0.0007	0.001344	--	51.4	2.057	1	0.1515
cg04865008	0.0007	0.0002	0.001345	++	0	0.499	1	0.4802
cg04964617	0.0009	0.0003	0.001346	++	38.2	1.619	1	0.2033
cg22073258	0.0015	0.0005	0.001346	++	0	0.291	1	0.5897
cg25714865	-0.0025	0.0008	0.001346	--	37.9	1.612	1	0.2043
cg03245229	0.0015	0.0005	0.001348	++	0	0.547	1	0.4596
cg13859433	-0.0054	0.0017	0.001349	--	0	0.11	1	0.7398
cg12312176	0.0006	0.0002	0.00135	++	77.7	4.478	1	0.03434
cg14472551	-0.0039	0.0012	0.001359	--	0	0.126	1	0.7225
cg12774429	0.002	0.0006	0.001363	++	80.4	5.11	1	0.02378
cg07805221	0.0021	0.0007	0.001371	++	4.6	1.048	1	0.3059
cg11884933	0.0024	0.0008	0.001374	++	0	0.953	1	0.3289
cg10853543	-0.0023	0.0007	0.001378	--	0	0.666	1	0.4145
cg15697036	0.0014	0.0004	0.001378	++	0	0.88	1	0.3483
cg16774755	-0.0021	0.0006	0.001379	--	56.7	2.311	1	0.1285
cg13475704	0.0015	0.0005	0.00138	++	31.9	1.468	1	0.2256
cg16276856	0.0016	0.0005	0.001383	++	0	0.019	1	0.8905
cg20772375	0.0036	0.0011	0.001383	++	0	0.944	1	0.3312
cg13247935	-0.0014	0.0004	0.001384	--	0	0.445	1	0.5046
cg04857033	0.0019	0.0006	0.001385	++	23.9	1.314	1	0.2516
cg14989714	0.0064	0.002	0.001385	++	0	0.299	1	0.5846
cg25137314	-0.0016	0.0005	0.001388	--	0	0.762	1	0.3828
cg13292409	0.0011	0.0003	0.00139	++	59.8	2.487	1	0.1148
cg27062326	-0.0028	0.0009	0.00139	--	0	0.163	1	0.6865
cg04855401	-0.0052	0.0016	0.001395	--	0	0.037	1	0.8465
cg26528311	0.0023	0.0007	0.001397	++	62.8	2.69	1	0.101
cg01595870	-0.0037	0.0011	0.001398	--	55.5	2.245	1	0.134
cg02676262	0.0006	0.0002	0.001402	++	56.8	2.317	1	0.128
cg06988349	0.0009	0.0003	0.001402	++	76	4.163	1	0.04133
cg23527621	0.0023	0.0007	0.001403	++	0	0.258	1	0.6115
cg21917351	-0.0009	0.0003	0.001404	--	41.6	1.711	1	0.1908
cg19002907	0.0013	0.0004	0.00141	++	0	0.576	1	0.4477
cg25116388	0.0024	0.0007	0.001414	++	0	0.765	1	0.3818
cg08904986	0.001	0.0003	0.001416	++	0	0.109	1	0.7412
cg18234352	-0.0037	0.0012	0.001423	--	0	0.008	1	0.9308
cg12212198	0.0026	0.0008	0.001424	++	0	0.01	1	0.92
cg20630690	0.001	0.0003	0.001425	++	42.2	1.731	1	0.1883
cg23779621	-0.0006	0.0002	0.001425	--	1.2	1.012	1	0.3144
cg25629418	0.0042	0.0013	0.001435	++	0	0.342	1	0.5589
cg16299358	0.002	0.0006	0.001438	++	0	0.03	1	0.8616
cg01168962	-0.0006	0.0002	0.001439	--	41.2	1.7	1	0.1922
cg07739876	0.0009	0.0003	0.001445	++	0	0.303	1	0.582
cg17841267	-0.002	0.0006	0.001447	--	0	0.952	1	0.3293
cg19615059	0.0024	0.0007	0.001447	++	0	0.033	1	0.8552
cg16362378	0.0007	0.0002	0.00145	++	91.1	11.283	1	0.0007823
cg14574843	-0.0038	0.0012	0.001451	--	0	0.551	1	0.458
cg05588496	0.0013	0.0004	0.001452	++	0	0.173	1	0.6778
cg12790758	0.0015	0.0005	0.001452	++	45	1.817	1	0.1777
cg07491979	0.0009	0.0003	0.001455	++	0	0.829	1	0.3626
cg24093300	0.0012	0.0004	0.001456	++	32.1	1.473	1	0.2249
cg05770171	0.0017	0.0005	0.001459	++	74.8	3.968	1	0.04638
cg03794617	0.0024	0.0008	0.001462	++	56.4	2.294	1	0.1299
cg23493016	0.0018	0.0006	0.001462	++	0	0.19	1	0.6633
cg23203234	-0.002	0.0006	0.001464	--	46.7	1.874	1	0.171
cg00138126	0.0021	0.0007	0.001467	++	0	0.41	1	0.5222
cg18630748	0.0026	0.0008	0.001468	++	0	0.491	1	0.4837
cg03565674	-0.002	0.0006	0.001472	--	0	0.571	1	0.45
cg26905126	0.0014	0.0004	0.001475	++	0	0.67	1	0.4131
cg04380118	-0.0042	0.0013	0.001479	--	0	0.333	1	0.5639
cg25212453	-0.0019	0.0006	0.001483	--	0	0.812	1	0.3675
cg07010633	-0.006	0.0019	0.001484	--	0	0.066	1	0.797
cg13200354	0.0003	0.0001	0.001485	++	61.3	2.584	1	0.108
cg08858426	0.0021	0.0007	0.001488	++	0	0.576	1	0.448
cg05782288	-0.0006	0.0002	0.00149	--	0	0.632	1	0.4267
cg24374013	-0.002	0.0006	0.001493	--	16.2	1.193	1	0.2746
cg10772185	-0.0031	0.001	0.001494	--	0	0.005	1	0.9432
cg05302489	-0.0039	0.0012	0.0015	--	0	0.759	1	0.3837
cg27150417	0.0027	0.0009	0.0015	++	0	0.082	1	0.7742
cg23532828	0.0042	0.0013	0.001501	++	0	0.265	1	0.6065
cg23707478	0.0012	0.0004	0.001504	++	67.2	3.048	1	0.08082
cg15073147	-0.0018	0.0006	0.001505	--	37.7	1.605	1	0.2052
cg03461851	0.003	0.0009	0.001508	++	0	0.371	1	0.5423
cg06462195	0.0039	0.0012	0.001513	++	0	0.096	1	0.7563
cg18935453	-0.0019	0.0006	0.001514	--	24.3	1.321	1	0.2505
cg26968767	0.0007	0.0002	0.001516	++	33.1	1.495	1	0.2215
cg04244985	0.0014	0.0004	0.001518	++	0	0.631	1	0.4268
cg12538950	0.0027	0.0008	0.001521	++	0	0.05	1	0.8239
cg21530087	-0.0007	0.0002	0.001522	--	0	0.077	1	0.7815
cg26876834	-0.0044	0.0014	0.001523	--	0	0.063	1	0.8014
cg15166050	0.0009	0.0003	0.001526	++	0	0.56	1	0.4541
cg20902975	-0.0027	0.0008	0.001533	--	31.7	1.465	1	0.2261
cg02560642	0.0008	0.0003	0.001534	++	46.6	1.872	1	0.1713
cg01591915	-0.0006	0.0002	0.001538	--	0	0.129	1	0.7197
cg20706536	0.0005	0.0002	0.001538	++	0	0.796	1	0.3724
cg01114124	0.0033	0.001	0.001539	++	0	0.707	1	0.4005
cg16080125	0.0022	0.0007	0.001539	++	0	0.216	1	0.6423
cg19392831	0.0017	0.0006	0.001539	++	0	0.121	1	0.728
cg06954520	-0.0032	0.001	0.001544	--	0	0.37	1	0.5432
cg21970554	0.0019	0.0006	0.001544	++	0	0.109	1	0.7414
cg19086540	0.0025	0.0008	0.001551	++	0	0.029	1	0.8658
cg21095280	-0.0023	0.0007	0.001554	--	44.8	1.811	1	0.1784
cg14391923	0.0069	0.0022	0.00156	++	0	0.386	1	0.5346
cg17202086	-0.0011	0.0004	0.001561	--	0	0.039	1	0.8443
cg01876531	-0.0023	0.0007	0.001562	--	53.9	2.169	1	0.1408
cg13432205	0.0028	0.0009	0.001562	++	0	0.001	1	0.9721
cg09411999	0.002	0.0006	0.001564	++	0	0.972	1	0.3241
cg00547484	0.0013	0.0004	0.001565	++	0	0.381	1	0.5371
cg25678929	-0.0008	0.0002	0.001569	--	0	0.719	1	0.3965
cg02220365	0.0008	0.0003	0.001578	++	36.2	1.568	1	0.2105
cg04086928	-0.0022	0.0007	0.001584	--	0	0.476	1	0.4902
cg24027742	0.001	0.0003	0.001585	++	0	0.208	1	0.6486
cg26449586	0.0027	0.0009	0.001586	++	0	0.435	1	0.5095
cg08302302	-0.0031	0.001	0.001588	--	2.3	1.023	1	0.3117
cg20197358	0.0005	0.0002	0.00159	++	0	0.103	1	0.7482
cg02707669	-0.0009	0.0003	0.001599	--	0	0.034	1	0.8529
cg07724982	-0.0009	0.0003	0.001601	--	0	0.456	1	0.4995
cg14793764	0.001	0.0003	0.001602	++	0	0.131	1	0.7173
cg14408412	0.0006	0.0002	0.001603	++	0	0.61	1	0.435
cg12691004	-0.0024	0.0008	0.001608	--	0	0.447	1	0.5035
cg20825664	0.0011	0.0004	0.00161	++	0	0.87	1	0.351
cg25986727	0.0007	0.0002	0.00161	++	13.3	1.153	1	0.2829
cg16041412	0.0035	0.0011	0.001616	++	0	0.678	1	0.4103
cg21618273	-0.0019	0.0006	0.001616	--	58.7	2.421	1	0.1197
cg14349078	-0.0032	0.001	0.001619	--	17.4	1.211	1	0.2712
cg17771737	0.0022	0.0007	0.001619	++	0	0.121	1	0.7278
cg09343150	-0.0013	0.0004	0.001629	--	0	0.187	1	0.6655
cg08120644	0.0006	0.0002	0.001632	++	38.8	1.634	1	0.2011
cg17621913	0.0032	0.001	0.001639	++	39	1.639	1	0.2005
cg08754149	-0.002	0.0006	0.001641	--	0	0.973	1	0.324
cg04230594	0.001	0.0003	0.001643	++	52.4	2.1	1	0.1473
cg11149768	-0.0008	0.0003	0.001643	--	0	0.115	1	0.7347
cg02744536	0.0012	0.0004	0.00165	++	0	0.085	1	0.7705
cg20676047	-0.0027	0.0009	0.00165	--	22.7	1.294	1	0.2554
cg04582938	0.0018	0.0006	0.001651	++	0	0.31	1	0.5779
cg22029856	0.0007	0.0002	0.001655	++	67.5	3.08	1	0.07927
cg20420868	0.0015	0.0005	0.001656	++	4.7	1.049	1	0.3056
cg02808257	0.0011	0.0004	0.001657	++	0	0.747	1	0.3874
cg06898923	-0.0006	0.0002	0.001658	--	0	0.793	1	0.3732
cg11564981	0.001	0.0003	0.001661	++	0	0.947	1	0.3305
cg25099516	-0.002	0.0006	0.001661	--	0	0.554	1	0.4568
cg20503117	-0.0006	0.0002	0.001662	--	0	0.464	1	0.4958
cg25551691	-0.0004	0.0001	0.001663	--	40.7	1.687	1	0.1939
cg06420129	0.001	0.0003	0.001669	++	0	0.754	1	0.3851
cg09329930	0.0011	0.0004	0.001669	++	38.6	1.63	1	0.2017
cg06217320	0.0009	0.0003	0.001674	++	41	1.694	1	0.1931
cg00692971	-0.0008	0.0003	0.001675	--	0	0.696	1	0.4042
cg08858437	-0.0011	0.0004	0.001679	--	0	0.138	1	0.7101
cg01593886	0.0013	0.0004	0.001685	++	20.3	1.255	1	0.2626
cg23802887	0.0036	0.0012	0.001686	++	54.1	2.18	1	0.1398
cg26111030	0.0013	0.0004	0.001691	++	0	0.023	1	0.88
cg03568507	0.0069	0.0022	0.001692	++	0	0.283	1	0.5949
cg03328673	0.0024	0.0008	0.001694	++	63.4	2.729	1	0.09855
cg25630066	0.0008	0.0003	0.001694	++	75.8	4.125	1	0.04225
cg15123519	-0.0029	0.0009	0.001699	--	0	0.349	1	0.5549
cg04285362	-0.003	0.0009	0.001702	--	4.6	1.049	1	0.3058
cg10691282	0.0011	0.0004	0.001704	++	32.1	1.473	1	0.2249
cg12325536	0.0018	0.0006	0.001704	++	0	0.402	1	0.5259
cg01403532	-0.0023	0.0007	0.001705	--	0	0.231	1	0.6305
cg02745211	0.0015	0.0005	0.001708	++	0	0.692	1	0.4054
cg16742983	0.0006	0.0002	0.001714	++	0	0.75	1	0.3866
cg07184627	-0.0014	0.0005	0.001716	--	0	0.881	1	0.348
cg08549335	0.0053	0.0017	0.001719	++	0	0.09	1	0.7641
cg05066503	0.0007	0.0002	0.001721	++	69.8	3.307	1	0.06899
cg09109520	-0.0042	0.0013	0.001722	--	0	0.134	1	0.7146
cg12812047	-0.0011	0.0003	0.001733	--	0	0.2	1	0.6549
cg19310340	0.0008	0.0003	0.001733	+-	95.9	24.313	1	8.19e-07
cg10663078	0.0022	0.0007	0.001735	++	0	0.122	1	0.7273
cg04726013	0.0032	0.001	0.00174	++	0	0.593	1	0.4412
cg14000467	0.0023	0.0007	0.001741	++	0	0.364	1	0.5461
cg07584631	0.0027	0.0009	0.001746	++	0	0.628	1	0.428
cg02393603	0.0011	0.0004	0.001748	++	7	1.075	1	0.2998
cg08578393	0.0015	0.0005	0.001753	++	17	1.205	1	0.2723
cg01287037	0.0008	0.0003	0.001757	++	20	1.251	1	0.2634
cg01637169	-0.003	0.001	0.001759	--	0	0.016	1	0.8996
cg16550606	0.0017	0.0005	0.00176	++	0	0.997	1	0.3181
cg18473521	0.0042	0.0013	0.00176	++	0	0.187	1	0.6658
cg06820302	0.0006	0.0002	0.001763	++	0	0.669	1	0.4136
cg02105087	0.0021	0.0007	0.001767	++	37.8	1.607	1	0.2049
cg11014468	0.0018	0.0006	0.001767	++	65	2.856	1	0.09105
cg12212311	0.0023	0.0007	0.001769	++	0	0.357	1	0.5501
cg12494603	-0.0016	0.0005	0.001771	--	0	0.505	1	0.4775
cg13181026	-0.0025	0.0008	0.001771	--	18.3	1.224	1	0.2686
cg05989862	0.0027	0.0009	0.001775	++	0	0.025	1	0.8732
cg19855470	0.002	0.0006	0.001776	++	0	0.706	1	0.4009
cg20421928	0.002	0.0006	0.001776	++	15.4	1.182	1	0.277
cg02366479	-0.0003	0.0001	0.001777	--	69.2	3.242	1	0.07175
cg10808027	0.0011	0.0003	0.001778	++	0	0.519	1	0.4713
cg23340017	0.0014	0.0004	0.001783	++	0	0.157	1	0.6916
cg06991565	0.002	0.0006	0.001784	++	49.4	1.975	1	0.1599
cg23934776	0.0006	0.0002	0.001784	++	85.1	6.708	1	0.009598
cg26911140	-0.0012	0.0004	0.001789	--	0	0.286	1	0.5931
cg08285141	0.0014	0.0004	0.00179	++	0	0.098	1	0.754
cg24473450	0.0016	0.0005	0.00179	++	47.1	1.891	1	0.1691
cg20309794	0.0012	0.0004	0.001791	++	0	0.092	1	0.7621
cg14590319	0.001	0.0003	0.001796	++	29.4	1.417	1	0.234
cg03665908	0.0009	0.0003	0.001797	++	34.7	1.532	1	0.2158
cg12062545	-0.0005	0.0002	0.001799	--	17.8	1.217	1	0.27
cg11969526	-0.0014	0.0004	0.001804	--	0	0.425	1	0.5146
cg17679604	-0.003	0.001	0.001807	--	0	0.025	1	0.8735
cg01448863	0.0027	0.0009	0.00181	++	0	0.419	1	0.5175
cg09147985	0.0016	0.0005	0.001813	++	0	0.105	1	0.7464
cg01782826	-0.0013	0.0004	0.001814	--	0	0	1	0.9888
cg19118951	0.0016	0.0005	0.001814	++	66.4	2.974	1	0.08461
cg17133734	-0.0014	0.0004	0.001815	--	0	0.94	1	0.3322
cg18236665	-0.0006	0.0002	0.001822	--	28	1.388	1	0.2387
cg03433313	0.0112	0.0036	0.001823	++	0	0.782	1	0.3765
cg25043496	0.0012	0.0004	0.001824	++	36.5	1.576	1	0.2094
cg03515290	0.0005	0.0002	0.001829	++	32.5	1.482	1	0.2235
cg25796129	0.0008	0.0002	0.001831	++	57.3	2.34	1	0.1261
cg03543314	0.0017	0.0005	0.001833	++	0	0.062	1	0.8027
cg22493877	0.0024	0.0008	0.001835	++	0	0.062	1	0.8031
cg09524686	0.0021	0.0007	0.001852	++	5	1.053	1	0.3048
cg08788681	0.0009	0.0003	0.001853	++	70.1	3.343	1	0.06748
cg17141577	0.0008	0.0003	0.001857	++	0	0.062	1	0.8035
cg04978583	0.0012	0.0004	0.001869	++	54.2	2.184	1	0.1394
cg03283235	-0.0023	0.0008	0.001871	--	0	0.419	1	0.5174
cg10439765	0.0026	0.0009	0.001872	++	0	0.213	1	0.6441
cg26136772	0.0034	0.0011	0.001873	++	0	0.046	1	0.8295
cg06588457	0.0008	0.0003	0.001877	++	7.2	1.078	1	0.2992
cg25310592	0.0025	0.0008	0.001878	++	0	0.119	1	0.7301
cg06066676	0.002	0.0006	0.001882	++	0	0.082	1	0.7752
cg06488097	0.0007	0.0002	0.00189	++	69.9	3.324	1	0.06826
cg15384453	0.003	0.001	0.001891	++	0	0.038	1	0.8448
cg06919353	0.0011	0.0003	0.001895	++	69.9	3.327	1	0.06814
cg06722630	-0.0033	0.001	0.001899	--	0	0.039	1	0.8437
cg21160105	-0.0022	0.0007	0.001899	--	64.7	2.833	1	0.09233
cg01486376	0.0015	0.0005	0.001905	++	0	0.393	1	0.5309
cg18004847	0.0023	0.0007	0.001911	++	61.5	2.6	1	0.1069
cg20229788	0.0044	0.0014	0.001914	++	0	0.475	1	0.4906
cg17722571	-0.0033	0.0011	0.001915	--	0	0.427	1	0.5133
cg08784771	0.0008	0.0003	0.001918	++	23.2	1.301	1	0.254
cg14961117	-0.0016	0.0005	0.001918	--	0	0.914	1	0.339
cg22017309	0.0019	0.0006	0.001918	++	0	0.1	1	0.7524
cg02568716	0.0009	0.0003	0.001922	++	11.2	1.126	1	0.2887
cg23992493	0.0024	0.0008	0.001924	++	4.8	1.05	1	0.3055
cg21851351	0.002	0.0006	0.001925	++	0	0.654	1	0.4186
cg00407413	-0.0021	0.0007	0.001926	--	41.9	1.72	1	0.1897
cg04338055	-0.0012	0.0004	0.001926	--	0	0.007	1	0.9314
cg10619342	-0.0045	0.0014	0.001932	--	17.4	1.211	1	0.2712
cg01989521	-0.0011	0.0004	0.001935	--	0	0.301	1	0.5833
cg19791253	-0.0002	0.0001	0.001947	--	72.4	3.623	1	0.057
cg06324719	0.001	0.0003	0.001949	++	4.2	1.043	1	0.307
cg01813965	0.002	0.0007	0.001955	++	29.8	1.425	1	0.2326
cg15921039	0.0007	0.0002	0.001956	++	4.7	1.049	1	0.3057
cg05342945	0.0011	0.0004	0.001961	++	37.1	1.591	1	0.2072
cg09148084	-0.0009	0.0003	0.001964	--	0	0.459	1	0.498
cg27486714	0.0012	0.0004	0.001965	++	44.9	1.814	1	0.178
cg05336094	0.0004	0.0001	0.001967	++	0	0.01	1	0.9189
cg00781519	0.0034	0.0011	0.001968	++	0	0.005	1	0.9437
cg12705693	-0.0023	0.0007	0.001968	--	0	0.379	1	0.5382
cg03428036	0.0008	0.0002	0.001974	++	50.9	2.039	1	0.1533
cg20118717	0.0024	0.0008	0.001975	++	2.8	1.028	1	0.3106
cg00296038	0.0015	0.0005	0.001978	++	53.4	2.145	1	0.143
cg14955259	0.0011	0.0004	0.001978	++	3.6	1.037	1	0.3086
cg11330362	-0.0038	0.0012	0.001982	--	0	0.055	1	0.8146
cg00524108	0.0018	0.0006	0.001985	++	0	0.118	1	0.7315
cg01692842	0.0028	0.0009	0.001993	++	24.7	1.327	1	0.2493
cg03726312	0.0007	0.0002	0.001994	++	6.3	1.068	1	0.3015
cg05890154	0.0007	0.0002	0.001994	++	0	0.491	1	0.4835
cg06698470	0.0007	0.0002	0.001994	++	60.6	2.536	1	0.1113
cg06578434	0.002	0.0006	0.002008	++	8.6	1.095	1	0.2955
cg07158495	0.0013	0.0004	0.002015	++	55.6	2.251	1	0.1335
cg26515755	-0.002	0.0007	0.002015	--	37.4	1.597	1	0.2064
cg18522284	-0.0004	0.0001	0.002021	--	46.7	1.877	1	0.1706
cg01852560	-0.0038	0.0012	0.002022	--	0	0.017	1	0.8957
cg14597223	-0.0005	0.0002	0.002022	--	0	0.165	1	0.685
cg26039848	-0.0006	0.0002	0.002026	--	0	0.532	1	0.4658
cg11172930	-0.0046	0.0015	0.002027	--	33.2	1.497	1	0.2212
cg19293468	-0.0025	0.0008	0.002031	--	0	0.209	1	0.6479
cg16709342	0.001	0.0003	0.002034	++	46	1.852	1	0.1736
cg17087974	0.0018	0.0006	0.002035	++	63.2	2.719	1	0.09919
cg00008629	0.0068	0.0022	0.002039	++	0	0.27	1	0.6036
cg03818715	0.0041	0.0013	0.002042	++	0	0.533	1	0.4653
cg05696811	0.0009	0.0003	0.002042	++	0	0.87	1	0.351
cg23621631	0.0032	0.001	0.002044	++	0	0.22	1	0.639
cg17090901	0.0029	0.0009	0.002047	++	0	0.245	1	0.6203
cg22984198	0.0012	0.0004	0.00205	++	0	0.541	1	0.462
cg08654655	-0.0039	0.0013	0.002052	--	0	0.461	1	0.4973
cg02189356	0.0008	0.0003	0.002053	++	0	0.585	1	0.4442
cg17385414	0.0013	0.0004	0.002062	++	0	0.685	1	0.4078
cg27230882	0.0019	0.0006	0.002064	++	0	0.861	1	0.3536
cg14213021	-0.0008	0.0002	0.002066	--	0	0.118	1	0.7314
cg17932662	0.0019	0.0006	0.002066	++	15.4	1.182	1	0.2769
cg00154333	-0.0008	0.0003	0.002067	--	0	0.527	1	0.468
cg11151811	-0.0003	0.0001	0.002069	--	0	0.23	1	0.6314
cg00416386	-0.0027	0.0009	0.002073	--	0	0.4	1	0.5271
cg26530319	0.0024	0.0008	0.002074	++	0	0.11	1	0.7403
cg09247944	-0.0006	0.0002	0.002079	--	39.7	1.658	1	0.1979
cg01198111	-0.0024	0.0008	0.002094	--	0	0.61	1	0.4347
cg27585405	-0.0004	0.0001	0.002094	--	0	0.166	1	0.6833
cg14563115	0.0007	0.0002	0.002097	++	35.5	1.551	1	0.2129
cg03152084	-0.002	0.0006	0.002101	--	3.9	1.041	1	0.3076
cg25501748	0.0009	0.0003	0.002103	++	0	0.379	1	0.5382
cg16304527	0.0013	0.0004	0.002104	++	0	0.001	1	0.9762
cg16874095	0.0026	0.0009	0.002105	++	0	0.111	1	0.7392
cg17121178	0.0015	0.0005	0.002107	++	0	0.32	1	0.5718
cg19933320	0.0043	0.0014	0.002112	++	0	0.097	1	0.7551
cg24759599	0.0016	0.0005	0.002117	++	19.6	1.244	1	0.2647
cg24394337	0.0007	0.0002	0.002119	++	0	0.129	1	0.7191
cg11267829	0.0007	0.0002	0.002124	++	0	0.006	1	0.9376
cg10542562	0.0019	0.0006	0.002126	++	0	0.2	1	0.655
cg23181580	0.0028	0.0009	0.002127	++	0	0.424	1	0.515
cg17113158	-0.0021	0.0007	0.002128	--	0	0.668	1	0.4137
cg06724078	-0.0016	0.0005	0.002135	--	0	0.592	1	0.4418
cg13860266	0.0008	0.0003	0.002137	++	0	0.911	1	0.3398
cg17828057	0.0043	0.0014	0.002139	++	0	0.46	1	0.4975
cg15851800	-0.0009	0.0003	0.00214	--	0	0.8	1	0.3711
cg09147065	0.0028	0.0009	0.002144	++	0	0.256	1	0.613
cg04569152	-0.0035	0.0011	0.002145	--	0	0.129	1	0.7196
cg09102329	-0.0022	0.0007	0.002154	--	0	0.94	1	0.3322
cg13921652	-0.0005	0.0002	0.002155	--	0	0.031	1	0.8593
cg06147895	0.0004	0.0001	0.002157	++	15.4	1.183	1	0.2768
cg27527018	0.0038	0.0012	0.00216	++	0	0.044	1	0.8331
cg21271753	0.0037	0.0012	0.002161	++	0	0.689	1	0.4065
cg04393837	0.0017	0.0006	0.002163	++	0	0.958	1	0.3277
cg21798848	0.0021	0.0007	0.002163	++	0	0.416	1	0.5191
cg16222326	0.0028	0.0009	0.002166	+-	93.2	14.627	1	0.000131
cg23495031	0.0018	0.0006	0.002166	++	0	0.32	1	0.5715
cg26831148	-0.0012	0.0004	0.002166	--	23.4	1.305	1	0.2533
cg15701281	0.0037	0.0012	0.002177	++	0	0	1	0.9916
cg15762098	-0.0021	0.0007	0.002177	--	0	0.018	1	0.8938
cg08874747	0.0012	0.0004	0.002187	++	0	0.1	1	0.752
cg11703683	0.0004	0.0001	0.002187	++	14.5	1.17	1	0.2794
cg08860083	-0.0018	0.0006	0.002191	--	0	0.72	1	0.3963
cg10159032	0.0009	0.0003	0.002194	++	59.7	2.479	1	0.1154
cg17491947	0.0007	0.0002	0.002201	++	0	0.658	1	0.4171
cg18502618	0.0042	0.0014	0.002203	++	0	0.293	1	0.5882
cg11253886	-0.0032	0.001	0.002207	--	0.7	1.007	1	0.3156
cg19618297	0.0015	0.0005	0.002211	++	0	0.281	1	0.5958
cg01796438	0.0019	0.0006	0.002212	++	52.1	2.087	1	0.1485
cg13221899	0.0042	0.0014	0.002214	++	0	0.081	1	0.7756
cg02025583	0.002	0.0007	0.002216	++	0	0.671	1	0.4127
cg00176709	0.0013	0.0004	0.002218	++	0	0.11	1	0.7403
cg05498681	0.001	0.0003	0.00222	++	40.9	1.691	1	0.1935
cg22126820	-0.0014	0.0005	0.002224	--	0	0.378	1	0.5387
cg11403831	0.0026	0.0008	0.002228	++	0	0.334	1	0.5631
cg01071668	-0.0016	0.0005	0.002233	--	0	0.474	1	0.4911
cg13396713	0.0027	0.0009	0.00224	++	57.2	2.336	1	0.1265
cg06415573	0.001	0.0003	0.002246	++	0	0.996	1	0.3182
cg26792295	0.0033	0.0011	0.002248	++	0	0.51	1	0.4749
cg22659014	-0.0009	0.0003	0.002257	--	0	0.096	1	0.7564
cg08402433	0.002	0.0007	0.002263	++	0	0.532	1	0.4656
cg23230929	-0.0025	0.0008	0.002263	--	0	0.179	1	0.6725
cg04993279	0.002	0.0007	0.002264	++	0	0.735	1	0.3912
cg04157587	-0.0035	0.0012	0.002269	--	0	0.475	1	0.4908
cg25031824	0.0024	0.0008	0.002269	++	47.7	1.911	1	0.1669
cg05106359	-0.0005	0.0002	0.002272	--	50.4	2.016	1	0.1557
cg14505980	0.0005	0.0001	0.002272	++	0	0.415	1	0.5196
cg02428178	0.005	0.0016	0.002278	++	0	0.556	1	0.4561
cg20286236	0.0032	0.001	0.002279	++	0	0.268	1	0.6048
cg21726844	0.0019	0.0006	0.002281	++	39.8	1.662	1	0.1974
cg24058805	0.0015	0.0005	0.002285	++	0	0.305	1	0.5806
cg08404702	-0.0023	0.0008	0.00229	--	0	0.003	1	0.9586
cg26998274	0.0013	0.0004	0.002291	++	0	0.072	1	0.7884
cg08783499	0.001	0.0003	0.002299	++	80.8	5.199	1	0.0226
cg21865845	0.0018	0.0006	0.002301	++	0	0.335	1	0.5628
cg22363368	-0.0021	0.0007	0.002303	--	19	1.235	1	0.2664
cg14500267	-0.0078	0.0026	0.002307	--	0	0	1	0.9842
cg04053118	0.0016	0.0005	0.002313	++	0	0.495	1	0.4819
cg09845059	0.0005	0.0002	0.002313	++	85.1	6.729	1	0.009485
cg01188562	0.0016	0.0005	0.002319	++	0	0.589	1	0.4426
cg19898526	0.0012	0.0004	0.002319	++	0	0	1	0.9974
cg23467008	0.0012	0.0004	0.002322	++	0	0.406	1	0.524
cg03090969	-0.0029	0.0009	0.002328	--	0	0.595	1	0.4407
cg24531401	-0.0019	0.0006	0.002328	--	0	0.199	1	0.6554
cg03721978	-0.0027	0.0009	0.002334	--	0	0.801	1	0.3708
cg19710451	0.0032	0.001	0.002336	++	0	0.077	1	0.782
cg00838756	0.002	0.0007	0.002343	++	24	1.316	1	0.2513
cg07069844	-0.0025	0.0008	0.002344	--	0	0.075	1	0.7835
cg01841651	0.0018	0.0006	0.002345	++	0	0.264	1	0.6076
cg05738715	-0.0037	0.0012	0.00235	--	0	0.021	1	0.8835
cg15385345	0.0017	0.0006	0.00235	++	0	0.601	1	0.4382
cg02710553	0.0006	0.0002	0.002369	++	68	3.126	1	0.07707
cg06750382	-0.0006	0.0002	0.002372	--	0	0.058	1	0.8099
cg19942256	-0.0018	0.0006	0.002379	--	55.4	2.241	1	0.1344
cg05027597	0.0029	0.001	0.002381	++	0	0.814	1	0.3671
cg15944824	-0.002	0.0006	0.002382	--	0	0.177	1	0.6736
cg08509270	-0.0017	0.0005	0.002389	--	53.3	2.141	1	0.1434
cg16422316	0.0035	0.0011	0.002389	++	0	0.086	1	0.7687
cg16348358	0.0022	0.0007	0.002391	++	39.7	1.66	1	0.1977
cg12190044	0.002	0.0007	0.002394	++	0	0.233	1	0.6294
cg24705939	-0.0022	0.0007	0.002395	--	0	0.016	1	0.8996
cg04146405	0.0007	0.0002	0.002399	++	19.1	1.236	1	0.2663
cg19695041	0.0025	0.0008	0.002401	++	0	0.417	1	0.5186
cg24308389	0.0012	0.0004	0.002402	++	0	0.002	1	0.9631
cg19635644	-0.0021	0.0007	0.002403	--	0	0.942	1	0.3318
cg23881697	0.001	0.0003	0.002403	++	40.3	1.675	1	0.1955
cg09455513	0.0017	0.0006	0.002411	++	0	0.982	1	0.3216
cg20117103	0.0022	0.0007	0.002415	++	0	0.055	1	0.8139
cg26917125	0.0007	0.0002	0.002424	++	0	0.793	1	0.3732
cg03499808	0.0025	0.0008	0.002425	++	0	0.337	1	0.5615
cg11789534	0.0032	0.001	0.002426	++	0	0.501	1	0.4792
cg24884142	0.0014	0.0005	0.002427	++	0	0.247	1	0.6193
cg12976883	-0.0021	0.0007	0.002428	--	0	0.002	1	0.9627
cg26075408	-0.0023	0.0007	0.002429	--	0	0.303	1	0.5817
cg07697321	-0.0022	0.0007	0.00244	--	0	0.291	1	0.5894
cg18697636	0.0032	0.001	0.002451	+-	95.2	20.968	1	4.67e-06
cg20014063	0.0022	0.0007	0.00246	++	50.1	2.003	1	0.157
cg04309234	0.0041	0.0014	0.002463	++	0	0.43	1	0.5118
cg07879785	0.0026	0.0009	0.002467	++	0	0.171	1	0.6788
cg00851389	0.0015	0.0005	0.002475	++	0	0.059	1	0.8074
cg15275286	0.0024	0.0008	0.002476	++	0	0.425	1	0.5144
cg19275653	0.0021	0.0007	0.002476	++	0	0.716	1	0.3975
cg18470468	0.0004	0.0001	0.00249	++	40.3	1.676	1	0.1955
cg04119303	0.0029	0.001	0.002496	++	0	0.857	1	0.3547
cg11792874	0.0014	0.0005	0.002496	++	0	0.369	1	0.5435
cg07353338	0.0009	0.0003	0.002498	++	0	0.001	1	0.9787
cg14231297	0.0031	0.001	0.0025	++	0	0.141	1	0.707
cg11658909	-0.0017	0.0006	0.002508	--	0	0.807	1	0.3691
cg05482837	-0.0006	0.0002	0.002516	--	0	0.318	1	0.573
cg26514117	0.0006	0.0002	0.002517	++	29.9	1.427	1	0.2323
cg25055946	0.0024	0.0008	0.002526	++	11.5	1.13	1	0.2878
cg20230732	-0.0033	0.0011	0.002548	--	0	0.339	1	0.5602
cg12177539	-0.0009	0.0003	0.00255	--	0	0.354	1	0.5519
cg21961583	-0.001	0.0003	0.002555	--	0	0.944	1	0.3314
cg25427580	0.0007	0.0002	0.002559	++	80.4	5.094	1	0.02401
cg06573254	0.0041	0.0013	0.002561	++	0	0.111	1	0.7396
cg23690737	-0.002	0.0007	0.002567	--	0	0.543	1	0.4613
cg26992010	0.0017	0.0006	0.002568	++	0	0.01	1	0.9223
cg19007602	-0.0004	0.0001	0.002579	--	75	3.998	1	0.04554
cg25083922	0.0016	0.0005	0.002584	++	0	0.972	1	0.3241
cg00694851	0.0003	0.0001	0.002588	++	36.1	1.566	1	0.2108
cg19374523	0.0021	0.0007	0.002592	++	0	0.203	1	0.6524
cg26161708	0.001	0.0003	0.002597	++	22.8	1.295	1	0.2552
cg16195569	0.0006	0.0002	0.002599	++	0	0.034	1	0.8545
cg21248405	0.0007	0.0002	0.002601	++	6.8	1.073	1	0.3003
[truncated: 2,259 more rows]

## Sheet: Table S2B
Marker Name	Beta	StdErr	P-value
cg21051031	0.00900197	0.000649524	1.11698e-43
cg03964851	0.00603569	0.000532689	9.2541e-30
cg26094004	-0.00914582	0.00111578	2.46893e-16
cg06809544	0.0067834	0.00104369	8.06114e-11
cg05184377	0.00515644	0.000800388	1.17577e-10
cg08627624	0.00157575	0.000265453	2.91929e-09
cg14780255	-0.00627893	0.00106284	3.46895e-09
cg25250358	0.00708959	0.0012059	4.12491e-09
cg08215318	0.00446785	0.000763236	4.80394e-09
cg04860432	-0.0113835	0.00194587	4.91379e-09
cg26894523	0.00382212	0.000654105	5.11799e-09
cg13393978	0.00339354	0.000587192	7.50303e-09
cg07664198	0.00440388	0.000768675	1.00915e-08
cg08959218	0.00152638	0.000266476	1.01606e-08
cg13558754	0.00427459	0.000747338	1.06678e-08
cg03597491	0.00363776	0.000644014	1.61782e-08
cg10401879	0.00453963	0.000804775	1.692e-08
cg24054190	0.00426864	0.000759641	1.91749e-08
cg06358171	0.0068718	0.00122525	2.04114e-08
cg14757543	0.00543743	0.000982862	3.16157e-08
cg27110994	0.00318194	0.000582305	4.64503e-08
cg11308643	0.00484854	0.000887884	4.7404e-08
cg10044470	-0.00659436	0.00120961	4.99109e-08
cg00183186	0.00396969	0.000728498	5.0613e-08
cg21498772	0.00438548	0.00080854	5.8297e-08
cg05508862	-0.00557898	0.00103587	7.2116e-08
cg27009703	0.00514435	0.00095525	7.23051e-08
cg13488078	0.00448844	0.000836921	8.18318e-08
cg18160072	0.00262319	0.000489385	8.31379e-08
cg01537995	0.00418145	0.000780462	8.43043e-08
cg02225716	0.00444308	0.000829983	8.64039e-08
cg21091227	0.0032237	0.000602496	8.76759e-08
cg08445039	0.00460417	0.000860888	8.88536e-08
cg21163717	-0.00387166	0.000724091	8.94643e-08
cg07179816	0.00767215	0.0014373	9.40282e-08
cg11741753	0.00171885	0.000322317	9.67109e-08
cg26059468	0.00483358	0.000910919	1.11896e-07
cg03602500	0.00397581	0.000749601	1.13355e-07
cg22867816	-0.00589719	0.00111226	1.14554e-07
cg19101326	0.00393476	0.000742791	1.17548e-07
cg14080967	0.00421943	0.000800526	1.35815e-07
cg17356733	0.00418415	0.000794423	1.38744e-07
cg23365637	0.0035137	0.000670188	1.58114e-07
cg02467990	0.00389688	0.00074434	1.64673e-07
cg02438965	0.00185325	0.000354004	1.64883e-07
cg06598836	0.00588186	0.00112663	1.78186e-07
cg06121167	0.00158273	0.000303893	1.90703e-07
cg17943647	0.00180628	0.000347356	1.99195e-07
cg17189435	-0.00155336	0.000299106	2.06529e-07
cg23708361	0.0053367	0.00103058	2.23887e-07
cg16292016	0.0043662	0.000843808	2.28642e-07
cg02327530	0.00508183	0.000983362	2.36856e-07
cg11651237	0.0049052	0.000953123	2.65473e-07
cg17154315	0.00351941	0.00068443	2.71682e-07
cg24713204	0.00630708	0.00122685	2.73461e-07
cg22068629	0.00565381	0.00110026	2.76775e-07
cg11212901	0.00430846	0.000838526	2.77471e-07
cg10903451	0.0034622	0.000673912	2.78475e-07
cg18132212	0.00270984	0.00052793	2.85222e-07
cg25567674	0.00449478	0.000879499	3.21115e-07
cg08095852	0.00407873	0.000799702	3.39088e-07
cg24201034	0.00337666	0.000662388	3.43805e-07
cg19126615	-0.00384167	0.0007542	3.51124e-07
cg15928093	0.00381021	0.000748807	3.61139e-07
cg04454285	0.00288787	0.000568015	3.6928e-07
cg04211115	0.00323701	0.000636772	3.70598e-07
cg09287629	0.0048154	0.000950379	4.0451e-07
cg09147777	0.00320393	0.000632421	4.0598e-07
cg07859138	-0.00716959	0.00141707	4.20455e-07
cg08899667	-0.00597482	0.00118149	4.25816e-07
cg12041075	0.00159181	0.000315852	4.66155e-07
cg08312987	0.000677008	0.000134535	4.84897e-07
cg04381049	0.00369376	0.000734657	4.95955e-07
cg10482356	-0.00411067	0.000818766	5.15199e-07
cg17339147	0.00316438	0.000630674	5.23619e-07
cg05228359	-0.00433264	0.000864159	5.3392e-07
cg22665692	0.00473571	0.00094509	5.4187e-07
cg00100800	0.00372573	0.000745045	5.71278e-07
cg10805819	0.00146888	0.000294787	6.2655e-07
cg06230674	0.0036473	0.000732161	6.30784e-07
cg06662812	0.00263729	0.000529515	6.33967e-07
cg14568830	0.00402269	0.000808628	6.53451e-07
cg16479633	-0.00670385	0.00134803	6.59005e-07
cg01170129	0.00130354	0.000262663	6.94858e-07
cg01557027	0.00479125	0.000966244	7.09916e-07
cg18523750	0.00133391	0.000269055	7.13053e-07
cg19162158	0.00393767	0.000795326	7.38256e-07
cg10740902	0.00475134	0.000960318	7.51061e-07
cg12204732	0.00475915	0.000961939	7.51902e-07
cg22322465	0.00266773	0.000539355	7.56955e-07
cg15166590	0.00156476	0.000316377	7.5797e-07
cg07565505	0.00558524	0.00112928	7.58211e-07
cg00699993	0.00349243	0.000706171	7.59148e-07
cg24673765	0.00340112	0.0006881	7.70192e-07
cg09076584	-0.00407068	0.000823622	7.71615e-07
cg00642749	0.00349476	0.000707153	7.73201e-07
cg18697636	0.00597831	0.00121043	7.85202e-07
cg06411724	0.00343598	0.000696494	8.08719e-07
cg06510438	0.00351931	0.000713987	8.26093e-07
cg26405759	0.00126599	0.00025739	8.71865e-07
cg16276850	0.00487806	0.000991819	8.72987e-07
cg06906472	0.00591019	0.0012036	9.08884e-07
cg10778841	0.00436423	0.000889226	9.2061e-07
cg10791343	0.00129481	0.000264233	9.57104e-07
cg01731839	-0.00190952	0.00038974	9.60908e-07
cg01351315	0.00422082	0.000861615	9.64573e-07
cg14424407	0.0034439	0.000703564	9.83365e-07
cg25114913	0.00416434	0.000850758	9.83781e-07
cg17981805	0.00197678	0.000404052	9.96178e-07
cg06288444	0.00118247	0.000241728	9.99526e-07
cg05295038	0.00162878	0.000333286	1.02361e-06
cg22079008	0.0043051	0.000882712	1.0764e-06
cg06753787	-0.00304905	0.000625471	1.08912e-06
cg20753780	-0.00127553	0.000261699	1.09349e-06
cg25557835	0.0043285	0.00088857	1.10863e-06
cg04686354	0.00292533	0.000600827	1.12258e-06
cg25185881	0.00216421	0.000444617	1.12978e-06
cg26885220	0.00329684	0.000678226	1.16809e-06
cg03554552	0.00398498	0.000820395	1.18942e-06
cg25722465	0.00390689	0.000804945	1.21233e-06
cg06410746	0.00381142	0.000785611	1.22507e-06
cg18092028	0.00288096	0.000594469	1.25804e-06
cg02055132	0.00419402	0.000865454	1.25957e-06
cg07003030	0.00269255	0.00055576	1.2674e-06
cg14531564	-0.00405806	0.000837727	1.27167e-06
cg18647259	0.0044381	0.000917831	1.32863e-06
cg20605134	0.00273244	0.000565205	1.33531e-06
cg10132208	0.0051521	0.00106604	1.34526e-06
cg15439862	0.00449975	0.000931851	1.37334e-06
cg18446701	0.00199367	0.000412971	1.38169e-06
cg18235078	-0.00434241	0.000899527	1.38298e-06
cg13836183	0.0014458	0.000299681	1.40391e-06
cg25343388	-0.00468556	0.00097139	1.41017e-06
cg18326232	0.00100003	0.000207353	1.4152e-06
cg12852499	0.00381511	0.000791691	1.44322e-06
cg17942639	0.00291115	0.000604122	1.44413e-06
cg00127167	0.00435264	0.000903573	1.45629e-06
cg18556788	0.00607991	0.00126338	1.49105e-06
cg13823553	0.00187217	0.000389093	1.49712e-06
cg08310837	-0.00489777	0.00101849	1.51804e-06
cg09663494	0.00120322	0.000250305	1.53204e-06
cg12103152	0.00294147	0.000612872	1.59073e-06
cg12301823	0.00302587	0.000630501	1.59336e-06
cg24604013	0.00445605	0.000928949	1.61163e-06
cg06724588	0.00382883	0.000798218	1.61283e-06
cg17525495	0.00400878	0.000836629	1.65467e-06
cg08729318	0.00331581	0.00069224	1.66801e-06
cg03625261	0.00182294	0.000380665	1.67745e-06
cg19804605	0.00397142	0.000829864	1.70458e-06
cg04859706	0.00372939	0.000780059	1.74502e-06
cg19721889	0.00366485	0.000767173	1.77855e-06
cg27654142	0.00494539	0.0010361	1.81412e-06
cg25146017	0.00524648	0.0010992	1.815e-06
cg08575537	0.00441638	0.000925545	1.82722e-06
cg16638540	0.00517959	0.00108578	1.83892e-06
cg04138185	0.00445829	0.00093586	1.89941e-06
cg10936879	-0.00360726	0.000757222	1.89973e-06
cg03791486	0.00328048	0.000689674	1.96905e-06
cg22490695	-0.0033555	0.000705469	1.97073e-06
cg22929219	-0.00102755	0.000216194	2.0051e-06
cg15861585	0.00444477	0.000935845	2.03947e-06
cg04240493	0.00340201	0.00071646	2.05076e-06
cg25691167	0.00299216	0.000630411	2.071e-06
cg06525651	0.00464938	0.000980182	2.10181e-06
cg10766475	0.0062127	0.00130991	2.10754e-06
cg26654798	0.00296354	0.000625019	2.12126e-06
cg10410142	0.00347899	0.000734223	2.15494e-06
cg08923054	0.00199724	0.000421569	2.16229e-06
cg12630082	0.00543638	0.0011477	2.17155e-06
cg27100990	0.00522996	0.00110465	2.19615e-06
cg13448753	0.00352845	0.000745379	2.20393e-06
cg26134152	-0.00112909	0.000238548	2.21048e-06
cg17586302	0.00439515	0.000928644	2.21373e-06
cg18998543	-0.00274179	0.000579562	2.2364e-06
cg08641579	0.00425853	0.000901458	2.31193e-06
cg03129384	0.00550552	0.00116555	2.31787e-06
cg13153190	0.00295951	0.00062655	2.31815e-06
cg24633978	0.0042706	0.000904474	2.33953e-06
cg01911400	0.00241656	0.00051207	2.36764e-06
cg17555373	0.00522521	0.00110722	2.36775e-06
cg02590572	0.00304931	0.000646571	2.40385e-06
cg07918545	0.00619521	0.00131489	2.45794e-06
cg02014003	0.00278442	0.000591445	2.50361e-06
cg26023051	0.00109211	0.000232117	2.53895e-06
cg11546137	0.00513428	0.00109282	2.62463e-06
cg01100912	0.00284295	0.000605267	2.63994e-06
cg17880622	0.00283595	0.000603915	2.65383e-06
cg13985485	0.0058137	0.00123825	2.66481e-06
cg01068944	0.00471705	0.00100581	2.73451e-06
cg06202228	0.00518974	0.00110719	2.76835e-06
cg08080822	0.00172884	0.00036894	2.78662e-06
cg07060551	0.00303141	0.000647124	2.80725e-06
cg27307298	0.00581108	0.00124057	2.81038e-06
cg02001899	0.00206716	0.000441714	2.87077e-06
cg02597894	-0.00466689	0.000997614	2.89611e-06
cg08013227	0.001714	0.000366433	2.90352e-06
cg15909981	0.00356031	0.000762057	2.98325e-06
cg23521835	0.00350059	0.000749341	2.98932e-06
cg09976984	0.00880577	0.00188617	3.03253e-06
cg00636427	0.00331833	0.000710906	3.04525e-06
cg24807132	0.00129861	0.00027847	3.11043e-06
cg14644204	0.00269137	0.000577202	3.1196e-06
cg19908812	0.00433517	0.000930828	3.20344e-06
cg15696906	0.00345456	0.000741852	3.21357e-06
cg14575356	0.00457628	0.000983009	3.23394e-06
cg05842855	0.00467945	0.0010052	3.23582e-06
cg10023530	0.00366181	0.000786707	3.24601e-06
cg05384123	-0.00648818	0.00139406	3.25307e-06
cg17046577	0.00307318	0.00066034	3.25661e-06
cg08719869	0.0033647	0.000723528	3.31281e-06
cg26622320	0.00431237	0.000928285	3.39211e-06
cg21787291	0.00312947	0.000673783	3.40682e-06
cg27233989	0.00204409	0.000440466	3.47168e-06
cg12448724	0.00335656	0.000723894	3.53836e-06
cg20801637	0.00190587	0.000411104	3.55267e-06
cg16860004	-0.00580674	0.00125272	3.56412e-06
cg02106850	0.0042475	0.00091645	3.57404e-06
cg03525049	0.0026145	0.000564294	3.60005e-06
cg12988534	0.00406313	0.00087768	3.66738e-06
cg26134895	0.0037528	0.000810676	3.67035e-06
cg13914083	0.00258437	0.000558463	3.69836e-06
cg08754967	0.00279327	0.000603963	3.7477e-06
cg04347161	-0.00459474	0.000993955	3.78804e-06
cg08790440	0.00288292	0.000623671	3.79157e-06
cg12449049	-0.00440568	0.000953706	3.84603e-06
cg02071005	0.00307953	0.000666808	3.86875e-06
cg18011364	0.00244607	0.000529713	3.87969e-06
cg20611911	0.00363211	0.000786812	3.90763e-06
cg18517195	0.00353307	0.000765452	3.91846e-06
cg07584494	0.00308415	0.000668368	3.94126e-06
cg21520507	-0.00198426	0.000430068	3.95327e-06
cg10888242	0.00168392	0.000365469	4.07437e-06
cg23349790	0.00495034	0.00107522	4.14392e-06
cg06660523	0.0033592	0.000729672	4.15023e-06
cg17967227	0.00127181	0.000276397	4.19706e-06
cg26067897	-0.00142992	0.000310935	4.24992e-06
cg11932158	0.00297765	0.000647757	4.28896e-06
cg02269049	-0.00090372	0.000196655	4.31802e-06
cg14096889	0.00267686	0.000583208	4.43473e-06
cg07028914	0.00399922	0.000871894	4.50046e-06
cg07104706	0.0032402	0.000706419	4.50106e-06
cg23474211	0.00281344	0.000613556	4.52959e-06
cg04652536	0.00169513	0.000369686	4.53296e-06
cg00075192	-0.00108834	0.000237395	4.55038e-06
cg07733446	0.00277364	0.000605114	4.56882e-06
cg24890964	-0.00386109	0.000842758	4.61666e-06
cg26705953	0.0032958	0.000719491	4.63332e-06
cg13253847	0.00405872	0.000886396	4.67436e-06
cg16223079	-0.00670508	0.0014654	4.74846e-06
cg00510948	0.00224168	0.000489943	4.75345e-06
cg24682036	0.00311847	0.000681966	4.8135e-06
cg25999674	0.00139235	0.000304632	4.86345e-06
cg04101351	0.00283917	0.000621194	4.86553e-06
cg13895765	0.00313698	0.000686511	4.88982e-06
cg21885046	0.00336244	0.000735924	4.90059e-06
cg01697902	0.00334818	0.000732854	4.90783e-06
cg00705730	0.00431029	0.000943623	4.92858e-06
cg19678828	0.00409743	0.000897094	4.93689e-06
cg21161394	0.00368687	0.000807257	4.94376e-06
cg01212089	0.0012519	0.000274213	4.98468e-06
cg26483229	0.0028985	0.000634935	4.99407e-06
cg07992143	0.00121926	0.000267103	5.0011e-06
cg26411466	0.00103586	0.000226972	5.02271e-06
cg04670857	0.00453952	0.000994871	5.04447e-06
cg21843147	0.00148618	0.000325895	5.10792e-06
cg03066979	-0.0011273	0.000247224	5.11973e-06
cg13186559	0.00333199	0.0007309	5.14601e-06
cg07005444	0.00348687	0.000765099	5.1786e-06
cg26252281	0.00438928	0.000963119	5.18007e-06
cg20267828	0.00433115	0.000950527	5.19943e-06
cg08033127	0.00149812	0.000328822	5.21334e-06
cg19310340	0.00128007	0.000281002	5.22957e-06
cg05839235	0.00282774	0.000621412	5.3516e-06
cg03823904	0.00487445	0.00107119	5.35205e-06
cg05505872	0.00201981	0.000443868	5.35258e-06
cg27315556	0.00313043	0.000687959	5.35656e-06
cg25744767	0.00547285	0.00120304	5.3853e-06
cg22874893	0.0027256	0.000599541	5.46348e-06
cg19674851	0.00616999	0.00135754	5.49457e-06
cg04141813	0.0033519	0.000737565	5.50511e-06
cg00862394	0.00130903	0.000288059	5.51206e-06
cg20451636	0.000992787	0.000218481	5.5184e-06
cg16241218	0.0030402	0.000669073	5.5225e-06
cg08377314	-0.00412304	0.000907743	5.57009e-06
cg05759718	0.0039615	0.000872488	5.61308e-06
cg05329135	0.00136523	0.000300718	5.62761e-06
cg19412669	-0.00623156	0.00137267	5.6322e-06
cg09858022	0.00329793	0.00072689	5.70512e-06
cg20346826	0.000405889	8.94961e-05	5.75295e-06
cg13182391	0.00422052	0.000930765	5.77503e-06
cg09793172	0.00415298	0.000916334	5.83814e-06
cg08371947	-0.00339686	0.000749838	5.89503e-06
cg17107364	0.00232106	0.000512743	5.99004e-06
cg21268578	-0.00393946	0.000870519	6.02765e-06
cg01741836	-0.0074382	0.00164369	6.03058e-06
cg00637477	0.003823	0.000844904	6.0459e-06
cg09441363	0.00323574	0.000715841	6.17844e-06
cg15344504	-0.00634151	0.00140299	6.18435e-06
cg17511604	0.00133781	0.000296065	6.22439e-06
cg23788628	0.0015613	0.00034598	6.40158e-06
cg15341760	0.00136342	0.000302296	6.47566e-06
cg02242989	0.00151444	0.000335868	6.51281e-06
cg17894779	0.00446136	0.000989453	6.51592e-06
cg13265789	0.00303596	0.000673579	6.56874e-06
cg15834072	0.00509993	0.00113158	6.57721e-06
cg04244152	0.0011067	0.000245702	6.66109e-06
cg10843210	0.000913892	0.000202961	6.70647e-06
cg21146503	0.00304455	0.000676721	6.82833e-06
cg07002832	-0.00394106	0.000876545	6.92025e-06
cg11519930	-0.00636275	0.00141553	6.95781e-06
cg27302539	0.00285481	0.000635124	6.96094e-06
cg06425919	0.00343728	0.000764742	6.96713e-06
cg02767093	-0.00360219	0.000801677	7.01215e-06
cg19539519	0.0013872	0.000308744	7.02076e-06
cg24634420	0.00345545	0.000769237	7.05395e-06
cg24086442	0.001394	0.000310438	7.1081e-06
cg13330559	0.00642516	0.0014316	7.18641e-06
cg24222504	-0.0014069	0.000313698	7.2952e-06
cg03087203	0.00106815	0.000238195	7.31398e-06
cg02342791	0.00596876	0.00133147	7.36596e-06
cg23661483	-0.00406789	0.000907674	7.40631e-06
cg26817217	0.00341733	0.000762556	7.41516e-06
cg27166033	0.00213077	0.000475539	7.43799e-06
cg14312538	0.0051895	0.00115834	7.46018e-06
cg06787873	0.00418446	0.000934154	7.4849e-06
cg19619405	0.00369234	0.000824328	7.49207e-06
cg06920667	0.00206672	0.000461407	7.49338e-06
cg24660670	0.00376756	0.000841254	7.51677e-06
cg02610360	-0.00952625	0.00212824	7.60095e-06
cg20507228	-0.00685021	0.00153046	7.60896e-06
cg01692233	0.00215952	0.000482606	7.65162e-06
cg18855780	0.00423768	0.000947035	7.6525e-06
cg01660035	-0.000713211	0.000159446	7.71121e-06
cg16077226	0.00106501	0.000238138	7.74052e-06
cg07033722	0.00314636	0.000703645	7.76678e-06
cg13381110	0.00590642	0.0013209	7.76731e-06
cg26157385	0.00381982	0.000854354	7.7854e-06
cg16222326	0.00454547	0.00101668	7.78991e-06
cg10501704	0.00468034	0.00104694	7.80408e-06
cg08622198	0.00306049	0.000684674	7.82222e-06
cg07035165	0.00507773	0.00113663	7.91906e-06
cg18745566	0.00253443	0.000567375	7.93459e-06
cg13214149	0.00126745	0.000283801	7.97057e-06
cg00296652	0.00135185	0.000302794	8.02256e-06
cg00959431	0.00326803	0.000732214	8.07406e-06
cg26333652	0.00467714	0.00104821	8.11849e-06
cg00067196	0.00159836	0.000358466	8.23834e-06
cg02510164	-0.000782347	0.000175546	8.3252e-06
cg00736299	0.00368948	0.000828057	8.36639e-06
cg12106976	0.00405361	0.00091006	8.41978e-06
cg18485193	0.00374854	0.000841771	8.46165e-06
cg03283282	-0.00377682	0.000848457	8.53143e-06
cg26688893	-0.000973999	0.000218863	8.5766e-06
cg12608703	0.000702954	0.000158013	8.63836e-06
cg07605211	0.00277102	0.000622935	8.65406e-06
cg04453972	0.000756606	0.000170122	8.69067e-06
cg15602633	0.00184672	0.000415239	8.69322e-06
cg25426563	0.00108256	0.000243439	8.70901e-06
cg27380499	0.00303244	0.000682089	8.75575e-06
cg01916333	0.00376497	0.00084697	8.78033e-06
cg21573200	0.00371738	0.000836499	8.83094e-06
cg16528305	0.00165821	0.000373229	8.87673e-06
cg24213719	0.00357192	0.000804087	8.90407e-06
cg14407697	-0.00283809	0.000639192	8.99108e-06
cg02320481	0.00584417	0.00131644	9.02217e-06
cg03736944	0.00113086	0.000254753	9.0361e-06
cg11846112	0.00487411	0.00109816	9.06075e-06
cg07535928	0.00378219	0.000852741	9.19325e-06
cg04222358	0.00439262	0.000990388	9.19653e-06
cg17442155	0.00286774	0.00064664	9.21429e-06
cg06704093	0.00316344	0.000713388	9.23339e-06
cg18587806	0.00295414	0.000666404	9.29468e-06
cg00333622	0.00160297	0.000361732	9.36304e-06
cg25860793	0.000988173	0.00022307	9.42862e-06
cg05021029	0.00371953	0.000839685	9.43759e-06
cg16330247	0.0023925	0.000540421	9.55055e-06
cg15157360	-0.00181125	0.000409163	9.56777e-06
cg18897632	0.0038775	0.000876345	9.66123e-06
cg01973676	-0.00403258	0.000911442	9.67141e-06
cg25598890	-0.0040501	0.000915461	9.68437e-06
cg16427743	0.001407	0.000318052	9.69763e-06
cg10530851	0.0033246	0.000751667	9.73504e-06
cg24875854	0.00267829	0.000605728	9.7972e-06
cg24867302	-0.00440269	0.000995789	9.81053e-06
cg07377859	0.000965758	0.000218662	1.00236e-05
cg13433366	-0.00211421	0.000478774	1.00592e-05
cg06352711	-0.00134205	0.000303925	1.00671e-05
cg08169864	0.00229664	0.000520202	1.01053e-05
cg12430029	-0.00432684	0.000980149	1.01257e-05
cg18790597	0.00241938	0.000548187	1.01751e-05
cg13292301	0.000700822	0.000158816	1.0205e-05
cg05209584	0.00392821	0.000890274	1.02251e-05
cg04453648	0.00192073	0.000435337	1.02395e-05
cg07552707	0.00289076	0.000655354	1.029e-05
cg15852516	0.00325851	0.000738787	1.0307e-05
cg12312086	0.000867823	0.000196774	1.0325e-05
cg01757312	0.00336163	0.000762233	1.03255e-05
cg17089486	0.00126905	0.000288102	1.05851e-05
cg25725418	-0.00458612	0.00104132	1.06213e-05
cg00421139	0.00266189	0.000604514	1.06592e-05
cg09141635	-0.00912156	0.00207178	1.06881e-05
cg05900530	-0.00712182	0.00161789	1.07294e-05
cg13566610	0.00278236	0.000632119	1.07435e-05
cg17156565	0.0029246	0.000664442	1.07461e-05
cg20483374	0.00423733	0.000962799	1.07727e-05
cg13829550	0.00251512	0.000571487	1.07747e-05
cg19591003	0.00119342	0.000271191	1.07914e-05
cg13606287	0.00332105	0.000754808	1.0832e-05
cg19513727	0.00233708	0.000531234	1.08583e-05
cg08441806	0.0039874	0.000906862	1.09796e-05
cg16314432	0.000936385	0.00021298	1.09969e-05
cg04091816	0.00150602	0.000342552	1.1003e-05
cg02904493	-0.000940652	0.000213961	1.10079e-05
cg26023709	-0.00416687	0.000948119	1.10833e-05
cg05460950	0.0016586	0.000377444	1.11132e-05
cg16333374	0.00140858	0.000320562	1.1123e-05
cg20732478	0.00225131	0.00051238	1.11374e-05
cg11115405	0.0013033	0.000296632	1.11454e-05
cg21998983	0.0025328	0.00057658	1.11897e-05
cg01980928	0.00151829	0.000345702	1.12372e-05
cg01032675	0.0053709	0.00122308	1.12679e-05
cg21082272	0.000613669	0.000139755	1.12805e-05
cg04117229	0.00152715	0.000347867	1.1333e-05
cg24190603	0.00517682	0.00117946	1.13805e-05
cg21608703	-0.00150257	0.000342399	1.14207e-05
cg03968436	0.00119407	0.00027219	1.14982e-05
cg15961007	-0.00417287	0.000951416	1.15477e-05
cg10702770	0.00363962	0.00083019	1.16477e-05
cg09052966	0.000883975	0.000201675	1.16965e-05
cg03609960	0.00363556	0.000829481	1.17091e-05
cg04782252	0.001163	0.000265393	1.17504e-05
cg12417362	0.00347421	0.000793321	1.1905e-05
cg10276227	0.00404322	0.000923627	1.20022e-05
cg24842733	0.0033956	0.000775716	1.20114e-05
cg18176723	-0.00504766	0.00115337	1.20639e-05
cg04807594	0.00358886	0.000820187	1.21067e-05
cg27578730	0.00128702	0.000294135	1.21097e-05
cg16570294	0.000869918	0.00019886	1.21693e-05
cg04308687	0.00982515	0.00224609	1.218e-05
cg10276400	0.000855014	0.000195587	1.23376e-05
cg24719005	0.00329015	0.000752931	1.2437e-05
cg14698646	0.00116986	0.000267801	1.25161e-05
cg17807479	0.0035255	0.000807265	1.2584e-05
cg16277510	0.00240429	0.000550563	1.25981e-05
cg16856286	0.00363379	0.000832469	1.27078e-05
cg13778848	0.00123431	0.000282792	1.27276e-05
cg19922137	0.00426099	0.000976427	1.27788e-05
cg09626867	-0.00393093	0.000901402	1.29526e-05
cg19962304	0.00269407	0.000617804	1.29632e-05
cg06348377	0.00253433	0.000581283	1.30125e-05
cg21221840	0.00119369	0.000273801	1.3025e-05
cg27168632	0.000763493	0.00017514	1.30467e-05
cg04157201	0.00148546	0.000340894	1.31535e-05
cg25307168	0.00432284	0.000992096	1.31685e-05
cg14795231	0.002226	0.000510962	1.32168e-05
cg00050692	-0.00413664	0.000949544	1.32188e-05
cg00925722	0.00105965	0.000243351	1.33419e-05
cg02935338	0.0040694	0.000934591	1.33551e-05
cg02824202	0.00592135	0.00136029	1.34286e-05
cg21498233	0.00123213	0.000283065	1.34404e-05
cg02705792	0.00154731	0.000355487	1.34498e-05
cg12072803	-0.00140628	0.000323107	1.34687e-05
cg17525102	0.00329667	0.0007578	1.35944e-05
cg27432242	0.00357138	0.000821034	1.36232e-05
cg12258042	0.00331952	0.000763149	1.36282e-05
cg08607018	0.00261584	0.000601652	1.37531e-05
cg09734123	0.00157043	0.000361206	1.37547e-05
cg06987468	0.00280115	0.000644468	1.38354e-05
cg09679234	0.0027602	0.000635128	1.38706e-05
cg06119477	-0.00340934	0.000784588	1.39028e-05
cg23245933	0.00133033	0.0003062	1.39496e-05
cg03325733	0.00364745	0.000839774	1.40316e-05
cg26580576	-0.0023746	0.000547172	1.42637e-05
cg12401842	0.00553212	0.00127486	1.42875e-05
cg19507068	0.00449811	0.00103659	1.42902e-05
cg14267222	-0.00249924	0.000576024	1.43277e-05
cg03670355	0.0069707	0.00160716	1.44255e-05
cg16022904	-0.00307552	0.000709218	1.44773e-05
cg22664296	0.00324295	0.000748115	1.4587e-05
cg22802366	0.00240509	0.000554843	1.45942e-05
cg22495124	0.000846757	0.000195354	1.4611e-05
cg18165630	0.00169684	0.000391507	1.46339e-05
cg10805352	0.00316406	0.000730202	1.47002e-05
cg16334314	0.00322504	0.000744479	1.47798e-05
cg07371373	0.00262409	0.000605989	1.48936e-05
cg06659727	0.00399709	0.000923289	1.49657e-05
cg06091881	0.00248809	0.000574799	1.50049e-05
cg08411443	0.00167086	0.00038605	1.50413e-05
cg23294090	0.00383803	0.000886866	1.5072e-05
cg23845009	-0.00610364	0.00141072	1.51429e-05
cg24362812	0.00302371	0.000699128	1.52546e-05
cg18776472	0.000779688	0.00018032	1.53284e-05
cg26155520	0.00510377	0.00118084	1.54505e-05
cg13246235	0.00394812	0.000913593	1.54954e-05
cg22131234	0.00293678	0.000679643	1.5528e-05
cg22354782	0.00307418	0.000711583	1.55888e-05
cg13024368	0.00243506	0.000564259	1.59238e-05
cg04943986	0.0018182	0.000421421	1.60006e-05
cg02375506	0.00146904	0.00034057	1.60706e-05
cg25260137	0.00306211	0.000710168	1.61925e-05
cg05378938	0.00498518	0.00115634	1.62388e-05
cg26715952	0.00318901	0.000739771	1.62656e-05
cg09306214	0.00233815	0.000542424	1.62848e-05
cg23833452	0.00325215	0.000754503	1.63016e-05
cg14378593	-0.00140366	0.000325942	1.65884e-05
cg17554604	0.00286626	0.000665652	1.66279e-05
cg22108567	-0.00407429	0.0009463	1.66613e-05
cg23104592	-0.00391385	0.000909281	1.67487e-05
cg19893185	0.00158513	0.00036833	1.6808e-05
cg06812840	-0.00388324	0.000902534	1.68804e-05
cg24277715	0.00315025	0.000732252	1.69152e-05
cg14268506	-0.0011308	0.000262926	1.70162e-05
cg13272701	0.00285505	0.000663918	1.70566e-05
cg18932726	0.00551807	0.00128324	1.70723e-05
cg06183338	0.00361944	0.00084176	1.7091e-05
cg26306909	0.00394358	0.000917541	1.72356e-05
cg00858840	0.00329235	0.000766168	1.72998e-05
cg02924943	0.00238205	0.000554391	1.73361e-05
cg26392924	-0.00158489	0.000369113	1.75657e-05
cg26248284	0.00481556	0.00112233	1.78133e-05
cg16173562	0.00128635	0.000299848	1.78651e-05
cg09320731	0.00581759	0.00135621	1.79003e-05
cg05823812	0.00449828	0.00104887	1.79731e-05
cg15919561	0.00165988	0.000387072	1.80052e-05
cg06532528	0.00157803	0.000368139	1.81494e-05
cg09714778	0.00196119	0.000457677	1.82655e-05
cg08528626	0.00352238	0.000822154	1.8329e-05
cg09315264	-0.00394085	0.000919933	1.83694e-05
cg17495627	0.00411769	0.000961264	1.83873e-05
cg03357798	0.00378176	0.000882964	1.84367e-05
cg17181255	0.00151625	0.000354035	1.84589e-05
cg00157668	0.00394594	0.000921934	1.86838e-05
cg23304647	0.00381363	0.000891707	1.89622e-05
cg11499681	0.00396517	0.000927409	1.90675e-05
cg17564205	0.00142375	0.00033305	1.9123e-05
cg21867891	0.00123261	0.000288526	1.9365e-05
cg21902966	0.00321003	0.000751447	1.93907e-05
cg01515802	-0.00466517	0.00109212	1.94029e-05
cg03949391	0.00320063	0.000749506	1.95196e-05
cg16514513	0.00121117	0.000283664	1.95711e-05
cg19713460	0.00444636	0.00104161	1.96587e-05
cg20708516	-0.00607096	0.0014223	1.96857e-05
cg13509575	0.00172339	0.000403974	1.98924e-05
cg17230002	-0.00401064	0.000940209	1.99286e-05
cg10640398	0.00161026	0.000377498	1.99363e-05
cg04717143	0.00544901	0.00127781	2.00514e-05
cg20213613	0.00247673	0.000580853	2.00849e-05
cg11171825	-0.00357453	0.000838335	2.00942e-05
cg11363108	0.00099805	0.000234074	2.00964e-05
cg05830416	-0.000893023	0.000209467	2.01421e-05
cg25006194	0.00345597	0.000810689	2.01703e-05
cg15296858	0.000821341	0.000192754	2.03434e-05
cg06763054	0.00347269	0.000815032	2.03698e-05
cg02744249	-0.00338353	0.00079412	2.03758e-05
cg05076914	0.00362378	0.000850743	2.04834e-05
cg15427886	0.00508828	0.00119488	2.05883e-05
cg05943996	0.00279512	0.000656377	2.05888e-05
cg24575234	0.00389333	0.000914354	2.06257e-05
cg23668184	0.00491022	0.00115325	2.06534e-05
cg22795471	0.00349678	0.000821576	2.0794e-05
cg10999932	0.00189874	0.000446209	2.08796e-05
cg23244559	0.00525403	0.00123527	2.10601e-05
cg27428603	0.00117817	0.00027703	2.11047e-05
cg11597277	0.00490688	0.00115393	2.11548e-05
cg16269431	0.00395563	0.000930368	2.12169e-05
cg06550200	0.0233386	0.0054918	2.14041e-05
cg11667754	0.00401138	0.000943927	2.14081e-05
cg25741452	0.00285356	0.000671667	2.15237e-05
cg10287137	0.00254172	0.000598342	2.1574e-05
cg06905083	0.000901656	0.000212303	2.16629e-05
cg27110054	-0.00363067	0.000855221	2.18298e-05
cg12250496	0.00373488	0.000879957	2.19184e-05
cg23836542	0.00245163	0.000577662	2.19516e-05
cg13624385	0.00224452	0.000528963	2.20314e-05
cg13101705	-0.0029665	0.000699303	2.21455e-05
cg13721404	0.00308279	0.000726743	2.2161e-05
cg00178551	0.00359926	0.000848833	2.23273e-05
cg06392565	0.0011451	0.000270104	2.24025e-05
cg02258303	0.001032	0.000243468	2.24745e-05
cg01602690	0.00328407	0.000774873	2.25316e-05
cg15716405	0.00130756	0.000308591	2.26327e-05
cg10621825	0.00358321	0.000845938	2.27754e-05
cg17007640	0.00324153	0.000765704	2.30182e-05
cg13392687	0.00268631	0.000634603	2.30529e-05
cg10313673	0.00449782	0.00106288	2.3191e-05
cg09962809	0.00279923	0.000661507	2.32041e-05
cg08194009	0.00571424	0.0013506	2.32783e-05
cg00410650	0.00124939	0.000295413	2.34441e-05
cg24464397	0.00180829	0.000427722	2.36071e-05
cg16872847	-0.00139794	0.000330662	2.36072e-05
cg05124129	0.00421252	0.000996427	2.36172e-05
cg00341060	0.00750695	0.00177578	2.36404e-05
cg15627464	-0.00865635	0.002048	2.37099e-05
cg25784219	-0.00391582	0.000926622	2.3798e-05
cg04543273	-0.00277226	0.000656149	2.38896e-05
cg09822697	0.0045702	0.00108203	2.40278e-05
cg03655847	0.00207566	0.000491616	2.42014e-05
cg11620238	0.00121067	0.000286829	2.43346e-05
cg05893614	0.00302924	0.000717739	2.43727e-05
cg25802424	0.0026533	0.00062869	2.43916e-05
cg11344566	0.00300844	0.000712985	2.44841e-05
cg04495313	0.0014634	0.00034706	2.48067e-05
cg02395184	0.0024096	0.000571564	2.48898e-05
cg11640591	0.00362562	0.000860014	2.4893e-05
cg09257359	0.00113263	0.000268692	2.49398e-05
cg04069381	0.00114959	0.000272727	2.49584e-05
cg19476647	0.00274578	0.000651492	2.50221e-05
cg01893212	0.00330279	0.000783692	2.50439e-05
cg18855030	-0.000762264	0.000180901	2.51223e-05
cg02023973	0.00348127	0.00082637	2.52308e-05
cg21928701	0.00378063	0.000897461	2.52466e-05
cg09704401	-0.00378618	0.000898892	2.53057e-05
cg24306585	0.00203281	0.000482704	2.53896e-05
cg12119780	-0.00536789	0.00127547	2.57016e-05
cg26624794	0.000711957	0.0001692	2.57883e-05
cg24309428	0.00218235	0.000518993	2.61116e-05
cg00254133	0.00389988	0.000927699	2.62449e-05
cg15919410	0.000885578	0.000210727	2.63993e-05
cg04887494	0.00426888	0.001016	2.64949e-05
cg08235912	-0.00108308	0.000257804	2.65516e-05
cg27360231	0.000988093	0.00023527	2.67113e-05
cg11871421	0.00473694	0.00112817	2.68345e-05
cg24809973	0.00345205	0.000822181	2.68511e-05
cg20204986	0.00549519	0.00130887	2.68774e-05
cg01145829	0.00209914	0.000500022	2.69168e-05
cg16927853	0.00152866	0.000364224	2.70444e-05
cg00515756	0.000978673	0.000233205	2.70931e-05
cg00942219	0.00449707	0.00107163	2.7108e-05
cg12951849	0.00248878	0.000593083	2.71249e-05
cg18448581	0.00390206	0.000929889	2.71353e-05
cg01807946	-0.00406038	0.000967655	2.71552e-05
cg16972309	-0.00117653	0.000280397	2.71731e-05
cg14206651	0.00150834	0.000359476	2.71763e-05
cg02378847	0.00329881	0.000786231	2.72001e-05
cg12538674	0.00158328	0.000377374	2.72261e-05
cg09825153	0.00121019	0.000288518	2.73468e-05
cg27501265	-0.000567233	0.000135249	2.74101e-05
cg12940822	0.00255439	0.000609267	2.7583e-05
cg18952796	0.0067089	0.00160042	2.76546e-05
cg06625721	0.00162205	0.000386945	2.76593e-05
cg16744996	-0.00451663	0.00107748	2.7668e-05
cg18275142	-0.00111945	0.00026706	2.768e-05
cg05903444	0.0041971	0.00100138	2.77352e-05
cg04024095	0.00225714	0.000538529	2.77363e-05
cg00587628	0.000853384	0.00020366	2.78666e-05
cg23634395	0.00243002	0.000580041	2.79687e-05
cg14389547	0.00237168	0.00056618	2.80299e-05
cg21931419	0.00915365	0.00218614	2.82507e-05
cg01987353	-0.00321205	0.000767223	2.83177e-05
cg04876835	0.00425195	0.00101564	2.83328e-05
cg12258344	-0.00334226	0.000798388	2.83589e-05
cg13997435	-0.00384671	0.000919512	2.87148e-05
cg08194879	0.00334575	0.000799862	2.87802e-05
cg00392540	0.00105311	0.000251837	2.89297e-05
cg03439719	0.00143209	0.000342506	2.89947e-05
cg21126583	0.00473628	0.00113275	2.89957e-05
cg10601476	0.000851507	0.00020366	2.90213e-05
cg19023589	0.00425323	0.00101736	2.90651e-05
cg19938857	0.00152444	0.000364763	2.92461e-05
cg16824069	0.00122292	0.000292637	2.92851e-05
cg27638115	0.00104152	0.000249248	2.93243e-05
cg03231751	0.00150844	0.000361014	2.93638e-05
cg06833978	0.00279936	0.000670263	2.96025e-05
cg04819499	0.0035052	0.000839488	2.97465e-05
cg24686957	-0.00303567	0.000727073	2.97742e-05
cg07644321	-0.00348605	0.000835003	2.98121e-05
cg10485664	0.00412922	0.00098913	2.98505e-05
cg22104103	-0.00407839	0.000976955	2.98514e-05
cg11251215	0.00141845	0.0003398	2.988e-05
cg16525215	0.00113334	0.000271503	2.98854e-05
cg11163620	0.00346069	0.000829193	2.99882e-05
cg10451724	0.00161291	0.000386468	3.00004e-05
cg05926640	-0.00318727	0.000763742	3.00314e-05
cg07544187	0.00373112	0.000894392	3.02362e-05
cg03103888	-0.00405455	0.000972401	3.05092e-05
cg05146536	-0.00266721	0.000639722	3.05495e-05
cg15035437	0.00376638	0.000903426	3.05941e-05
cg00090261	0.00371802	0.000892042	3.07297e-05
cg23729107	0.00317959	0.000762901	3.07603e-05
cg06648812	0.00192856	0.00046275	3.07816e-05
cg00963555	0.00138718	0.000332865	3.08074e-05
cg13478228	0.00511732	0.00122805	3.08596e-05
cg21146374	0.00193672	0.000464822	3.0919e-05
cg11723848	0.00237819	0.000570849	3.09905e-05
cg04899175	0.00362358	0.000869876	3.10499e-05
cg18951977	0.0026781	0.000642913	3.10574e-05
cg01832712	-0.00312806	0.000750942	3.10654e-05
cg27051683	-0.00214272	0.000514471	3.11501e-05
cg20927661	0.00383411	0.000920722	3.1239e-05
cg23130131	0.0028246	0.000678438	3.13562e-05
cg09017434	0.00496312	0.0011922	3.14096e-05
cg25134567	0.00264597	0.000635714	3.15193e-05
cg03031726	0.000792195	0.000190374	3.16506e-05
cg24041239	0.00118497	0.000284782	3.16896e-05
cg08152546	0.00374961	0.000901287	3.17849e-05
cg23675837	0.00143413	0.000344761	3.18562e-05
cg16981685	0.00459049	0.00110402	3.21094e-05
cg00256512	0.000886213	0.000213185	3.22434e-05
cg02528196	0.00081358	0.000195746	3.23432e-05
cg01794676	0.00205325	0.000494045	3.23871e-05
cg01215061	0.00815384	0.0019625	3.25526e-05
cg14209299	0.00213162	0.000513178	3.2706e-05
cg25772076	0.00122587	0.000295129	3.27197e-05
cg22128724	0.00102584	0.00024712	3.30778e-05
cg07913294	0.00328437	0.000791333	3.31851e-05
cg05417127	0.00382328	0.000921298	3.32646e-05
cg08122051	0.00128153	0.000308876	3.33896e-05
cg17382888	0.00138556	0.000334121	3.37041e-05
cg03030665	0.00122876	0.00029637	3.3827e-05
cg13404054	0.00542823	0.00130934	3.38657e-05
cg22570970	0.00309934	0.000747679	3.39405e-05
cg19658284	-0.00126106	0.000304272	3.40552e-05
cg14578807	0.00120438	0.0002906	3.40608e-05
cg22954449	0.00335124	0.000808642	3.40884e-05
cg21053831	0.00290344	0.000700612	3.41079e-05
cg11511175	-0.0073697	0.00177839	3.41266e-05
cg03562367	0.00309438	0.000746741	3.41532e-05
cg16149628	0.0042867	0.00103452	3.41791e-05
cg12803754	-0.0038757	0.000935674	3.44069e-05
cg16971515	0.00174454	0.000421204	3.44599e-05
cg16086620	0.00343047	0.000828688	3.47849e-05
cg07474842	-0.00403471	0.000974663	3.47917e-05
cg12828729	0.00660072	0.00159463	3.48285e-05
cg15898840	0.00348483	0.000842057	3.4962e-05
cg09712683	0.0022408	0.000541571	3.5097e-05
cg04742143	0.00151844	0.000367008	3.51342e-05
cg18371475	0.00375848	0.000908505	3.51875e-05
cg23456263	-0.00097224	0.000235124	3.54936e-05
cg11793631	0.00338556	0.000818832	3.55551e-05
cg03120289	0.00346578	0.000838252	3.55668e-05
cg12798040	-0.00509722	0.00123285	3.55708e-05
cg26738404	0.001268	0.000306709	3.56167e-05
cg23555120	0.00386636	0.000935423	3.57632e-05
cg25229964	0.00120928	0.000292645	3.59265e-05
cg01711160	0.0029294	0.000708975	3.59802e-05
cg23130097	0.00357903	0.00086643	3.61541e-05
cg20140110	0.003233	0.000782798	3.62683e-05
cg24191176	0.00133288	0.000322764	3.63437e-05
cg26024874	0.0027729	0.000671503	3.63725e-05
cg26735071	0.00166507	0.000403232	3.6387e-05
cg03478689	0.00227282	0.000550429	3.64061e-05
cg21318213	0.00370048	0.000896457	3.66103e-05
cg11789444	-0.000720193	0.000174511	3.67654e-05
cg12160741	-0.00793033	0.00192251	3.70766e-05
cg27464184	0.00281576	0.000682673	3.71357e-05
cg09493505	0.00300356	0.00072829	3.72157e-05
cg10796634	0.00256431	0.000621837	3.72737e-05
cg08869493	-0.00392706	0.000952455	3.73826e-05
cg23093589	0.00496668	0.00120533	3.77889e-05
cg09109724	-0.00324219	0.000787004	3.7942e-05
cg07563569	0.00205101	0.000497888	3.79834e-05
cg21021279	0.00109898	0.000266839	3.81307e-05
cg23327334	-0.00319937	0.00077706	3.83375e-05
cg09516523	0.0029322	0.000712247	3.8412e-05
cg09231170	-0.0060778	0.00147667	3.85689e-05
cg05945608	-0.00463508	0.00112637	3.87105e-05
cg09428681	0.00159047	0.000386538	3.87754e-05
cg07103493	0.00341945	0.000831313	3.90011e-05
cg15354625	0.000904433	0.00021988	3.90029e-05
cg12262564	0.00538781	0.00131012	3.9148e-05
cg11438011	0.00335396	0.000815616	3.91942e-05
cg05365320	0.00133382	0.000324436	3.93604e-05
cg18866015	0.00337965	0.000822098	3.93933e-05
cg03526468	0.000927627	0.000225654	3.94234e-05
cg06090660	0.00307206	0.000747515	3.96175e-05
cg11238048	0.00519989	0.00126568	3.98437e-05
cg03217253	0.00377065	0.000918278	4.0219e-05
cg02232208	0.00276432	0.000673223	4.02397e-05
cg10715383	0.000636221	0.000154947	4.02448e-05
cg20253856	-0.00286379	0.00069755	4.03434e-05
cg00490655	0.00359877	0.000876616	4.03796e-05
cg18847904	0.00456896	0.00111328	4.05941e-05
cg02940165	0.00306263	0.000746373	4.07196e-05
cg26877678	0.00455292	0.00110956	4.07233e-05
cg24279017	-0.00520546	0.0012687	4.07873e-05
cg25015043	0.00187803	0.000457757	4.08398e-05
cg15123809	0.00356563	0.000869103	4.08437e-05
cg08651034	0.00148767	0.000362617	4.08546e-05
cg06062984	0.00326287	0.000795331	4.08666e-05
cg07866632	0.00239601	0.000584361	4.12735e-05
cg13738615	0.00301177	0.000734585	4.13227e-05
cg27097660	0.00115058	0.000280695	4.14874e-05
cg18132964	0.00136971	0.000334156	4.14902e-05
cg13892862	0.00169637	0.000413911	4.16024e-05
cg20505223	0.00285025	0.000695564	4.17184e-05
cg13034073	-0.00450056	0.0010983	4.17209e-05
cg23202738	0.005602	0.00136712	4.17351e-05
cg14352983	0.0055682	0.00135923	4.19321e-05
cg11441704	0.00248796	0.000607335	4.19416e-05
cg02874376	0.00289043	0.000705705	4.20701e-05
cg06245214	0.00199033	0.000486041	4.22206e-05
cg16105558	0.00257213	0.000628219	4.23408e-05
cg22302985	0.00257759	0.000629594	4.23902e-05
cg12239218	0.00116053	0.000283495	4.24592e-05
cg19927816	0.00418891	0.00102347	4.2609e-05
cg06330691	0.00183017	0.000447267	4.27861e-05
cg08117309	0.00423476	0.00103514	4.29536e-05
cg13700897	0.004489	0.00109743	4.305e-05
cg23924603	-0.00142175	0.000347762	4.34582e-05
cg20478129	0.00348511	0.000852749	4.37153e-05
cg26331343	-0.00669145	0.0016375	4.3813e-05
cg17183770	0.00807026	0.00197523	4.39379e-05
cg25673357	0.00122768	0.000300492	4.39688e-05
cg15789106	-0.00289174	0.000708025	4.42227e-05
cg26885821	0.00305349	0.000747713	4.43095e-05
cg16521917	0.00249196	0.000610228	4.43329e-05
cg13706544	0.00207299	0.000507865	4.46927e-05
cg13590180	0.00222285	0.00054468	4.48394e-05
cg02343628	0.00713663	0.00174877	4.48553e-05
cg04677405	0.00209193	0.00051273	4.50395e-05
cg07436224	0.00686462	0.00168253	4.50497e-05
cg15112442	0.0039251	0.00096207	4.50647e-05
cg26245531	-0.000872196	0.000213785	4.50799e-05
cg23025459	-0.0061662	0.00151189	4.53318e-05
cg11746362	0.000896553	0.000219841	4.53876e-05
cg14654495	0.00205343	0.000503518	4.53914e-05
cg07545140	0.00116913	0.000286705	4.54587e-05
cg06580196	-0.00151715	0.000372053	4.54672e-05
cg20109233	0.000668829	0.000164034	4.55436e-05
cg24089600	0.00284558	0.000698008	4.56773e-05
cg26656202	0.00178489	0.000437866	4.575e-05
cg14002345	0.00126686	0.000310785	4.57508e-05
cg18589874	-0.00226766	0.000556315	4.57745e-05
cg01700462	0.00408362	0.00100185	4.57988e-05
cg15407570	0.00299853	0.000735681	4.58446e-05
cg00027083	0.00462699	0.00113531	4.59114e-05
cg22143387	-0.0030555	0.000749844	4.60446e-05
cg20804191	0.00311312	0.000764204	4.62766e-05
cg16118678	0.00241137	0.000591944	4.62841e-05
cg01953889	-0.00097402	0.000239178	4.65365e-05
cg26144658	0.00316402	0.000776989	4.65786e-05
cg26951839	-0.0034201	0.000839888	4.65936e-05
cg19671533	0.00256382	0.000629693	4.67029e-05
cg00644823	0.002861	0.000702708	4.67319e-05
cg17370163	0.0042532	0.00104478	4.68327e-05
cg02919116	0.00523463	0.0012859	4.68526e-05
cg01236063	0.0047258	0.00116113	4.70145e-05
cg00460983	-0.00397356	0.000976342	4.70434e-05
cg10524576	-0.00449551	0.00110489	4.72725e-05
cg10694152	0.00245064	0.000602364	4.73423e-05
cg14340336	-0.000717808	0.000176471	4.75052e-05
cg06277909	0.00186394	0.000458291	4.759e-05
cg21376774	0.00341577	0.000839899	4.76454e-05
cg27255275	0.00308691	0.000759092	4.77082e-05
cg23437162	-0.00403065	0.000991244	4.77755e-05
cg22675604	0.00216664	0.000532914	4.79005e-05
cg04168670	0.00275414	0.000677776	4.8344e-05
cg24849633	-0.00416055	0.001024	4.84427e-05
cg10373086	0.00206169	0.000507467	4.8508e-05
cg17211261	0.00231828	0.000570635	4.85215e-05
cg18058689	0.00302997	0.000745944	4.86702e-05
cg00590670	-0.00167936	0.000413508	4.88126e-05
cg09667582	-0.00105092	0.000258779	4.88468e-05
cg03089923	0.000967409	0.000238283	4.90908e-05
cg09907509	0.00531364	0.00130887	4.91312e-05
cg09054633	0.0039932	0.000983692	4.91994e-05
cg04003615	0.00468935	0.00115542	4.93735e-05
cg01511682	-0.00111038	0.000273609	4.94373e-05
cg08639279	0.00110709	0.000272807	4.94658e-05
cg10583297	0.00216671	0.000533952	4.95201e-05
cg04609163	0.00318094	0.000784172	4.98298e-05
cg22915705	0.00162454	0.000400501	4.98608e-05
cg01830294	0.00267701	0.000660125	5.00675e-05
cg05016224	0.00128151	0.000316155	5.04732e-05
cg22484737	0.00330219	0.000814682	5.04893e-05
cg25829729	0.00118276	0.000291806	5.05122e-05
cg24194053	0.00176563	0.000435622	5.05378e-05
cg12248614	0.00259481	0.000640225	5.05707e-05
cg13922115	0.00125361	0.000309327	5.06277e-05
cg08921491	0.00179686	0.000443373	5.06291e-05
cg05550276	0.00240179	0.000592658	5.06572e-05
cg25195416	0.00187631	0.000463021	5.07112e-05
cg13641156	0.00174464	0.000430547	5.07512e-05
cg25298189	0.00292051	0.000720767	5.07917e-05
cg20483857	0.00275858	0.000680814	5.08066e-05
cg19014941	0.00237045	0.00058503	5.08144e-05
cg26434048	0.00468177	0.00115547	5.08205e-05
cg01534527	-0.00333142	0.000822335	5.09634e-05
cg25229802	-0.000599629	0.000148016	5.09757e-05
cg03916225	0.0035368	0.000873142	5.10732e-05
cg24653181	0.00205994	0.000508792	5.15036e-05
cg20583432	-0.00536112	0.00132418	5.15152e-05
cg23208590	0.00374885	0.000926	5.15603e-05
cg08189843	0.00188303	0.000465151	5.16109e-05
cg04906043	0.000994321	0.000245633	5.16578e-05
cg07382454	0.00472835	0.00116811	5.16887e-05
cg19672997	0.00250685	0.000619333	5.17318e-05
cg17592853	0.00466797	0.0011533	5.17723e-05
cg23690893	-0.003865	0.000955096	5.19412e-05
cg10989763	0.00339293	0.000838515	5.20197e-05
cg03553758	-0.00348713	0.000862097	5.23378e-05
cg18770350	0.00389242	0.000962377	5.24152e-05
cg04882359	0.00186489	0.000461131	5.25123e-05
cg25647234	0.000873395	0.000215993	5.26327e-05
cg14400258	0.00118307	0.000292597	5.26944e-05
cg20010506	0.00328561	0.000812647	5.27502e-05
cg19170015	0.00314869	0.000778948	5.29439e-05
cg09232937	0.00442866	0.00109567	5.30075e-05
cg09075149	0.0010037	0.000248323	5.30148e-05
cg21950534	0.00224292	0.000554915	5.30152e-05
cg25345178	0.00366091	0.000905816	5.30964e-05
cg26833781	0.000617203	0.000152732	5.32059e-05
cg16396441	0.00164633	0.00040743	5.32762e-05
cg23926598	0.00627075	0.00155222	5.34818e-05
cg08193551	0.00186232	0.000461023	5.35569e-05
cg04635983	0.00311807	0.000771919	5.35926e-05
cg07347049	0.000993814	0.000246073	5.37497e-05
cg16005592	0.00347073	0.000859521	5.39146e-05
cg03393889	-0.00345318	0.000855245	5.39912e-05
cg08235864	0.00265063	0.000656661	5.42475e-05
cg04066316	0.0010082	0.000249776	5.42713e-05
cg02753511	0.00106313	0.000263409	5.4359e-05
cg13591091	0.000878947	0.00021783	5.46015e-05
cg08383399	0.00329869	0.000817581	5.46747e-05
cg14772925	0.00275644	0.000683247	5.47607e-05
cg04687310	0.00401556	0.000995405	5.48137e-05
cg11760593	0.00308966	0.000765923	5.4856e-05
cg19748546	0.00356422	0.000883584	5.48766e-05
cg14240060	0.00110994	0.000275185	5.49656e-05
cg10456459	0.00385582	0.00095599	5.49932e-05
cg03501095	-0.000815458	0.000202187	5.50242e-05
cg00158122	0.00342408	0.00084909	5.51517e-05
cg06076794	0.000872889	0.000216534	5.54948e-05
cg12729800	0.00159392	0.000395425	5.55636e-05
cg24332002	-0.00338004	0.000838614	5.56581e-05
cg20268758	0.00105232	0.000261165	5.59341e-05
cg02648464	-0.00263292	0.000653482	5.6e-05
cg08460407	0.000865527	0.000214829	5.60351e-05
cg18395327	0.00179505	0.000445574	5.61036e-05
cg09801334	-0.00305736	0.000758934	5.61352e-05
cg06158650	0.00242886	0.000602928	5.61475e-05
cg07055616	0.00375159	0.000931467	5.63467e-05
cg06822816	0.00457369	0.00113573	5.64691e-05
cg18007858	0.00159356	0.000395747	5.65604e-05
cg24738325	0.00103621	0.000257375	5.67214e-05
cg06679494	-0.00252682	0.000627709	5.68618e-05
cg23345151	0.00196271	0.000487607	5.69291e-05
cg16718624	0.00273332	0.000679101	5.69968e-05
cg16910830	0.00294613	0.00073208	5.71391e-05
cg13016524	0.00212847	0.000528942	5.72147e-05
cg07005294	0.00130454	0.000324199	5.72433e-05
cg15520845	0.00438272	0.00108942	5.74664e-05
cg14411266	0.00205746	0.000511546	5.76949e-05
cg16912563	0.0036192	0.000899955	5.78193e-05
cg25776635	-0.00158409	0.000394027	5.81359e-05
cg21229268	0.00264222	0.000657227	5.81361e-05
cg12535280	0.004247	0.00105644	5.81701e-05
cg03434262	0.00106337	0.00026459	5.84629e-05
cg21436456	0.00332827	0.000828154	5.8469e-05
cg12430302	0.0020493	0.000509938	5.85125e-05
cg01303236	0.000911155	0.000226772	5.8709e-05
cg23781467	-0.00360126	0.000896408	5.88368e-05
cg18388972	-0.00116909	0.000291066	5.905e-05
cg02583418	0.00248724	0.000619291	5.91265e-05
cg01482645	0.00207424	0.000516552	5.93067e-05
cg07300451	0.00277507	0.000691168	5.94359e-05
cg00776770	0.00101766	0.000253474	5.94839e-05
cg09744448	-0.00184249	0.000458978	5.96144e-05
cg04800320	0.00152101	0.000378976	5.98288e-05
cg17433018	0.00183031	0.000456051	5.98531e-05
cg15095917	-0.00359401	0.000895594	5.99543e-05
cg25876319	0.00111498	0.000277848	5.99719e-05
cg03323696	0.0040798	0.00101683	6.01412e-05
cg05163510	-0.00418516	0.00104347	6.0513e-05
cg08563189	0.00155034	0.000386615	6.07076e-05
cg16845363	-0.00270919	0.000675611	6.07225e-05
cg09874822	0.00192964	0.000481269	6.08505e-05
cg15448975	0.00333002	0.000830942	6.13573e-05
cg21672408	0.00168593	0.000420807	6.16486e-05
cg11060910	0.00183021	0.000457048	6.21729e-05
cg15543566	0.00355594	0.00088806	6.22371e-05
cg02115911	0.00345292	0.000862397	6.23174e-05
cg21512644	0.00344921	0.000861541	6.2402e-05
cg08874609	0.00302855	0.000756525	6.24805e-05
cg06132455	0.000710347	0.00017745	6.25229e-05
cg14627348	0.0023441	0.000585812	6.29534e-05
cg20334313	0.00281098	0.000702622	6.31535e-05
cg01843506	-0.00187092	0.00046765	6.31615e-05
cg23889730	0.00341734	0.000854478	6.35227e-05
cg14631386	0.00252775	0.000632215	6.38135e-05
cg11856897	0.00178466	0.000446501	6.4155e-05
cg06719900	0.00333684	0.000834874	6.41983e-05
cg16803083	0.00312189	0.000781111	6.42225e-05
cg07002423	0.00240334	0.000601334	6.42377e-05
cg09816507	0.00434978	0.00108844	6.43307e-05
cg11592503	0.00439506	0.00109986	6.44171e-05
cg09761367	-0.00284712	0.000712517	6.44579e-05
cg15393490	-0.00455005	0.00113869	6.44636e-05
cg11133013	0.00117312	0.000293639	6.46622e-05
cg16038120	0.0032588	0.000815713	6.46855e-05
cg21292008	0.00464611	0.001163	6.47142e-05
cg26259537	0.00202123	0.000506082	6.49989e-05
cg01323964	0.00404766	0.00101355	6.50984e-05
cg26433494	-0.0035892	0.000898777	6.51269e-05
cg15449956	0.00253668	0.000635288	6.52537e-05
cg04006722	0.00182429	0.000456913	6.53427e-05
cg21636577	0.00187511	0.000469677	6.54268e-05
cg27237300	0.00265547	0.000665157	6.54501e-05
cg05664127	0.000949636	0.000238016	6.61302e-05
cg05625362	0.00174652	0.000437769	6.61865e-05
cg20986726	0.00084226	0.000211124	6.62378e-05
cg26197256	0.00223791	0.000561012	6.63377e-05
cg03774514	0.00367723	0.000922055	6.661e-05
cg15658793	0.00210544	0.000528032	6.68198e-05
cg11891239	0.0059449	0.00149096	6.68285e-05
cg21003581	0.00270381	0.00067826	6.70843e-05
cg25984344	0.0037771	0.000947801	6.74477e-05
cg12166610	0.00360168	0.000903857	6.75408e-05
cg04192018	0.000818645	0.000205461	6.76399e-05
cg18036998	0.0017325	0.000434828	6.76697e-05
cg03217954	0.00114165	0.000286581	6.78493e-05
cg16235748	0.00360477	0.000904884	6.7854e-05
cg23478124	-0.00522927	0.00131277	6.79443e-05
cg20914464	0.00167674	0.000420973	6.80452e-05
cg12393318	0.00217138	0.00054528	6.82987e-05
cg18843595	0.0017909	0.000449834	6.85562e-05
cg13021841	0.00316329	0.000794568	6.85849e-05
cg02194129	-0.00390099	0.000979908	6.8633e-05
cg10784511	-0.00363273	0.000912527	6.86389e-05
cg22222999	-0.00423048	0.00106287	6.88408e-05
cg19864758	0.00268931	0.000675735	6.89645e-05
cg09767822	0.00312167	0.000784522	6.91862e-05
cg01054652	0.00685549	0.00172296	6.92362e-05
cg24818566	0.00263246	0.000661607	6.92404e-05
cg10309886	-0.00303639	0.000763143	6.92638e-05
cg17949727	0.00453055	0.00113873	6.93182e-05
cg02831267	0.0031373	0.000788599	6.94033e-05
cg21621248	0.00242016	0.000608341	6.94137e-05
cg01805282	0.0037608	0.000945447	6.9555e-05
cg24335149	0.00130133	0.000327239	6.98782e-05
cg12053155	0.00252295	0.000634518	7.00358e-05
cg17949440	0.00307063	0.000772457	7.03371e-05
cg13611347	0.00206503	0.00051949	7.03442e-05
cg15820062	0.00305363	0.000768246	7.04368e-05
cg24975222	0.00242536	0.000610241	7.05482e-05
cg01689354	0.00104996	0.000264194	7.06111e-05
cg01924952	-0.00247124	0.000621825	7.06231e-05
cg02915785	0.00413473	0.00104041	7.0639e-05
cg27268486	0.00217508	0.000547333	7.06894e-05
cg05409441	0.00133909	0.000337048	7.09721e-05
cg04617755	0.00213892	0.000538426	7.11108e-05
cg00554413	0.00377318	0.000950053	7.14072e-05
cg05218689	0.000751832	0.000189317	7.14884e-05
cg00138497	-0.00114062	0.000287301	7.18345e-05
cg19694241	-0.00328544	0.000827731	7.21109e-05
cg11068946	0.00349695	0.000881059	7.21648e-05
cg22973812	0.00136989	0.00034517	7.225e-05
cg12250896	0.00308238	0.000776791	7.24489e-05
cg21590264	0.00208266	0.000524917	7.26022e-05
cg14004073	0.00452301	0.00114002	7.26311e-05
cg00232831	0.00113767	0.000286826	7.29631e-05
cg00204501	0.00243467	0.000613828	7.29742e-05
cg19470168	0.00107793	0.000271784	7.30453e-05
cg18710784	0.00441911	0.00111421	7.30464e-05
cg03188346	0.00226765	0.000571829	7.32067e-05
cg25724283	0.00343793	0.000867051	7.33688e-05
cg09762515	-0.0051598	0.00130136	7.34179e-05
cg11877251	0.00241494	0.000609166	7.35987e-05
cg00701064	0.00466955	0.00117794	7.36536e-05
cg16419354	0.00383423	0.000967314	7.377e-05
cg23878205	0.000939054	0.000236911	7.37844e-05
cg08696192	0.000849575	0.000214337	7.37867e-05
cg26013357	-0.00119751	0.000302143	7.38888e-05
cg21782409	0.00211634	0.000534018	7.39964e-05
cg07549335	0.00138633	0.000349854	7.41348e-05
cg03648631	-0.00158717	0.000400539	7.41438e-05
cg11155924	0.00462997	0.00116846	7.41845e-05
cg01743841	0.00476411	0.00120233	7.42025e-05
cg26554592	0.00384643	0.00097076	7.42337e-05
cg03274669	0.00362409	0.000915092	7.4838e-05
cg02946885	-0.00519956	0.00131293	7.48699e-05
cg11860238	-0.0123829	0.00312681	7.48808e-05
cg26114043	0.00546693	0.00138052	7.49349e-05
cg07482692	0.000985987	0.000248988	7.49592e-05
cg06187947	0.00247039	0.000623964	7.52042e-05
cg09801828	0.0017805	0.000449764	7.53425e-05
cg19302970	-0.0010797	0.000272754	7.54194e-05
cg15610437	0.0027107	0.000684778	7.54205e-05
cg15937109	0.00143746	0.000363193	7.56325e-05
cg11862551	0.0112046	0.00283101	7.56413e-05
cg09006898	0.00110375	0.000278887	7.56824e-05
cg06576873	0.00369062	0.00093256	7.57326e-05
cg04790148	0.00580781	0.00146787	7.60167e-05
cg00748373	0.00202446	0.000511665	7.602e-05
cg14068328	0.00338318	0.000855185	7.61914e-05
cg02315971	0.00185231	0.000468273	7.63339e-05
cg10211873	0.00263361	0.000665849	7.64503e-05
cg25960038	0.0029937	0.000757029	7.66832e-05
cg15580458	0.00283338	0.00071657	7.68279e-05
cg24743310	0.00168404	0.000425915	7.68786e-05
cg19352193	0.00160257	0.000405315	7.68903e-05
cg23130254	0.00248247	0.000627924	7.70281e-05
cg00741656	0.000852493	0.000215684	7.73363e-05
cg10196696	0.00436339	0.00110414	7.75512e-05
cg00962781	-0.0021307	0.000539185	7.75949e-05
cg21331088	0.00226087	0.000572128	7.76009e-05
cg22583967	0.00390885	0.000989249	7.77174e-05
cg06446668	0.00278051	0.000703749	7.7824e-05
cg18415791	0.00352467	0.000892242	7.80364e-05
cg22546168	0.00353109	0.00089387	7.80407e-05
cg17841421	0.000622972	0.000157706	7.80845e-05
cg14029001	-0.00369908	0.00093645	7.8116e-05
cg00184457	-0.00198932	0.000503627	7.8153e-05
cg07095530	0.0021296	0.000539169	7.8219e-05
cg12880685	-0.00431797	0.00109326	7.82716e-05
cg00219921	0.003947	0.000999561	7.85648e-05
cg01276475	0.00251216	0.000636273	7.87256e-05
cg01460227	0.00208397	0.000527849	7.87919e-05
cg27575890	-0.00300158	0.000760285	7.88162e-05
cg25688568	0.00217811	0.000551762	7.89503e-05
cg20563910	0.00312337	0.000791223	7.89654e-05
cg27665130	0.00100294	0.000254077	7.90119e-05
cg03620853	0.00237013	0.000600451	7.90531e-05
cg20571453	0.00283519	0.000718273	7.906e-05
cg21838979	0.00314141	0.000795914	7.91619e-05
cg21878149	-0.00163314	0.000413852	7.94038e-05
cg00503383	0.0028428	0.000720476	7.95615e-05
cg14669379	0.00419543	0.00106333	7.9615e-05
cg18578405	0.00200681	0.000508694	7.97924e-05
cg06128198	0.00341847	0.000866628	7.99465e-05
cg25553279	0.00128201	0.000325039	8.00729e-05
cg12578100	0.00427368	0.00108354	8.0074e-05
cg13663706	0.00370934	0.000940552	8.02041e-05
cg06081750	-0.0028301	0.000717644	8.02665e-05
cg19296501	0.00143872	0.000364833	8.02969e-05
cg23372092	0.000916388	0.000232409	8.04684e-05
cg00386408	0.00329474	0.000835613	8.04996e-05
cg18821281	0.00076107	0.000193027	8.05323e-05
cg20621447	0.00115594	0.000293186	8.05787e-05
cg08185661	0.00342765	0.000869373	8.0581e-05
cg02425595	0.00104749	0.000265682	8.05932e-05
cg18193094	0.00351195	0.000890814	8.06684e-05
cg04509882	-0.00377343	0.000957243	8.08129e-05
cg01564640	0.00190321	0.000482819	8.08505e-05
cg07589612	0.00210714	0.000534626	8.10268e-05
cg19745541	0.00114663	0.000291088	8.17859e-05
cg07000116	0.00324791	0.000824556	8.18303e-05
cg19413397	0.00131239	0.000333193	8.18748e-05
cg18343437	0.00305786	0.000776364	8.19262e-05
cg08979126	0.000974941	0.000247552	8.20517e-05
cg25155068	0.00131221	0.000333204	8.21103e-05
cg22599150	0.00422956	0.00107401	8.21304e-05
cg03542891	0.0026267	0.000667146	8.24294e-05
cg06564900	0.00348015	0.000883926	8.24547e-05
cg05820066	-0.00402889	0.00102359	8.28412e-05
cg21818891	-0.00383756	0.000975024	8.28975e-05
cg27538352	0.00113564	0.000288542	8.29295e-05
cg26406074	0.00462056	0.00117418	8.31446e-05
cg23420260	0.00340032	0.000864128	8.32041e-05
cg08706105	-0.00191682	0.000487154	8.32898e-05
cg08690459	-0.00261894	0.000665629	8.33603e-05
cg05981379	0.00167094	0.000424718	8.3459e-05
cg09368832	0.00110604	0.000281133	8.34674e-05
cg18355902	0.00195031	0.00049576	8.35516e-05
cg24201510	0.00243055	0.000617946	8.37952e-05
cg05756220	0.00331071	0.000841757	8.38587e-05
cg23513930	0.00241547	0.000614193	8.39808e-05
cg26663716	0.000964978	0.000245384	8.40575e-05
cg25698236	0.00123001	0.000312866	8.44438e-05
cg04016086	0.00305861	0.000778129	8.46911e-05
cg06296331	0.00354754	0.000902848	8.5203e-05
cg02227623	0.00199168	0.000506908	8.52716e-05
cg01422881	0.00305657	0.000778172	8.56963e-05
cg10836392	0.0042576	0.00108417	8.59924e-05
cg25355291	0.00124802	0.000317816	8.60649e-05
cg07903370	0.00266488	0.000678727	8.62647e-05
cg22668740	-0.00295241	0.000751967	8.6281e-05
cg17784403	0.00316672	0.000806553	8.62843e-05
cg01053260	0.00274531	0.000699233	8.63093e-05
cg19098465	0.00185154	0.000471622	8.64074e-05
cg02016985	0.000912601	0.000232459	8.64219e-05
cg24124330	0.00104929	0.000267319	8.66389e-05
cg22581200	0.00080095	0.000204105	8.70155e-05
cg01943029	0.0010462	0.000266621	8.7116e-05
cg08737189	0.00112368	0.000286374	8.715e-05
cg08595501	-0.00582507	0.00148454	8.71556e-05
cg13319772	0.00107566	0.000274138	8.71691e-05
cg15868105	0.00346826	0.000883987	8.72964e-05
cg01951603	0.00089439	0.00022798	8.7413e-05
cg00361017	0.0052374	0.00133504	8.744e-05
cg04279629	0.00251215	0.000640369	8.74612e-05
cg05155965	0.00180815	0.000461005	8.77429e-05
cg18821418	0.00122922	0.000313419	8.7833e-05
cg23921523	0.00291034	0.000742102	8.79099e-05
cg04396998	-0.0112193	0.00286093	8.79801e-05
cg23606718	0.00285725	0.000728619	8.80141e-05
cg15315157	0.0023242	0.000592701	8.80464e-05
cg14049615	-0.00138632	0.000353585	8.82769e-05
cg18854735	-0.00236685	0.000603805	8.85879e-05
cg26646567	0.00416304	0.00106209	8.8677e-05
cg14883980	0.000842864	0.000215107	8.91553e-05
cg23791592	0.00278758	0.000711424	8.91708e-05
cg08089031	-0.0013714	0.000350033	8.93208e-05
cg02520804	0.00428545	0.00109404	8.96224e-05
cg18659867	-0.00257303	0.00065688	8.96402e-05
cg19852958	0.00300893	0.00076825	8.98065e-05
cg17854320	0.00255111	0.000651381	8.9858e-05
cg18855674	0.0023984	0.000612462	9.00306e-05
cg26133769	0.00436323	0.00111425	9.00872e-05
cg10372047	0.00354722	0.000906033	9.03635e-05
cg03692563	0.00430862	0.00110052	9.0372e-05
cg02954284	0.00181431	0.000463427	9.04081e-05
cg21183256	0.0038277	0.000977914	9.07245e-05
cg08475096	0.00277625	0.000709392	9.09432e-05
cg21858359	0.00304073	0.00077711	9.12056e-05
cg10296410	0.00565539	0.00144557	9.14506e-05
cg17356036	0.000974957	0.000249222	9.15354e-05
cg12894649	0.00311593	0.000796656	9.18168e-05
cg20566904	0.00196592	0.000502735	9.21239e-05
cg06806958	0.00413614	0.00105775	9.21794e-05
cg22784954	0.005562	0.0014224	9.21842e-05
cg17364114	0.00386319	0.000987971	9.22089e-05
cg07226755	0.0040344	0.00103181	9.22863e-05
cg08522087	-0.00345515	0.000883734	9.24056e-05
cg24000657	0.00128711	0.000329262	9.26541e-05
cg23746497	0.00426301	0.00109071	9.28872e-05
cg27151122	-0.00352235	0.000901215	9.28921e-05
cg12974388	0.00153129	0.000391871	9.3198e-05
cg19707040	0.0031053	0.000794769	9.33832e-05
cg02080197	0.00133831	0.000342588	9.36515e-05
cg12307840	0.00347049	0.000888479	9.37967e-05
cg03555067	0.00219528	0.00056203	9.38443e-05
cg07032987	0.00175159	0.000448438	9.3846e-05
cg09614415	0.00377964	0.000967709	9.39289e-05
cg08305436	0.0039432	0.00100961	9.39735e-05
cg16654911	0.00271346	0.000694833	9.41473e-05
cg15139644	0.00350266	0.000896978	9.42441e-05
cg19534703	0.00136501	0.000349581	9.43387e-05
cg20803857	0.00258261	0.000661414	9.43516e-05
cg26060535	0.00229983	0.000589027	9.4437e-05
cg19031658	0.00256732	0.000657697	9.48135e-05
cg19437281	0.000961846	0.00024641	9.48373e-05
cg23049079	0.00146121	0.000374532	9.56302e-05
cg06639488	-0.00225684	0.000578555	9.58642e-05
cg04952627	0.00288007	0.000738602	9.6448e-05
cg12986501	0.00242787	0.000622649	9.64873e-05
cg20340302	0.00423303	0.00108564	9.65446e-05
cg13282152	-0.00261537	0.000670811	9.66639e-05
cg14038339	0.00117446	0.000301239	9.66817e-05
cg00632070	0.00168257	0.000431609	9.68409e-05
cg10530883	0.00502475	0.00128897	9.68826e-05
cg16021909	0.00250956	0.000643878	9.71623e-05
cg14234912	0.0017894	0.000459126	9.72258e-05
cg05825420	0.00303196	0.000777981	9.73029e-05
cg23790567	0.00116113	0.000297939	9.73035e-05
cg27335600	0.00263335	0.000675769	9.74632e-05
cg14019951	0.00120397	0.000308969	9.74922e-05
cg24441911	0.000779445	0.000200028	9.75183e-05
cg18702971	-0.00371695	0.000953913	9.758e-05
cg22986222	-0.00378331	0.000971036	9.77298e-05
cg03709091	0.00473693	0.00121582	9.77617e-05
cg09611064	0.00216282	0.000555159	9.78528e-05
cg04128367	0.00205717	0.000528061	9.79142e-05
cg26960939	0.00440436	0.00113126	9.88781e-05
cg01059609	-0.00365461	0.000938715	9.89268e-05
cg03658707	0.00127314	0.000327035	9.90182e-05
cg17666418	-0.00479821	0.00123272	9.92704e-05
cg12390057	0.00113184	0.00029081	9.94077e-05
cg07594636	0.00143342	0.000368363	9.97016e-05
cg18032969	0.00342224	0.00087954	9.98541e-05
cg21787176	-0.00446991	0.00114894	0.000100053
cg04935434	0.00279165	0.000717594	0.000100126
cg12099051	0.0049492	0.00127225	0.0001002
cg09896412	0.00237411	0.000610405	0.000100489
cg01501018	0.00168323	0.000432798	0.000100582
cg18863595	0.00387698	0.000996901	0.000100645
cg04571369	0.00164486	0.000422961	0.000100695
cg23943801	-0.000657112	0.000168974	0.00010073
cg08597761	0.00239233	0.000615196	0.000100768
cg07410811	-0.00131529	0.000338275	0.000100974
cg06061240	0.00113248	0.000291304	0.000101234
cg14584926	0.000923335	0.000237513	0.000101279
cg14283647	0.000890039	0.000228952	0.000101306
cg10349436	0.00203232	0.000522805	0.000101347
cg04833514	0.00140135	0.000360496	0.000101379
cg19103429	-0.00508679	0.00130876	0.000101601
cg25218716	0.00370578	0.000953537	0.000101762
cg14239351	0.00155114	0.000399131	0.000101784
cg07186154	0.00267819	0.000689191	0.000101911
cg11469098	0.0034037	0.000875891	0.000101913
cg24822696	0.00395256	0.00101729	0.000102176
cg02503850	0.00381234	0.000981256	0.00010226
cg22716280	-0.0163864	0.0042181	0.000102424
cg18496247	0.00176721	0.000455026	0.000102858
cg20200742	0.00157265	0.000404933	0.00010286
cg07406498	0.00321256	0.000827199	0.000102893
cg01927162	0.00165355	0.000425799	0.000103003
cg09350591	0.000769669	0.000198201	0.000103055
cg20305610	-0.000692367	0.000178304	0.000103149
cg08739244	0.0017478	0.000450116	0.000103173
cg08479571	0.000703047	0.000181069	0.000103283
cg09890775	0.0039814	0.00102543	0.000103325
cg16172814	0.00236804	0.000609915	0.000103355
cg17501380	0.00152107	0.000391905	0.000103936
cg24943609	-0.00249568	0.000643056	0.00010404
cg23206115	0.00326343	0.000840899	0.000104079
cg20894640	0.00269006	0.000693187	0.000104151
cg05383490	0.00265079	0.000683106	0.000104246
cg16654458	0.00108506	0.000279641	0.000104372
cg24720151	-0.00444694	0.00114607	0.00010439
cg20779964	0.00385305	0.000993064	0.000104474
cg11519176	-0.00482185	0.00124281	0.00010455
cg27443693	0.000807931	0.000208254	0.000104655
cg00960906	-0.00440648	0.00113588	0.000104733
cg17264670	0.00361877	0.000932831	0.000104737
cg18560965	0.00143889	0.000370962	0.000104964
cg06162030	0.00193289	0.000498327	0.000104995
cg18794839	0.00448285	0.00115585	0.000105142
cg14356262	0.00050095	0.000129186	0.000105427
cg23501406	0.00356377	0.000919053	0.000105469
cg00160667	0.0069585	0.0017946	0.000105548
cg12255061	0.00128135	0.000330497	0.000105737
cg07746943	0.00426708	0.00110072	0.000105915
cg07052041	-0.00327547	0.000845041	0.000106139
cg08231333	0.00125756	0.000324476	0.000106339
cg10428279	-0.00147934	0.000381704	0.000106357
cg07400246	-0.00195125	0.00050347	0.000106361
cg17714799	0.00364534	0.000940592	0.000106369
cg06838985	0.00313392	0.000808642	0.000106391
cg25426350	0.00245896	0.000634521	0.000106495
cg00534253	-0.000807082	0.000208265	0.000106507
cg05059480	0.00213728	0.000551532	0.000106549
cg08292519	0.00138212	0.000356662	0.000106561
cg14716058	0.000744512	0.000192133	0.000106636
cg21505886	-0.00329828	0.000851183	0.00010665
cg17137182	0.00185977	0.00047995	0.000106656
cg08521010	-0.000910728	0.000235037	0.000106697
cg22360563	0.00112561	0.000290499	0.000106739
cg18165065	0.00565164	0.00145864	0.000106801
cg18188235	0.0019541	0.000504351	0.000106847
cg09774917	0.00239454	0.000618127	0.000107123
cg08346159	0.00222682	0.000574893	0.000107303
cg15616522	0.00112165	0.000289578	0.000107329
cg03606215	0.00380409	0.000982112	0.000107336
cg00468146	0.0032748	0.000845502	0.000107416
cg27490404	0.00195413	0.000504533	0.000107442
cg10453719	0.0030575	0.000789481	0.000107594
cg05881762	0.0076016	0.0019629	0.000107664
cg06779553	0.00637052	0.00164515	0.000107817
cg27539806	0.00115502	0.0002983	0.000107936
cg17444738	0.0022486	0.000580745	0.000107978
cg27438798	0.00250651	0.000647405	0.000108114
cg09778828	0.00352578	0.000910769	0.000108297
cg16871519	0.00359767	0.000929402	0.00010841
cg13385114	-0.00346714	0.000895712	0.000108469
cg27231075	-0.00246628	0.000637148	0.000108472
cg26172342	0.00401144	0.0010365	0.000108759
cg13723825	0.00215295	0.000556403	0.000109101
cg01517364	0.00115232	0.000297845	0.000109351
cg00745725	0.00410646	0.00106157	0.000109601
cg24886632	0.0014118	0.000364986	0.000109691
cg05595345	0.00317859	0.00082179	0.000109781
cg08548498	-0.0047883	0.00123798	0.000109805
cg02681442	0.00372902	0.000964506	0.00011052
cg12532141	0.00142838	0.00036945	0.000110532
cg25636478	0.0032633	0.000844058	0.000110544
cg26078977	0.00290961	0.000752808	0.000111083
cg14226064	0.0011062	0.000286227	0.000111192
cg03234777	0.00355511	0.00091991	0.000111261
cg07474797	0.00271741	0.000703175	0.000111322
cg14289294	-0.00229643	0.000594269	0.000111411
cg15173134	0.00323895	0.000838185	0.000111434
cg19792599	0.00308758	0.000799238	0.000111933
cg03671371	0.00622272	0.00161079	0.000111939
cg06323332	0.00211461	0.000547393	0.000111974
cg04268401	0.0021953	0.000568343	0.000112176
cg20449685	0.00297529	0.00077036	0.000112369
cg02704790	0.00116992	0.000302948	0.000112557
cg06749803	0.00194559	0.00050382	0.000112612
cg25911468	0.00139598	0.000361513	0.00011269
cg25419317	0.00140711	0.000364402	0.000112731
cg24659054	0.00290365	0.000752105	0.000113067
cg16749093	0.00163742	0.000424172	0.000113266
cg23306063	0.00160574	0.000416065	0.000113689
cg11093760	-0.00323984	0.000839646	0.000114046
cg19180514	0.00388546	0.00100705	0.000114193
cg07367601	-0.00428713	0.00111141	0.000114603
cg22477013	0.000974256	0.000252586	0.000114727
cg13872739	0.00165371	0.000428742	0.000114732
cg08421685	0.00347145	0.000900022	0.000114757
cg11429111	0.00511396	0.00132608	0.00011504
cg03029755	-0.00325468	0.000844164	0.000115493
cg03070297	0.00341194	0.000885099	0.000115791
cg17928584	0.00302736	0.000785355	0.00011584
cg10182317	0.00412848	0.00107111	0.00011602
cg05162031	0.00148861	0.000386221	0.000116067
cg26270832	0.00183214	0.000475379	0.000116174
cg17093466	-0.0033272	0.000863354	0.000116294
cg18044383	0.00302444	0.000784797	0.000116306
cg16926310	0.00128139	0.000332526	0.000116438
cg04227922	0.00309909	0.000804262	0.000116522
cg09767602	0.0034497	0.000895286	0.000116593
cg00292447	0.00250937	0.00065125	0.000116606
cg07313709	-0.00241114	0.000625788	0.000116697
cg02165355	0.00321379	0.000834141	0.000116765
cg12256705	-0.003843	0.000997522	0.000116897
cg26587051	-0.00273607	0.000710227	0.000116972
cg07796002	-0.00542389	0.0014085	0.000117717
cg04992666	0.00124794	0.000324073	0.000117728
cg27388017	-0.000818386	0.000212539	0.000117863
cg07507218	0.00121022	0.00031434	0.000118091
cg11710162	0.00251474	0.000653172	0.000118096
cg07212384	0.0033115	0.000860216	0.000118302
cg03045635	0.00434883	0.00112975	0.000118422
cg01582980	0.00260251	0.000676141	0.00011857
cg12754421	0.00347987	0.000904142	0.000118694
cg14178775	0.00120498	0.000313091	0.000118763
cg14302625	0.001495	0.000388511	0.000119076
cg17862558	0.00451058	0.00117222	0.000119136
cg23176538	0.00243142	0.000631939	0.000119304
cg00101436	0.00208917	0.000543042	0.00011949
cg20703664	0.00107137	0.000278487	0.000119519
cg08924969	0.000745505	0.000193792	0.000119608
cg04218278	0.000732142	0.000190325	0.000119677
cg23004758	0.0033653	0.000874939	0.000119902
cg10878542	0.00115702	0.000300814	0.000119906
cg02146929	0.00269988	0.000701982	0.000120023
cg10176110	0.00364621	0.000948038	0.000120032
cg10059660	0.00209473	0.00054467	0.000120123
cg18830442	0.002152	0.000559935	0.000121391
cg17078656	0.000885799	0.000230495	0.000121523
cg16569347	0.000850071	0.000221239	0.000121878
cg00962707	0.00167413	0.000435725	0.000121947
cg17564529	0.00251062	0.000653438	0.000121949
cg10395806	-0.00381433	0.00099282	0.000122079
cg05968188	0.00361201	0.000940237	0.000122236
cg06437206	0.000937037	0.000243929	0.000122316
cg07033253	0.00352041	0.000916436	0.000122326
cg23186643	-0.000683954	0.000178063	0.000122497
cg20972167	0.000649054	0.000168978	0.000122509
cg24507266	0.00448722	0.00116832	0.000122655
cg00409684	0.00338087	0.000880314	0.000122768
cg05732750	0.00471948	0.00122891	0.000122838
cg26754560	0.00114752	0.000298809	0.00012287
cg24524895	0.000967585	0.000251955	0.000122882
cg12799029	-0.00358787	0.000934393	0.000123142
cg11467506	-0.00568898	0.00148184	0.00012347
cg03587597	0.00133632	0.000348127	0.000123736
cg01119452	-0.00267175	0.000696038	0.000123784
cg25012761	-0.000840905	0.000219104	0.000124074
cg02317400	0.00318494	0.00082991	0.000124195
cg04652097	0.00391304	0.0010197	0.000124318
cg18373583	0.00130272	0.000339498	0.000124443
cg21264724	0.00127835	0.000333177	0.000124629
cg11115622	0.00395418	0.00103068	0.000124804
cg26563141	-0.00660164	0.00172089	0.00012496
cg01935149	0.00227324	0.000592656	0.000125215
cg05315321	-0.0042582	0.00111036	0.000125583
cg10893908	-0.00275172	0.000717577	0.000125698
cg00806490	0.00247802	0.000646206	0.000125704
cg12067423	-0.00241379	0.000629469	0.000125747
cg22355517	0.00264624	0.000690088	0.00012575
cg00884173	0.000945421	0.000246557	0.000125823
cg23122109	0.00241501	0.000629823	0.000125856
cg11961845	-0.00352278	0.000918728	0.000125865
cg15639842	0.00367041	0.000957316	0.000126042
cg11931776	0.00115524	0.000301314	0.000126062
cg25306932	-0.00396829	0.0010352	0.0001264
cg14779797	0.00328097	0.000856199	0.000127094
cg18686155	0.00219324	0.000572345	0.000127097
cg05065989	0.000899209	0.000234686	0.000127343
cg12582959	0.00319585	0.000834324	0.000127898
cg06971129	0.00148395	0.000387458	0.000128167
cg01616876	-0.00349661	0.000913001	0.000128248
cg23670188	0.00141041	0.000368305	0.000128419
cg03659126	-0.0012025	0.000314026	0.000128503
cg24858744	0.000788914	0.00020604	0.000128695
cg22730988	0.00100423	0.000262296	0.000128862
cg24910374	0.00105076	0.000274466	0.000128987
cg04640109	0.00386529	0.00100972	0.000129137
cg17043193	0.00077014	0.000201182	0.000129146
cg10852177	0.00250416	0.000654235	0.00012939
cg17814717	0.00134628	0.000351773	0.000129644
cg02873421	0.00155371	0.000405981	0.000129689
cg17690263	0.000927566	0.000242397	0.000129901
cg20255176	0.00305884	0.00079942	0.00013007
cg03077671	-0.00498632	0.00130335	0.000130359
cg16976910	0.00296105	0.000774003	0.000130433
cg01052699	0.000886224	0.00023166	0.000130488
cg15100231	0.00151576	0.000396278	0.000130781
cg16612379	0.000929082	0.0002429	0.000130793
cg06585708	0.00211987	0.000554226	0.000130815
cg00840960	0.00334576	0.000874798	0.000130979
cg02441747	0.00214661	0.000561273	0.000131016
cg03499000	0.00289556	0.00075724	0.000131392
cg20463862	0.00169426	0.00044309	0.000131443
cg26170805	0.00229996	0.000601626	0.000131888
cg03451029	0.00205627	0.000537911	0.000132001
cg23815582	0.00193252	0.000505609	0.000132287
cg12469955	0.00134311	0.000351424	0.000132427
cg23395449	0.00274142	0.00071733	0.000132535
cg00830813	0.000989164	0.000258836	0.000132598
cg25407077	0.00259903	0.000680101	0.000132621
cg11928453	0.000784016	0.00020519	0.000132951
cg09686317	0.00403271	0.00105547	0.000133027
cg24885723	0.00243575	0.000637524	0.000133108
cg14649566	0.00135045	0.000353588	0.00013384
cg10820926	0.00248887	0.000651709	0.000133999
cg27546583	0.00101161	0.00026492	0.000134238
cg27232145	0.00349794	0.000916281	0.000134789
cg02982793	0.00205274	0.000537792	0.00013509
cg03142411	0.00116855	0.000306176	0.000135312
cg23047203	0.00133786	0.000350555	0.000135405
cg09313740	0.000594894	0.00015589	0.000135569
cg06659338	0.00250982	0.000657703	0.000135611
cg12655621	-0.00144242	0.000377993	0.000135637
cg26884775	0.00144721	0.000379266	0.000135725
cg18599955	0.00111851	0.000293224	0.000136447
cg12215340	0.00275389	0.000721954	0.000136459
cg06398287	0.00153303	0.000401924	0.000136611
cg22192879	-0.00103928	0.000272491	0.000136742
cg14688104	0.00345444	0.000905914	0.00013717
cg02194684	-0.00484717	0.00127128	0.000137383
cg19168338	-0.00215874	0.000566299	0.000137838
cg19194373	0.00313842	0.000823588	0.000138591
cg04305494	0.000573344	0.000150464	0.000138675
cg17437939	0.00356124	0.000934644	0.000138816
cg02788189	0.00115393	0.000302862	0.000138917
cg15361231	0.00357491	0.000938516	0.000139469
cg20730619	0.00114484	0.000300624	0.000139979
cg24805559	0.00205834	0.000540515	0.00014003
cg23001131	0.0024711	0.000648997	0.000140342
cg05926722	0.00338425	0.00088889	0.000140508
cg06335343	-0.00182776	0.00048009	0.000140599
cg22920665	0.00110156	0.000289356	0.000140698
cg17275700	0.00356648	0.000936862	0.000140756
cg07675682	0.00193265	0.000507744	0.00014103
cg09409209	0.00153968	0.000404546	0.000141259
cg06003656	0.00290313	0.000762787	0.000141263
cg03430846	0.00321248	0.000844095	0.000141333
cg18239686	0.00117775	0.000309503	0.000141646
cg17202313	0.00156816	0.000412139	0.000141842
cg08368520	-0.0032427	0.000852412	0.000142292
cg01852238	0.000844949	0.000222144	0.000142606
cg27551440	0.00141553	0.000372162	0.000142656
cg05557266	-0.00359144	0.000944371	0.000142954
cg16935065	0.00367936	0.000967567	0.000143129
cg12319004	0.00121989	0.000320826	0.000143332
cg19749257	-0.00107958	0.000283926	0.000143349
cg09259797	0.000764528	0.000201083	0.000143504
cg17171539	-0.00325441	0.000855966	0.000143515
cg09399405	-0.000853244	0.000224487	0.000144194
cg08898866	-0.00205118	0.000539796	0.000144741
cg26521404	0.00266101	0.00070035	0.000144961
cg01130580	-0.00146927	0.000386738	0.000145196
cg19133933	0.00100408	0.000264319	0.000145442
cg14385245	0.00198827	0.000523441	0.000145605
cg06419750	0.0048533	0.00127771	0.000145609
cg23109714	-0.00251363	0.000661765	0.000145646
cg09445939	0.00238615	0.000628211	0.000145672
cg20672819	0.00130408	0.000343345	0.000145773
cg09373597	0.00580576	0.00152867	0.000145911
cg17834185	0.00126596	0.000333347	0.00014604
cg03766174	-0.00266453	0.000701786	0.000146585
cg00049440	-0.00375307	0.000988523	0.000146669
cg11357013	0.00329965	0.000869126	0.000146745
cg02060584	0.00680876	0.00179346	0.000146795
cg13307058	0.00242665	0.000639217	0.000146883
cg17815538	0.00246432	0.000649161	0.000146949
cg07181257	0.00100505	0.000264758	0.000146991
cg08012278	0.00266831	0.000702956	0.000147146
cg23586440	0.00113433	0.000298863	0.000147354
cg04610985	0.00092588	0.000243957	0.000147491
cg18503679	0.00519978	0.00137008	0.000147505
cg06079347	0.00162719	0.000428804	0.000147817
cg15149655	0.00422165	0.00111254	0.00014788
cg21504624	-0.00250668	0.000660616	0.000147963
cg12625824	0.000789733	0.000208158	0.000148287
cg16782117	-0.00293358	0.0007733	0.000148489
cg03198061	0.00115764	0.000305168	0.000148577
cg21529405	0.00202134	0.000532922	0.000148874
cg06844012	0.00124485	0.000328227	0.000149055
cg16616386	-0.00143997	0.000379724	0.000149353
cg13037201	0.00431388	0.0011376	0.00014938
cg25555059	0.00789735	0.00208261	0.000149408
cg14172849	-0.00404202	0.00106594	0.000149444
cg12180703	0.003616	0.000953801	0.000149952
cg17688525	0.00619488	0.0016343	0.000150319
cg03602280	0.00311047	0.000820594	0.000150338
cg02010196	0.0028989	0.000764809	0.000150435
cg08593261	0.00179976	0.000474852	0.000150553
cg17920479	0.0034003	0.000897193	0.000150689
cg06593565	0.000927553	0.000244768	0.00015094
cg16908901	0.000633016	0.000167057	0.00015112
cg20189808	0.00107479	0.000283687	0.000151482
cg24453836	0.000712431	0.000188051	0.000151556
cg10816489	0.00211377	0.000558044	0.000151978
cg27125849	0.00369117	0.000974773	0.000152663
cg22685409	0.00281519	0.000743494	0.000152825
cg11926610	0.00221422	0.000584819	0.000152992
cg22203776	0.00230284	0.000608273	0.000153174
cg23026675	0.00153606	0.000405775	0.000153405
cg26295057	0.00251321	0.00066391	0.000153424
cg14037141	0.000956796	0.000252773	0.000153587
cg10554651	-0.00114541	0.000302639	0.000153864
cg05008825	0.00132645	0.000350474	0.000153873
cg23501767	-0.00108061	0.000285533	0.000153996
cg04476394	0.00704851	0.00186248	0.000154026
cg03500771	0.000976954	0.000258148	0.000154036
cg24860819	0.00113369	0.000299573	0.00015411
cg18337222	0.00253687	0.000670412	0.000154297
cg14695240	0.00232276	0.00061386	0.000154415
cg25510614	-0.00405007	0.00107038	0.000154472
cg10151367	0.00244711	0.000646757	0.000154534
cg02460018	0.00116877	0.000308912	0.000154643
cg18796027	-0.00292419	0.000772891	0.000154674
cg24344414	0.002385	0.000630402	0.000154759
cg12167830	0.00299443	0.000791521	0.000154867
cg27417609	0.00344066	0.000909556	0.000155083
cg14894848	0.00361829	0.000956565	0.000155205
cg07448060	0.00234789	0.000620734	0.000155299
cg16177481	-0.003082	0.000815191	0.000156382
cg06061408	0.00138778	0.000367069	0.000156384
cg22660578	0.00337098	0.000891656	0.000156464
cg08477744	0.00126724	0.000335212	0.000156561
cg10257671	0.0033378	0.000882996	0.000156776
cg09152582	0.00250697	0.000663328	0.000157222
cg13545165	0.00106588	0.000282038	0.000157326
cg17977133	0.000777721	0.000205796	0.000157405
cg17145402	0.00076345	0.000202021	0.000157416
cg12188986	0.00344703	0.000912255	0.000157721
cg26931862	0.00300157	0.000794368	0.000157735
cg04256864	0.00208606	0.000552145	0.000158027
cg27468145	0.00342224	0.000905814	0.000158041
cg02557695	0.00293308	0.000776359	0.000158099
cg14134497	0.00305007	0.000807328	0.000158102
cg24239329	0.00251268	0.000665147	0.000158327
cg27606499	0.00233182	0.000617292	0.000158416
cg00584089	0.00165031	0.000436931	0.000158692
cg23770904	0.00166128	0.00043984	0.000158726
cg05671702	0.00162142	0.000429288	0.000158728
cg12115991	0.00309934	0.000820608	0.000158802
cg11123644	-0.00358228	0.000948547	0.000158984
cg25525709	0.00118605	0.000314069	0.000159106
cg04075191	0.00261403	0.000692371	0.000159707
cg02792792	0.00184913	0.000489776	0.00015971
cg27646484	-0.00306376	0.000811499	0.000159732
cg05916264	0.000836344	0.000221527	0.000159773
cg04848502	-0.000665074	0.000176197	0.000160262
cg26853368	0.00260444	0.00069008	0.000160579
cg08458733	0.00520455	0.00137903	0.000160603
cg00123055	0.00253041	0.000670486	0.000160654
cg12348202	0.00348915	0.000924528	0.000160664
cg20931033	0.00331686	0.000878934	0.000160825
cg01460436	0.0034403	0.000911673	0.000160899
cg27438128	-0.00322557	0.000854787	0.000160952
cg10797557	0.000379227	0.000100506	0.000161181
cg00539908	0.0037527	0.000994698	0.000161486
cg05425664	-0.00173035	0.000458755	0.000162054
cg07166409	-0.00159192	0.000422064	0.000162114
cg19655704	0.000886117	0.000234957	0.000162339
cg03655330	-0.0030465	0.000807826	0.000162446
cg00905524	0.00265748	0.000704696	0.00016253
cg13706352	-0.000517539	0.000137246	0.000162674
cg17322443	0.00228865	0.000606953	0.000162778
cg07133099	0.00256318	0.000679776	0.000162844
cg11631271	0.00216293	0.000573634	0.000162878
cg16704678	0.00223232	0.000592093	0.000163108
cg14467281	0.00442546	0.0011739	0.000163326
cg01303723	0.00217662	0.000577429	0.000163574
cg17143972	0.000882288	0.000234066	0.000163645
cg19972312	0.000837852	0.000222299	0.000163888
cg01209296	0.00346194	0.000918572	0.000164013
cg05751964	0.00112137	0.000297573	0.000164293
cg05587400	0.00343977	0.000912845	0.00016444
cg03962691	0.00279845	0.000742669	0.0001645
cg21390082	-0.00995083	0.00264083	0.000164514
cg05656688	-0.00341737	0.000907031	0.000164793
cg14572808	0.000847866	0.000225094	0.000165403
cg07033372	0.00261575	0.000694471	0.000165527
cg11418477	0.00173409	0.000460421	0.000165676
cg24880701	0.00290413	0.000771091	0.000165711
cg09846625	0.000956212	0.000253915	0.000165971
cg00510689	0.0051602	0.00137049	0.000166402
cg09388540	0.00133157	0.000353661	0.000166478
cg07716052	0.00394056	0.0010466	0.000166489
cg24022375	0.00230719	0.000612841	0.000166717
cg03209854	0.00305884	0.000812498	0.000166724
cg02117721	0.00237918	0.000632093	0.000167237
cg04810065	0.00159245	0.0004232	0.000167966
cg00184394	0.000879473	0.000233758	0.000168342
cg15078958	0.00273077	0.000725891	0.000168593
cg01417714	-0.00233816	0.000621583	0.00016881
cg17439800	-0.00474458	0.00126146	0.000169108
cg14386624	0.00556571	0.00147989	0.0001693
cg12868738	-0.00576624	0.0015334	0.000169625
cg00812634	0.000634573	0.000168762	0.000169807
cg00457913	0.0044989	0.00119655	0.000169983
cg26872137	0.00353571	0.000940403	0.000170059
cg03359525	0.000828892	0.000220471	0.000170163
cg06614609	0.000900079	0.00023946	0.000170739
cg12920814	0.0017379	0.000462418	0.000171078
cg18596362	0.00296507	0.000788948	0.000171098
cg24617696	0.00216027	0.00057482	0.000171162
cg26014884	0.00329419	0.000876625	0.000171407
cg07671776	0.00261545	0.000696094	0.000171736
cg07253769	-0.00372458	0.000991298	0.000171778
cg01971755	0.00110579	0.000294318	0.000171885
cg16697214	-0.000967586	0.000257543	0.000171968
cg20732198	0.00680483	0.00181138	0.000172156
cg13902829	0.00100173	0.000266651	0.00017217
cg11867607	0.000887379	0.000236235	0.000172421
cg10418626	0.00168475	0.000448524	0.000172506
cg05724871	0.0037202	0.000990499	0.00017273
cg00082178	0.00101015	0.000269005	0.000173237
cg23627248	0.00123099	0.000327822	0.000173294
cg04919081	-0.000760777	0.000202621	0.000173559
cg08872313	-0.00832138	0.0022164	0.000173718
cg24632247	0.00206433	0.000549929	0.00017417
cg19813284	0.00171846	0.000457792	0.000174179
cg24872692	0.00319772	0.000851864	0.00017418
cg07679695	-0.000517536	0.00013788	0.000174371
cg08513253	-0.00666501	0.00177568	0.000174387
cg01007828	0.00257128	0.000685088	0.000174586
cg22374057	0.00307969	0.000820605	0.000174763
cg19544031	0.000844371	0.00022501	0.000175014
cg15304308	-0.00314571	0.000838279	0.000175024
cg00885788	0.00126646	0.000337527	0.000175302
cg18810022	-0.0026087	0.000695306	0.000175524
cg16100120	0.00270705	0.000721534	0.000175569
cg00328900	0.00304087	0.000810511	0.000175576
cg03899229	0.00437526	0.00116625	0.000175734
cg22758189	0.00115905	0.000308951	0.000175738
cg00162751	0.00100584	0.000268118	0.000175799
cg01250407	0.00174743	0.000465812	0.00017588
cg20078879	0.00124211	0.000331118	0.000175952
cg03840912	0.00121186	0.000323079	0.000176147
cg17306747	0.00347647	0.00092687	0.000176301
cg14121593	0.00108211	0.000288523	0.000176458
cg07587653	0.00101222	0.000269923	0.000176799
cg09915835	0.00185217	0.000493934	0.000176949
cg07121488	0.0013888	0.000370374	0.000177024
cg19052355	0.00261134	0.000696565	0.000177623
cg03494795	-0.00142911	0.000381243	0.000177847
cg10163050	0.00539653	0.00143994	0.000178419
cg02098029	0.00236087	0.000629959	0.000178492
cg15984718	0.00253559	0.000676627	0.000178683
cg04329870	0.0031858	0.000850196	0.000178864
cg24335116	-0.00258712	0.000690446	0.000178942
cg13282971	-0.00381037	0.00101693	0.000179002
cg02338840	-0.00368684	0.00098411	0.000179412
cg02840109	0.00198864	0.000530841	0.000179526
cg26814276	0.00196522	0.000524616	0.00017967
cg05142211	0.00237973	0.000635275	0.000179689
cg07201620	0.0030781	0.000821753	0.00017984
cg27371456	0.000970215	0.000259028	0.000179963
cg02869649	0.00228766	0.000610854	0.000180379
cg23335576	0.00148476	0.000396481	0.000180515
cg06144469	0.0026209	0.000699878	0.000180541
cg03264209	0.00429238	0.00114624	0.000180567
cg16300681	0.00125799	0.000335954	0.000180739
cg04538517	0.00120068	0.000320699	0.000181145
cg10532908	0.00120148	0.000320916	0.000181175
cg13570831	0.00281784	0.000752684	0.000181314
cg19586143	-0.00330622	0.000883165	0.000181399
cg14824983	0.00131882	0.00035229	0.000181431
cg17816394	0.00192429	0.000514155	0.000182106
cg19734228	0.00196883	0.000526108	0.000182371
cg08223003	0.00118526	0.00031673	0.000182433
cg00579717	0.00171779	0.000459068	0.000182633
cg10680051	0.00230027	0.000614816	0.000183007
cg12476763	0.00361597	0.000966484	0.000183024
cg00052964	0.00237414	0.000634594	0.000183141
cg01347719	0.000493892	0.000132031	0.000183499
cg11783834	0.00224526	0.000600224	0.000183505
cg09574088	0.00214136	0.000572468	0.000183604
cg14092571	0.00172599	0.000461442	0.000183705
cg23591298	-0.00143541	0.000383771	0.000183805
cg20216139	0.00297328	0.000794941	0.000183837
cg12685846	0.00263942	0.00070573	0.000184034
cg02991464	0.00118941	0.00031803	0.000184083
cg07738839	0.0011831	0.000316348	0.000184101
cg13316424	0.00143815	0.000384558	0.000184213
cg09051342	-0.00261532	0.000699477	0.000184785
cg11834974	0.00199004	0.000532264	0.000184887
cg02574293	-0.000340228	9.10002e-05	0.000184933
cg10796078	0.000976129	0.000261091	0.00018501
cg17958763	0.00131393	0.000351465	0.000185166
cg04287747	0.00104544	0.000279685	0.000185534
cg09599228	0.00270629	0.000724046	0.000185687
cg14018959	0.00137161	0.000366972	0.00018575
cg06943197	0.00113136	0.0003027	0.000185823
cg09380594	0.00103182	0.000276077	0.000185901
cg09762474	0.00211801	0.000566791	0.000186348
cg21494776	0.00473236	0.00126652	0.000186602
cg21511365	0.00179959	0.000481665	0.000186837
cg15052330	0.000973836	0.000260672	0.000187075
cg19925780	-0.00471235	0.00126142	0.000187159
cg04640216	0.00122036	0.000326684	0.000187262
cg00390775	0.00277237	0.000742152	0.000187283
cg09371439	0.001373	0.000367628	0.000187904
cg21474838	0.00295748	0.000791904	0.00018798
cg05516842	0.000902425	0.000241641	0.000188044
cg14289542	0.00323627	0.000866797	0.000188764
cg13855568	0.00186181	0.000498677	0.000188837
cg20109541	0.00233565	0.000625625	0.000188987
cg15093079	0.00158265	0.000423971	0.000189273
cg07486474	0.00257066	0.000688765	0.000189763
cg26235215	0.00251997	0.000675202	0.000189838
cg02964783	0.000947799	0.000253958	0.000189883
cg10577534	-0.00376051	0.00100768	0.000190079
cg23016734	0.00240625	0.000644788	0.000190085
cg13058623	-0.00245157	0.00065702	0.000190453
cg24737857	0.00183601	0.00049208	0.000190629
cg22870307	0.000929831	0.00024926	0.0001912
cg07702750	0.00145804	0.000390879	0.000191361
cg16407699	0.00551023	0.00147728	0.000191491
cg19704805	0.00227333	0.000609488	0.000191557
cg16474170	0.00414759	0.00111199	0.000191564
cg08753951	0.00089271	0.000239351	0.000191697
cg26312802	0.000983301	0.000263642	0.00019172
cg03888918	0.00179033	0.000480028	0.000191756
cg04729913	0.00309615	0.000830234	0.000192049
cg16546864	0.000828605	0.000222274	0.00019312
cg04529370	0.0029236	0.000784273	0.000193169
cg14971823	-0.00109503	0.000293769	0.000193374
cg12319143	-0.0277143	0.00743507	0.000193379
cg15858239	0.00430678	0.00115541	0.000193405
cg11107430	-0.00266673	0.00071543	0.000193426
cg20640026	0.000849529	0.000227936	0.000193735
cg06007323	-0.00133566	0.000358377	0.000193801
cg25081106	0.00249229	0.000668788	0.000194092
cg11371416	0.00101392	0.000272092	0.000194233
cg16487101	-0.000626665	0.000168172	0.000194278
cg01044632	0.00122799	0.000329553	0.000194359
cg09935088	-0.000206879	5.55219e-05	0.000194473
cg04865113	0.00287203	0.000770853	0.000194709
cg00751271	0.000881676	0.000236653	0.000194846
cg22095604	0.00305442	0.00081994	0.000195179
cg08858245	0.00216053	0.000579986	0.000195205
cg27470554	-0.00163708	0.000439475	0.00019525
cg12453623	-0.0034058	0.000914336	0.0001954
cg03316176	0.00229574	0.000616393	0.000195729
cg18410271	-0.00241636	0.000648839	0.000195991
cg15154047	0.00631809	0.00169665	0.000196197
cg19613591	0.00165874	0.000445443	0.000196259
cg10904109	0.00314279	0.000843978	0.000196265
cg07667560	-0.00628622	0.00168825	0.000196479
cg26126806	0.00340054	0.000913267	0.000196492
cg15081720	-0.0021489	0.00057717	0.000196738
cg20435125	0.00110094	0.000295701	0.000196762
cg08059112	-0.00378881	0.0010177	0.000196923
cg25145023	0.00106815	0.000286986	0.000197677
cg25001305	-0.00308739	0.000829505	0.000197682
cg19988577	0.00121427	0.000326252	0.000197743
cg22788646	0.000668702	0.00017969	0.000198113
cg13344740	0.001962	0.000527237	0.000198214
cg19731602	-0.000526845	0.0001416	0.000198707
cg10541864	0.00396543	0.00106584	0.000198842
cg13439241	-0.0026184	0.000703794	0.000198908
cg11893139	0.000804095	0.000216159	0.000199289
cg06248560	0.00232808	0.000625877	0.000199457
cg10501085	-0.00574015	0.00154327	0.000199632
cg16024318	0.00262776	0.000706529	0.00019981
cg23668905	0.00156206	0.000419993	0.000199818
cg25216196	0.00275169	0.00073995	0.000200215
cg11271526	0.00147842	0.000397563	0.000200246
cg10675138	0.00272271	0.000732328	0.000200898
cg17790311	-0.00947358	0.00254831	0.000201131
cg08068240	0.00253833	0.000682793	0.000201155
cg13992683	0.00112593	0.000302872	0.000201202
cg17124829	0.00397383	0.00106898	0.000201289
cg09859659	0.00325441	0.000875586	0.000201731
cg07733920	-0.00740247	0.00199182	0.000202048
cg06591185	0.00411503	0.00110727	0.000202093
cg22438763	0.00372682	0.00100288	0.000202313
cg13724160	0.0014875	0.00040029	0.000202362
cg14884776	0.00184613	0.000496815	0.000202458
cg18514406	-0.00135187	0.00036385	0.000202848
cg18782651	0.00382776	0.00103029	0.000203016
cg12118082	0.00177577	0.000477977	0.000203057
cg12431517	-0.00688176	0.00185234	0.000203062
cg24795958	0.00266865	0.000718324	0.000203119
cg10086328	-0.00169811	0.000457088	0.000203165
cg17780246	0.00453757	0.0012214	0.000203167
cg12362629	0.000977953	0.000263277	0.000203576
cg17329004	0.00099144	0.000266913	0.00020363
cg21117476	0.00252006	0.000678445	0.000203637
cg14341034	-0.00297129	0.000799938	0.000203683
cg27391191	0.00142606	0.00038394	0.000203773
cg23556238	0.0028363	0.000763634	0.000203831
cg26898605	0.00632342	0.00170282	0.000204415
cg00115549	0.000769071	0.000207116	0.000204621
cg15534855	0.00174228	0.000469251	0.000204895
cg23951305	0.000768884	0.000207086	0.000204919
cg05733135	0.00260704	0.00070221	0.000205124
cg12473916	-0.00277963	0.000748701	0.000205142
cg16099804	0.00188949	0.000508988	0.000205425
cg04718883	0.000738842	0.000199052	0.000205786
cg01777643	0.00224797	0.000605673	0.000206009
cg22616417	0.00134215	0.000361694	0.000206654
cg25688483	-0.00146298	0.000394261	0.000206695
cg00459625	0.000981951	0.000264648	0.000206924
cg21164131	0.00243143	0.000655307	0.00020696
cg03713186	0.000946034	0.000254982	0.000207102
cg03388789	0.00235537	0.000634842	0.000207126
cg01160241	0.00244271	0.000658408	0.000207242
cg09439002	0.000725173	0.000195464	0.00020726
cg09162137	-0.00319126	0.000860211	0.000207377
cg07994661	0.00450788	0.00121516	0.000207508
cg19565714	0.00174	0.000469081	0.000207764
cg14345128	0.00128961	0.00034767	0.000207841
cg21482659	0.00198978	0.000536457	0.000207987
cg13942157	0.00257833	0.000695224	0.000208382
cg18107006	-0.00426785	0.00115085	0.000208536
cg06808751	0.00326709	0.000881008	0.000208612
cg07274618	0.00253996	0.000684982	0.000208844
cg05776004	0.00151348	0.000408173	0.000208966
cg06880612	0.00335899	0.000905921	0.000209055
cg01442319	0.0010481	0.000282672	0.000209055
cg21926708	0.00246724	0.000665431	0.000209124
cg25033767	0.00286502	0.000772719	0.00020914
cg09485472	0.000720892	0.000194435	0.000209209
cg22900705	-0.00151866	0.000409638	0.000209473
cg17907628	0.00120668	0.000325576	0.000210306
cg11139102	-0.00127255	0.000343368	0.000210501
cg22709202	0.00169209	0.00045659	0.000210617
cg20245751	0.000667071	0.000180014	0.000210846
cg26827373	0.00506473	0.0013668	0.000210941
cg18553762	-0.00130353	0.000351784	0.000210978
cg22700848	0.00286036	0.000772161	0.000211931
cg27198338	0.00064336	0.00017368	0.000211986
cg14615336	0.00218771	0.000590605	0.000212073
cg06132853	0.00106949	0.000288799	0.000212869
cg04421679	0.00894308	0.00241496	0.000212896
cg22708087	0.00215172	0.000581065	0.000213005
cg18517055	0.00566872	0.00153083	0.00021303
cg23260525	-0.00836238	0.00225828	0.000213081
cg16766249	0.00261285	0.000705617	0.000213127
cg08330432	0.00168186	0.000454218	0.000213276
cg24284640	0.00129991	0.000351072	0.000213324
cg04339613	0.00243481	0.000657585	0.000213348
cg07477924	0.000856618	0.000231376	0.000213677
cg04173396	0.00370152	0.000999875	0.000213923
cg04945216	0.00648488	0.00175178	0.000213997
cg19528338	0.00659373	0.00178132	0.000214249
cg04157263	0.002892	0.00078134	0.000214468
cg11666559	0.00263285	0.000711335	0.000214514
cg13807386	0.00267466	0.000722642	0.000214557
cg13077519	0.00286778	0.000774832	0.000214612
cg03910874	-0.00284406	0.000768569	0.00021521
cg05904135	0.0028283	0.000764403	0.000215587
cg07549671	0.000753631	0.000203693	0.000215742
cg04419157	0.00188552	0.000509636	0.000215819
cg08977536	0.00146492	0.000395974	0.000215988
cg09076123	-0.00362488	0.000979838	0.000216053
cg04751149	0.00301509	0.000815155	0.000216628
cg22787191	0.00515085	0.00139262	0.000216727
cg12885832	-0.00300069	0.000811306	0.000216793
cg25400614	0.000807159	0.000218248	0.000216997
cg17760049	0.00130859	0.000353848	0.000217156
cg19510075	0.000737624	0.000199473	0.000217427
cg01338634	0.000830266	0.000224558	0.000217877
cg03308652	0.00385454	0.00104255	0.000217963
cg02505749	0.00224613	0.000607595	0.000218369
cg05447556	0.00163638	0.000442673	0.000218513
cg27052781	0.00148715	0.000402369	0.000219032
cg20879601	0.00109728	0.000296908	0.000219294
cg07825508	0.0045342	0.00122691	0.000219338
cg01520867	0.00253882	0.000686996	0.000219425
cg07300060	0.00237034	0.000641447	0.000219626
cg18729488	-0.000815773	0.000220782	0.000219953
cg07202413	0.00210418	0.000569619	0.000220735
cg27326999	0.00123076	0.000333177	0.000220744
cg21274857	0.00212836	0.000576166	0.000220757
cg20631014	0.0024006	0.000649955	0.000221194
cg10277781	-0.00051358	0.000139076	0.000221804
cg07125269	0.00217129	0.000588052	0.000222192
cg08281084	0.000941474	0.000254987	0.000222286
cg02756915	0.00318931	0.000863804	0.000222347
cg11439596	0.00296917	0.000804249	0.00022263
cg07737781	0.00278086	0.000753243	0.000222636
cg11035304	0.00116925	0.000316735	0.000222866
cg08315202	0.00333458	0.0009034	0.000223249
cg02556393	0.00639005	0.0017312	0.000223277
cg14993830	0.000937722	0.000254066	0.000223503
cg15922045	0.0030456	0.000825228	0.000223712
cg20222926	0.00284219	0.000770252	0.000224303
cg07651720	0.00117662	0.000318927	0.000224861
cg05277881	0.0100581	0.00272677	0.000225451
cg08504806	0.000915256	0.000248131	0.000225495
cg07091752	0.00103963	0.000281897	0.000226049
cg00574278	0.00180936	0.000490664	0.000226396
cg16324121	-0.00271449	0.000736165	0.000226612
cg08380064	0.000739066	0.000200442	0.000226757
cg16931877	-0.00218904	0.000593705	0.000226835
cg10381036	0.000902324	0.000244733	0.00022694
cg13031449	-0.00163906	0.000444627	0.000227485
cg03663215	0.002488	0.000674958	0.000227663
cg26886462	0.00262711	0.000712725	0.000227804
cg13539854	0.00121394	0.000329355	0.000227977
cg17211890	0.00176313	0.000478413	0.000228368
cg23540020	0.00147555	0.000400426	0.000228738
cg08630639	0.000748591	0.000203155	0.000228863
cg04431254	-0.00277495	0.000753101	0.000228976
cg19170930	0.00089165	0.000241994	0.000229067
cg24219638	-0.000842589	0.000228701	0.000229387
cg10552473	0.00311689	0.000846129	0.000229869
cg10715223	0.00296614	0.000805314	0.000230312
[truncated: 421,946+ more rows]

## Sheet: Table S2C
Marker Name	Beta	StdErr	P-value
cg26094004	-0.0110913	0.00150171	1.51515e-13
cg03587422	0.00527351	0.000869579	1.32418e-09
cg26563141	-0.0117621	0.00202768	6.60197e-09
cg21773646	-0.00673223	0.00117524	1.0138e-08
cg03720100	0.00718019	0.00128451	2.27313e-08
cg14614581	-0.00623956	0.00112556	2.96459e-08
cg19191888	-0.00677057	0.00123315	4.00827e-08
cg01422452	-0.0016638	0.000315896	1.38724e-07
cg17959631	-0.00620178	0.00118414	1.62897e-07
cg07468397	-0.00704096	0.00134567	1.67416e-07
cg07786657	-0.00705831	0.00135647	1.9565e-07
cg17756730	-0.00626579	0.00120843	2.15956e-07
cg21051031	0.00532825	0.00103282	2.4833e-07
cg07697428	-0.0060789	0.00117972	2.56585e-07
cg19344545	-0.00799875	0.00155626	2.75124e-07
cg22726155	-0.00710637	0.001388	3.05739e-07
cg10246774	0.00475931	0.000929631	3.06241e-07
cg09855140	-0.00740482	0.00144828	3.17362e-07
cg19913563	0.0067299	0.00133612	4.73141e-07
cg14488317	0.00697255	0.00139525	5.81247e-07
cg13567986	0.00591921	0.00119091	6.68405e-07
cg02807882	-0.00633868	0.00128022	7.37376e-07
cg18548864	0.00607623	0.00123205	8.14721e-07
cg26301143	0.00454647	0.000922533	8.2972e-07
cg01015663	0.00835354	0.00170047	8.99227e-07
cg03910874	-0.00657211	0.00134144	9.61888e-07
cg03228555	-0.00878473	0.00179741	1.02151e-06
cg10925991	0.0079802	0.00164031	1.14419e-06
cg11236515	-0.0046741	0.000961328	1.1613e-06
cg18180415	-0.00218129	0.000450815	1.30786e-06
cg06193328	-0.00782441	0.00162034	1.37312e-06
cg19535096	0.0103654	0.00214784	1.39322e-06
cg27200630	0.00721995	0.00150004	1.48544e-06
cg27641961	0.00689584	0.00143889	1.6474e-06
cg20283107	0.00783815	0.00163692	1.68161e-06
cg04463386	0.00569907	0.00119638	1.90159e-06
cg01267908	-0.00497548	0.00104783	2.0507e-06
cg09020213	0.00738414	0.0015558	2.07271e-06
cg14519664	-0.00734954	0.00155183	2.17928e-06
cg07627317	-0.0070273	0.00148473	2.21155e-06
cg15719903	-0.00693795	0.0014674	2.26663e-06
cg16087430	-0.00182585	0.000387293	2.42445e-06
cg21243631	-0.00557411	0.00118456	2.53056e-06
cg09330427	-0.00288686	0.000613503	2.53201e-06
cg01697902	0.00700031	0.0014903	2.63696e-06
cg01618151	0.00739445	0.00157626	2.71683e-06
cg01191154	-0.0048905	0.00104679	2.98392e-06
cg17250262	-0.00537891	0.00115437	3.16822e-06
cg25739938	0.00749719	0.00161584	3.48731e-06
cg24269377	-0.00543733	0.00117681	3.83019e-06
cg22358291	-0.00577531	0.00125283	4.03035e-06
cg00246969	0.00764527	0.00165977	4.10072e-06
cg21755755	-0.00608749	0.00132263	4.17342e-06
cg20000946	0.000772308	0.000167865	4.2091e-06
cg05917419	-0.00534293	0.00116191	4.25775e-06
cg00669390	-0.0054299	0.00118362	4.48493e-06
cg20566766	0.00430966	0.000940317	4.57927e-06
cg22135566	-0.00448688	0.000979416	4.62365e-06
cg26552907	-0.00494472	0.00108111	4.79125e-06
cg06135282	0.00273436	0.000599552	5.09916e-06
cg22243039	0.00677493	0.00148593	5.13004e-06
cg09595185	0.00743716	0.0016312	5.1321e-06
cg14112356	-0.00592511	0.00130106	5.26197e-06
cg09569347	-0.00547001	0.00120349	5.49068e-06
cg06993099	-0.00746416	0.00164239	5.50168e-06
cg16529483	-0.0166291	0.00366086	5.56189e-06
cg02054232	0.00627083	0.00138271	5.75597e-06
cg24496423	-0.0135133	0.00298736	6.08257e-06
cg17837191	0.00654691	0.00145042	6.36769e-06
cg13595556	0.00657509	0.00145927	6.61372e-06
cg23513930	0.00557414	0.00123718	6.62048e-06
cg14643978	-0.00318991	0.00070915	6.85285e-06
cg02782634	-0.00762545	0.0016957	6.89421e-06
cg05314350	0.00719757	0.00160082	6.91886e-06
cg26750548	0.00268288	0.000596801	6.94293e-06
cg11690884	0.00629568	0.00140106	7.0058e-06
cg08594651	0.00629639	0.00140155	7.0413e-06
cg08530036	-0.0066133	0.00147572	7.41541e-06
cg17322655	-0.00417716	0.000932773	7.52693e-06
cg07325820	0.00640655	0.00143126	7.60011e-06
cg16681873	-0.00620946	0.00138747	7.62719e-06
cg27073113	0.00703093	0.00157122	7.6475e-06
cg02145701	0.00832008	0.00185964	7.67625e-06
cg18524099	-0.00892903	0.00199795	7.85528e-06
cg23582982	0.00449021	0.0010059	8.04877e-06
cg06650246	0.00572538	0.00128322	8.12976e-06
cg04399631	0.00685611	0.00153862	8.34999e-06
cg14011077	0.00531138	0.001193	8.50296e-06
cg04165073	-0.00615664	0.00138322	8.54936e-06
cg21346966	-0.0045868	0.00103072	8.58232e-06
cg24755459	-0.00428225	0.00096296	8.70912e-06
cg22202929	0.00832127	0.00187704	9.28474e-06
cg13994241	0.00634194	0.0014307	9.30304e-06
cg00500359	0.00726847	0.00164085	9.43607e-06
cg05814654	-0.00222247	0.00050214	9.59936e-06
cg18920397	-0.0057494	0.00130138	9.96529e-06
cg01351315	0.00741395	0.00167899	1.00676e-05
cg10422816	0.00291895	0.00066127	1.01403e-05
cg13942782	-0.00503525	0.00114142	1.02714e-05
cg04569190	0.00387042	0.000877434	1.02861e-05
cg08044454	0.00611391	0.00138747	1.05046e-05
cg16392942	0.00559722	0.0012706	1.05689e-05
cg10913077	-0.00569569	0.00129306	1.05867e-05
cg14057303	-0.00511548	0.00116211	1.07308e-05
cg27058077	0.00440475	0.00100092	1.07904e-05
cg09032544	-0.00556291	0.00126524	1.09897e-05
cg13863076	-0.00503096	0.00114448	1.10349e-05
cg15420678	-0.00629022	0.0014317	1.11531e-05
cg03778909	0.00696767	0.00158688	1.12931e-05
cg03066323	0.00624069	0.00142279	1.15329e-05
cg04840813	0.00633048	0.00144364	1.15942e-05
cg27470208	-0.0054887	0.00125209	1.16715e-05
cg22152446	0.00849798	0.00193861	1.16767e-05
cg13730379	-0.00513776	0.00117288	1.18422e-05
cg03581459	0.00437142	0.000998003	1.18592e-05
cg14103872	-0.00513776	0.00117415	1.21027e-05
cg16695999	-0.00259481	0.000593867	1.24616e-05
cg04454285	0.00520312	0.00119188	1.26855e-05
cg08822523	-0.00357248	0.000818871	1.28469e-05
cg11667061	-0.00791893	0.00181662	1.30558e-05
cg19009471	-0.00563854	0.00129361	1.30801e-05
cg15657888	-0.0057693	0.00132541	1.34379e-05
cg06192883	-0.00678383	0.00156107	1.38876e-05
cg20357538	0.00488199	0.00113098	1.58458e-05
cg16942931	-0.00561822	0.00130393	1.64229e-05
cg00920139	0.00496472	0.0011527	1.65464e-05
cg06282952	-0.00443905	0.00103237	1.70903e-05
cg14180511	0.00674703	0.00157051	1.73857e-05
cg21805118	-0.00636669	0.00148206	1.74031e-05
cg13977355	0.00316172	0.000736177	1.74865e-05
cg10161121	-0.00561142	0.00130733	1.7684e-05
cg01763719	0.00775964	0.00180972	1.8049e-05
cg21991396	0.00701055	0.00163553	1.81589e-05
cg06338697	0.00435112	0.00101547	1.8289e-05
cg17073169	-0.00715116	0.00167056	1.86303e-05
cg02029843	-0.00500054	0.00116875	1.88118e-05
cg24453664	0.0061872	0.0014464	1.88863e-05
cg24405567	0.00752689	0.00176012	1.89981e-05
cg03748434	-0.00184917	0.000432444	1.90209e-05
cg20923498	-0.00547018	0.0012804	1.93526e-05
cg14991358	-0.004713	0.00110348	1.94569e-05
cg19802929	-0.00592119	0.00138693	1.96121e-05
cg17056676	-0.00477172	0.0011178	1.96477e-05
cg08433504	0.0177197	0.00415849	2.03426e-05
cg10092546	-0.00249501	0.000585948	2.06188e-05
cg23815853	0.00824218	0.00193663	2.08168e-05
cg05141234	0.00610045	0.0014336	2.08723e-05
cg00764612	0.00509679	0.00119804	2.09742e-05
cg04924511	0.00551246	0.00129618	2.11075e-05
cg25637722	0.00468206	0.00110096	2.11212e-05
cg27493411	0.0064039	0.00150594	2.11481e-05
cg15642380	0.00650404	0.00152953	2.11569e-05
cg03950873	-0.00505438	0.00119031	2.17364e-05
cg20309891	-0.00472653	0.00111381	2.19984e-05
cg14644025	-0.00214475	0.000505495	2.20676e-05
cg05603784	0.0043954	0.00103616	2.2151e-05
cg11263420	0.00461433	0.00108778	2.21575e-05
cg06521347	0.0049395	0.00116451	2.21839e-05
cg07042014	0.00547785	0.00129173	2.22806e-05
cg23745290	0.0079692	0.0018793	2.23006e-05
cg20611272	-0.00551953	0.00130193	2.24032e-05
cg05911990	0.00519578	0.00122583	2.24941e-05
cg01610123	0.00543255	0.0012825	2.27622e-05
cg23672659	-0.00473483	0.0011187	2.31187e-05
cg16717626	0.00242259	0.000572788	2.34245e-05
cg08993690	-0.00438167	0.00103628	2.35511e-05
cg02678305	-0.00475655	0.00112505	2.35905e-05
cg09632271	0.00465724	0.00110187	2.37164e-05
cg16904859	0.0054047	0.00127948	2.39858e-05
cg10606923	-0.00578565	0.00136992	2.40689e-05
cg19816354	-0.00781234	0.00185033	2.42003e-05
cg00039489	-0.00573909	0.00136085	2.47276e-05
cg13431800	0.00480094	0.00113869	2.48453e-05
cg26546155	0.0071709	0.00170095	2.48856e-05
cg03558949	-0.0043276	0.00102738	2.52806e-05
cg27159979	-0.00466623	0.00110782	2.53032e-05
cg16726869	-0.0093349	0.00221756	2.55887e-05
cg12798564	-0.00542091	0.00128845	2.58423e-05
cg03548512	-0.00666469	0.00158415	2.58651e-05
cg01593673	0.00618962	0.00147127	2.5879e-05
cg14480046	-0.00482285	0.00114664	2.59857e-05
cg06453916	0.00572482	0.00136121	2.60279e-05
cg08293324	0.0152781	0.00363386	2.61798e-05
cg00305629	-0.00420979	0.00100191	2.64826e-05
cg22250531	0.00513718	0.00122271	2.65201e-05
cg25823926	0.00606785	0.00144441	2.65826e-05
cg26669365	-0.00528139	0.00125721	2.65861e-05
cg20866785	0.00526036	0.00125238	2.66574e-05
cg22153407	0.00653708	0.00155777	2.71156e-05
cg04794662	-0.0104976	0.00250253	2.73118e-05
cg24722198	-0.00528001	0.00125875	2.73278e-05
cg08428292	-0.00528663	0.0012618	2.79247e-05
cg08494738	-0.00646333	0.00154421	2.84507e-05
cg18854765	0.00621938	0.00148609	2.85074e-05
cg16362378	0.00278825	0.000666402	2.86381e-05
cg20011459	0.00561417	0.00134253	2.89221e-05
cg22801561	0.00309611	0.000740439	2.89658e-05
cg12690978	-0.0061798	0.00147847	2.91681e-05
cg01797899	-0.00571298	0.00136853	2.98574e-05
cg03081691	0.00579153	0.00138842	3.02859e-05
cg16115711	0.00352161	0.000844368	3.03652e-05
cg03568673	0.00613615	0.00147164	3.05131e-05
cg11198589	0.00587488	0.001409	3.05202e-05
cg11722249	-0.00313552	0.00075203	3.05392e-05
cg19323059	0.00712326	0.00171003	3.1056e-05
cg03163459	0.00886984	0.0021298	3.11841e-05
cg24458314	-0.00592731	0.00142414	3.15433e-05
cg17487029	-0.00533396	0.0012818	3.1643e-05
cg06005892	0.0069012	0.00166282	3.32025e-05
cg10959672	-0.00456915	0.00110178	3.36777e-05
cg13651908	-0.00515151	0.00124225	3.36977e-05
cg26583584	-0.00437649	0.00105587	3.39932e-05
cg27369423	0.00548467	0.00132334	3.40471e-05
cg00625110	0.00804199	0.00194039	3.40537e-05
cg06257058	0.00604489	0.00145917	3.43268e-05
cg13683534	0.00514252	0.0012415	3.43988e-05
cg02740606	-0.0042668	0.00103029	3.45229e-05
cg01483653	0.00281538	0.000680031	3.47188e-05
cg16686960	-0.00546209	0.00131941	3.47615e-05
cg22074467	-0.00632886	0.001529	3.48502e-05
cg15636887	-0.00575165	0.00139032	3.51997e-05
cg06856840	0.00512691	0.00123961	3.53563e-05
cg04621728	-0.0065262	0.00157827	3.54888e-05
cg12912426	-0.00498097	0.00120517	3.58066e-05
cg15724534	0.00709635	0.00171717	3.58722e-05
cg07165029	-0.00479125	0.0011603	3.63831e-05
cg13912858	0.00350214	0.000848503	3.66833e-05
cg15016120	-0.00472159	0.00114421	3.68298e-05
cg19863584	0.00433909	0.00105158	3.6869e-05
cg23051349	0.00525188	0.00127339	3.71793e-05
cg15253304	-0.00557347	0.00135152	3.72587e-05
cg00960906	-0.00605682	0.00147186	3.87025e-05
cg20701457	0.00593245	0.00144187	3.88182e-05
cg01944226	0.00505023	0.00122777	3.89986e-05
cg12230162	-0.0153887	0.00374284	3.93094e-05
cg24886563	0.00485122	0.00118031	3.95412e-05
cg14588598	0.00310094	0.000754546	3.96216e-05
cg07686035	-0.00504404	0.00122764	3.97859e-05
cg18030943	-0.00572723	0.00139465	4.01596e-05
cg11162839	-0.00514912	0.00125463	4.05911e-05
cg10287970	0.00697187	0.00169973	4.10057e-05
cg18415791	0.00790987	0.00192907	4.12502e-05
cg26334154	-0.00634815	0.00154856	4.14242e-05
cg09354050	-0.00556092	0.00135712	4.17478e-05
cg00754357	0.00622912	0.00152048	4.18884e-05
cg22094071	0.00692388	0.00169027	4.19782e-05
cg09456782	0.00533702	0.001303	4.20414e-05
cg24009995	0.00191678	0.000468167	4.23588e-05
cg16004377	0.00598112	0.00146232	4.31095e-05
cg17690322	-0.00529701	0.00129526	4.32208e-05
cg11193767	0.00527617	0.00129056	4.34618e-05
cg05423304	-0.00399423	0.000977895	4.41678e-05
cg14752089	0.00498958	0.0012236	4.54647e-05
cg21752660	0.0063699	0.00156211	4.54742e-05
cg18586203	0.00550693	0.00135089	4.57124e-05
cg04936632	-0.00328479	0.000805839	4.57709e-05
cg01432120	0.00547336	0.00134288	4.58466e-05
cg11554335	0.00690436	0.00169453	4.61132e-05
cg09631175	-0.00439991	0.00107996	4.6183e-05
cg01300684	-0.00421437	0.00103485	4.65246e-05
cg11681192	-0.00385997	0.000947993	4.66661e-05
cg23334433	0.00970206	0.00238374	4.6993e-05
cg12667031	-0.00179672	0.000441696	4.74642e-05
cg17183174	0.00801355	0.00197067	4.77409e-05
cg18464296	-0.00424607	0.00104505	4.84361e-05
cg11672772	0.00383965	0.000945269	4.8661e-05
cg14245199	-0.00606405	0.0014933	4.8897e-05
cg16676492	-0.00183811	0.000452667	4.89428e-05
cg27017382	-0.00240983	0.000593935	4.96239e-05
cg23471393	0.00735654	0.00181314	4.96329e-05
cg09481056	0.00643486	0.00158664	4.99945e-05
cg19055828	0.00673252	0.00166105	5.05267e-05
cg01572694	0.00807498	0.00199291	5.08156e-05
cg27321942	-0.00589102	0.00145401	5.08749e-05
cg22511808	0.00858329	0.00211908	5.11144e-05
cg01323964	0.00668718	0.00165127	5.12804e-05
cg14649507	0.00452905	0.00111879	5.16159e-05
cg03758972	-0.0085063	0.00210259	5.21827e-05
cg10078511	0.0151599	0.00375319	5.36345e-05
cg06912936	-0.00439173	0.00108765	5.39552e-05
cg10075819	-0.00534948	0.00132491	5.40008e-05
cg11187204	0.00706127	0.00174905	5.40915e-05
cg25006194	0.00570492	0.00141317	5.41459e-05
cg13332123	-0.00380707	0.000943986	5.50745e-05
cg24741430	0.00544935	0.0013532	5.64899e-05
cg25345520	-0.00522866	0.00129874	5.67444e-05
cg03357721	-0.00494416	0.00122851	5.70911e-05
cg14001486	-0.00570958	0.00141891	5.72363e-05
cg16097772	0.00570224	0.00141814	5.7973e-05
cg19369955	0.0050989	0.00126923	5.88628e-05
cg18645642	0.00605915	0.0015097	5.98312e-05
cg05474761	0.00554925	0.00138275	5.98976e-05
cg24872117	-0.00514442	0.00128214	6.01161e-05
cg21578351	-0.00633485	0.00157907	6.02709e-05
cg09389931	-0.00642492	0.00160177	6.04248e-05
cg14813501	0.00675592	0.0016848	6.0738e-05
cg25249849	0.00534358	0.00133309	6.11286e-05
cg02388849	-0.00398532	0.000994351	6.12444e-05
cg03831847	-0.00480356	0.00119879	6.14918e-05
cg25606842	-0.00634166	0.00158342	6.2005e-05
cg08644924	-0.000765775	0.000191209	6.20398e-05
cg02776283	0.00503205	0.0012567	6.22347e-05
cg03908676	-0.00624907	0.00156153	6.28386e-05
cg20340716	-0.0037977	0.000949038	6.29091e-05
cg23280720	-0.00544578	0.00136118	6.31318e-05
cg07930752	-0.00427645	0.00106894	6.31744e-05
cg08682535	-0.00565016	0.00141296	6.36613e-05
cg07970040	-0.00452707	0.00113268	6.42119e-05
cg13360866	0.00509601	0.00127547	6.45846e-05
cg27583037	0.00269849	0.000675868	6.53461e-05
cg05957567	-0.00423476	0.00106074	6.5447e-05
cg16018002	-0.00246295	0.000617027	6.56153e-05
cg02276314	0.00567858	0.0014228	6.57599e-05
cg24011511	-0.00823457	0.00206348	6.59014e-05
cg26843176	-0.00276259	0.000692292	6.59336e-05
cg26925688	-0.00433579	0.00108659	6.59958e-05
cg13579752	-0.00555487	0.00139211	6.6001e-05
cg00718513	-0.0055327	0.00138712	6.64587e-05
cg12058064	0.00535323	0.00134227	6.65808e-05
cg02586712	-0.00567415	0.0014232	6.69407e-05
cg17849709	-0.00143843	0.000361353	6.87216e-05
cg06053959	0.00519919	0.00130612	6.87337e-05
cg02853355	0.00721686	0.00181301	6.87463e-05
cg09501509	0.00672807	0.00169086	6.91845e-05
cg03333377	0.00475357	0.00119479	6.93264e-05
cg04985661	0.00383118	0.000963063	6.94624e-05
cg22024120	0.00505135	0.00127017	6.98173e-05
cg03718883	-0.00608574	0.0015305	6.9997e-05
cg01027405	-0.00482872	0.00121481	7.04148e-05
cg14613594	0.00457467	0.00115093	7.04496e-05
cg00919013	0.00661657	0.00166625	7.15893e-05
cg25305774	0.00349065	0.000879059	7.16045e-05
cg14030836	-0.00631525	0.00159128	7.22823e-05
cg19866622	0.0146937	0.00370266	7.23515e-05
cg16453224	-0.00399677	0.00100753	7.28154e-05
cg18512352	0.00552695	0.00139393	7.33944e-05
cg15042995	-0.000835505	0.000210784	7.3768e-05
cg22454313	-0.00557957	0.00140808	7.41539e-05
cg13404688	0.00616482	0.00155581	7.41851e-05
cg05261349	0.0057604	0.00145382	7.42483e-05
cg20281375	0.00510909	0.00128967	7.44668e-05
cg09169132	0.00638243	0.00161126	7.45882e-05
cg24691157	-0.00143987	0.000363531	7.47036e-05
cg13144594	-0.00345858	0.000873707	7.54161e-05
cg16236146	-0.00416429	0.00105201	7.54547e-05
cg23104816	0.00157894	0.000399054	7.59886e-05
cg26037142	0.0106317	0.00268904	7.69402e-05
cg05844788	0.00507058	0.00128283	7.7286e-05
cg13615971	0.00638175	0.0016152	7.78056e-05
cg00350304	0.00520234	0.00131703	7.81336e-05
cg03603381	0.00522907	0.00132395	7.82864e-05
cg20461403	-0.00171299	0.000433732	7.83397e-05
cg20151301	-0.00718007	0.00181804	7.8367e-05
cg24902038	-0.00580489	0.00147006	7.85604e-05
cg25521400	0.00564374	0.00142927	7.85784e-05
cg19499884	0.00710604	0.00179981	7.8734e-05
cg13561792	0.00189085	0.000479004	7.89802e-05
cg18991321	-0.00533442	0.00135137	7.89936e-05
cg20427144	0.00773355	0.0019595	7.92378e-05
cg27599211	0.00500001	0.00126722	7.95873e-05
cg14108380	-0.00535248	0.00135684	7.98634e-05
cg10877430	-0.00398076	0.00100954	8.04201e-05
cg06465011	0.00707275	0.0017938	8.05065e-05
cg02391922	-0.0040259	0.0010211	8.05649e-05
cg00353330	-0.00606295	0.00153796	8.0733e-05
cg25592107	-0.00464465	0.00117858	8.11774e-05
cg21204860	-0.00429447	0.00108976	8.12277e-05
cg09422239	0.00399911	0.00101498	8.1454e-05
cg11293275	0.00496585	0.00126078	8.19226e-05
cg19052164	-0.00531296	0.00134953	8.25453e-05
cg01348055	-0.00480529	0.00122059	8.25569e-05
cg22005990	0.00495471	0.00125878	8.28089e-05
cg02835756	-0.00747809	0.00190044	8.32251e-05
cg02249390	-0.00485326	0.00123342	8.32664e-05
cg05011265	-0.00335905	0.000854099	8.39433e-05
cg16958351	-0.00493382	0.00125521	8.47056e-05
cg20746096	-0.00106964	0.000272168	8.49258e-05
cg05671644	0.00610767	0.00155467	8.54427e-05
cg06491415	-0.00433391	0.00110337	8.56954e-05
cg11754382	-0.00608957	0.00155049	8.58301e-05
cg06623698	0.0060257	0.00153496	8.64963e-05
cg04381681	0.00553615	0.00141122	8.7469e-05
cg09833249	-0.00794254	0.002025	8.77313e-05
cg24354612	0.00385623	0.000983325	8.79543e-05
cg17564205	0.00305225	0.000778419	8.81489e-05
cg05155595	0.00595806	0.00151983	8.84749e-05
cg09591830	-0.00364643	0.000930524	8.90342e-05
cg16452651	0.00581655	0.0014845	8.92222e-05
cg07184988	0.00291193	0.000743253	8.93523e-05
cg27099293	0.00679303	0.00173428	8.96873e-05
cg19641804	0.00524833	0.0013403	9.01108e-05
cg18813599	-0.00451398	0.00115295	9.03397e-05
cg19256731	0.00451254	0.00115281	9.06341e-05
cg19941370	-0.00152336	0.000389336	9.12684e-05
cg15825321	-0.0126762	0.00324067	9.16891e-05
cg03014241	-0.00608302	0.00155557	9.21132e-05
cg18143317	-0.00564181	0.001443	9.23837e-05
cg03152500	0.00289984	0.000741733	9.24697e-05
cg26185061	-0.00450338	0.0011521	9.27461e-05
cg01923089	0.00536367	0.00137246	9.30364e-05
cg16239184	-0.00869783	0.0022271	9.40485e-05
cg05008854	0.0055494	0.00142108	9.41975e-05
cg22828110	0.00658343	0.00168729	9.54925e-05
cg19420102	-0.00563227	0.00144393	9.59281e-05
cg14495958	0.00637198	0.00163391	9.62608e-05
cg24109744	-0.00570464	0.00146298	9.64591e-05
cg17940256	0.00402444	0.00103236	9.68823e-05
cg00471190	-0.00564867	0.00144966	9.75781e-05
cg12516954	0.0072536	0.00186178	9.77715e-05
cg15288800	0.00524511	0.00134649	9.80413e-05
cg08521995	-0.00488615	0.00125461	9.83732e-05
cg04482825	-0.00707775	0.00181735	9.83825e-05
cg22556795	-0.003409	0.000876261	0.000100081
cg06332621	-0.00386958	0.000994833	0.000100376
cg07187105	0.00225693	0.000580285	0.000100517
cg05905531	0.00745495	0.00191691	0.00010064
cg25840608	-0.00389575	0.00100196	0.000101019
cg04290133	0.00418324	0.00107605	0.000101248
cg09704109	-0.00126852	0.000326305	0.000101264
cg07905568	0.00505522	0.00130113	0.000102221
cg26244575	-0.00607778	0.00156437	0.000102277
cg08140114	-0.00572097	0.00147333	0.000103167
cg23367341	0.0104611	0.00269631	0.000104558
cg03389701	0.00264413	0.000681624	0.000104819
cg03209720	0.00483279	0.00124584	0.000104833
cg05859214	-0.0032681	0.000842874	0.000105608
cg03752977	-0.00595817	0.00153675	0.0001057
cg12502325	0.00237283	0.000612082	0.000105905
cg09744151	-0.00250912	0.000647266	0.000105973
cg07573020	-0.00513715	0.00132531	0.000106105
cg22021322	0.00139051	0.000359019	0.000107473
cg23904247	-0.00156698	0.000404599	0.000107537
cg19667460	-0.00646008	0.00166831	0.000107845
cg04938381	0.00506154	0.00130735	0.000108119
cg16604566	0.00695644	0.00179693	0.000108259
cg13423759	0.00502782	0.00129883	0.000108377
cg20927425	0.00433603	0.00112024	0.000108549
cg02969426	0.00576809	0.00149047	0.000108847
cg17210837	-0.00834626	0.00215682	0.000108967
cg01666652	-0.00591635	0.00152906	0.000109157
cg02892925	0.00971621	0.00251116	0.000109184
cg23156711	-0.00475286	0.00122879	0.00010977
cg05312779	-0.00453611	0.001173	0.000110136
cg05494008	0.00366919	0.000949001	0.000110466
cg18350391	-0.00641193	0.00165863	0.000110728
cg13736939	0.00660293	0.00170821	0.000110902
cg20605134	0.00378454	0.000979212	0.000111141
cg24615157	0.00759089	0.00196416	0.000111229
cg02629111	0.00346587	0.000897028	0.000111673
cg01627823	0.00337574	0.000874222	0.000112726
cg00458681	-0.00756645	0.00196032	0.000113473
cg05708512	-0.0063947	0.00165746	0.000114257
cg05712524	0.00926728	0.00240246	0.000114594
cg06690548	0.00656146	0.00170125	0.000114855
cg19272720	-0.00588595	0.00152654	0.000115383
cg15512851	0.00534798	0.00138715	0.000115552
cg25112044	-0.00220536	0.000572105	0.000115816
cg07899411	-0.00489565	0.00127015	0.000116024
cg05399320	-0.011267	0.00292369	0.000116347
cg18257485	-0.00508699	0.0013202	0.000116592
cg00869668	0.00530392	0.00137662	0.000116751
cg04737350	0.00493297	0.0012806	0.00011712
cg09144769	0.00473324	0.00122897	0.000117451
cg04441577	0.00651443	0.00169175	0.000117783
cg16373526	0.00374185	0.000972052	0.000118388
cg09989037	0.00732947	0.00190493	0.000119261
cg04464062	0.0052477	0.00136404	0.00011949
cg03234557	-0.00477963	0.0012426	0.00011983
cg22156899	-0.00445394	0.00115804	0.000120006
cg01963618	-0.00533896	0.00138823	0.000120121
cg06958535	-0.00596095	0.00155022	0.000120437
cg16742874	0.00469334	0.00122071	0.000120664
cg17083494	-0.00742683	0.00193181	0.000120805
cg17794524	0.00363574	0.000945935	0.00012127
cg06908450	-0.00628925	0.00163665	0.000121665
cg11061343	0.00476623	0.0012406	0.000122097
cg14259096	0.0102911	0.00267933	0.000122576
cg17658213	0.00801562	0.00208715	0.000122807
cg09240515	-0.00302883	0.000788959	0.000123527
cg04160503	-0.00119443	0.000311191	0.000123915
cg03890220	0.00256545	0.000668461	0.000124116
cg03431524	-0.00549981	0.00143309	0.000124182
cg23017840	-0.00390238	0.00101732	0.000125079
cg09088576	0.00476217	0.00124148	0.000125123
cg19872095	-0.00556907	0.00145229	0.000125734
cg01415937	-0.00112073	0.000292366	0.000126423
cg14518276	-0.00454582	0.00118591	0.000126496
cg22907065	0.000933014	0.000243417	0.000126598
cg26903053	-0.00315337	0.000822705	0.000126628
cg19995891	-0.00841723	0.00219614	0.000126721
cg06139644	-0.000900957	0.000235177	0.00012764
cg24674703	-0.00832864	0.00217446	0.000128032
cg07060794	0.0055877	0.00145939	0.000128771
cg02306730	0.00183721	0.000479988	0.000129387
cg00469083	-0.00157356	0.000411177	0.000129738
cg16879895	-0.00410914	0.00107387	0.00012999
cg05576959	0.00486095	0.0012713	0.00013152
cg11783834	0.00393927	0.00103031	0.000131629
cg02747341	-0.00486181	0.00127175	0.00013187
cg22214349	-0.00478895	0.00125356	0.000133301
cg16567676	0.00685379	0.00179417	0.000133435
cg11905324	-0.00235554	0.000616636	0.000133464
cg03602288	0.00659539	0.00172683	0.000133801
cg00305993	-0.00547524	0.00143359	0.000133853
cg16974075	-0.00668438	0.00175077	0.000134552
cg24468736	-0.00468381	0.0012269	0.000134756
cg00071250	-0.00472012	0.00123654	0.000134971
cg03311274	0.00497856	0.00130433	0.000135112
cg04641860	-0.00736269	0.00193006	0.00013632
cg16137928	0.00518261	0.00135871	0.000136538
cg05338397	-0.00497349	0.00130417	0.000136992
cg08693206	-0.000962044	0.000252325	0.000137447
cg25256127	0.00323356	0.000848301	0.000137954
cg27537795	-0.0045196	0.00118583	0.000138214
cg13680246	-0.00444135	0.00116549	0.000138559
cg12578100	0.00491605	0.0012904	0.000139125
cg24952123	-0.0101668	0.00266884	0.000139276
cg11721610	0.00585421	0.00153735	0.000140111
cg12081267	0.00659877	0.00173298	0.00014023
cg04107082	-0.00351114	0.000922184	0.000140423
cg03848483	0.00359776	0.000945038	0.000140661
cg16270399	0.00526351	0.00138289	0.000141138
cg12383473	-0.00108988	0.000286476	0.000142133
cg21197871	0.00511789	0.00134592	0.000143229
cg14255337	-0.00578473	0.00152188	0.000144089
cg15774495	0.0036592	0.000962721	0.000144172
cg10504588	-0.00324475	0.000853779	0.000144428
cg17742559	0.00524961	0.00138186	0.00014532
cg10981907	0.00813376	0.00214119	0.000145454
cg00193959	-0.00426225	0.00112281	0.000147006
cg26328951	-0.00502772	0.00132458	0.000147217
cg25214914	0.00502571	0.0013247	0.000148338
cg16247269	-0.00456812	0.00120415	0.000148449
cg22092521	0.00463345	0.00122196	0.000149555
cg22497336	-0.00362077	0.000955144	0.000150155
cg04570322	0.00334951	0.000883722	0.000150505
cg15835747	-0.00505887	0.00133481	0.000150679
cg24761525	0.00783849	0.00206846	0.000150937
cg15020894	-0.00844162	0.00222814	0.000151478
cg02668248	-0.00417212	0.00110147	0.00015201
cg22053042	0.000924326	0.00024406	0.000152295
cg08196667	-0.00313663	0.00082858	0.000153368
cg13619891	-0.00456365	0.00120603	0.000154311
cg05851395	-0.00333853	0.000882346	0.000154518
cg25941751	0.00563338	0.0014889	0.000154581
cg12496156	-0.00479876	0.00126841	0.000154768
cg09079018	0.0046962	0.0012414	0.000154961
cg04971769	-0.0038624	0.00102107	0.000155137
cg15173780	-0.00548171	0.00144949	0.000155687
cg23463310	-0.0010253	0.000271117	0.000155721
cg26709988	0.00603326	0.00159537	0.000155738
cg16558348	0.00112971	0.00029873	0.000155746
cg11754482	0.00487056	0.00128802	0.000155936
cg12800781	-0.00320361	0.000847608	0.000157085
cg04932082	0.00537631	0.00142253	0.000157208
cg11361201	0.00479134	0.001268	0.000157676
cg02886584	0.00453377	0.00119986	0.000157719
cg25918827	-0.00674447	0.00178495	0.000157766
cg00207280	0.00511039	0.00135254	0.000157861
cg05465572	-0.00605873	0.00160364	0.000158023
cg13099117	0.00397512	0.00105225	0.000158259
cg25953350	0.0071932	0.00190421	0.0001584
cg01401336	-0.00384075	0.00101688	0.000158721
cg00036788	0.00514303	0.00136194	0.000159206
cg18604182	-0.00586334	0.00155305	0.000159768
cg19930116	0.00474949	0.00125869	0.00016106
cg27582546	-0.00667392	0.00176924	0.000161814
cg05875463	0.0064346	0.00170596	0.000162044
cg03823901	0.00373915	0.000991411	0.000162243
cg12811871	-0.00436507	0.00115738	0.000162272
cg13053608	0.00588939	0.00156169	0.000162496
cg17786959	-0.00364377	0.000966495	0.000163189
cg24759654	-0.00503643	0.00133602	0.000163426
cg14138235	0.00539359	0.00143095	0.000163743
cg09629675	-0.00486767	0.00129199	0.000164837
cg16640599	0.00580724	0.0015417	0.000165363
cg05767015	-0.00500501	0.00132873	0.000165377
cg23541926	0.00762301	0.00202403	0.000165717
cg08606497	0.00549216	0.00145839	0.000165951
cg06758827	-0.00511011	0.00135699	0.000166039
cg22585927	0.00573497	0.00152305	0.000166251
cg23774016	-0.00342081	0.00090853	0.000166403
cg06640997	-0.00570725	0.0015158	0.000166427
cg05036173	0.00400291	0.00106315	0.000166448
cg26103369	0.00234443	0.000622857	0.000167222
cg22485810	0.00466224	0.00123865	0.000167231
cg19955928	0.00361099	0.000959737	0.000168235
cg12845923	-0.00481441	0.00127962	0.000168301
cg13790259	-0.00376975	0.00100205	0.000168533
cg12026967	0.00185614	0.000493501	0.000169127
cg24916358	-0.00600419	0.0015968	0.000169811
cg07942622	0.00471716	0.00125459	0.000169956
cg12868312	-0.00350646	0.000932734	0.000170365
cg13896650	-0.00868628	0.00231061	0.000170391
cg17095147	-0.00608672	0.00161916	0.000170472
cg12127159	-0.00441215	0.00117399	0.000171097
cg23605991	0.00589881	0.00156966	0.000171273
cg09606034	-0.00458717	0.00122077	0.00017154
cg17654107	-0.00400924	0.00106697	0.000171551
cg26752663	-0.0059268	0.00157736	0.000171677
cg09839177	-0.00444634	0.0011836	0.000172228
cg27123392	0.00552591	0.00147106	0.000172369
cg08146717	-0.00240671	0.000640718	0.000172467
cg26130242	-0.00374198	0.000997072	0.000174752
cg03040292	-0.004627	0.00123321	0.000175421
cg03518799	-0.00233802	0.000623409	0.000176566
cg18566984	-0.000965834	0.000257531	0.000176578
cg10374564	-0.00329681	0.000879117	0.00017674
cg18081863	0.00673222	0.00179525	0.000176816
cg16276424	-0.00107188	0.000285883	0.000177282
cg04858161	-0.00413539	0.00110307	0.000177552
cg26001125	-0.0040926	0.00109176	0.000177798
cg22100563	0.00546111	0.00145687	0.000177877
cg18816826	-0.0057541	0.00153506	0.000177932
cg27588384	0.00565714	0.00150929	0.0001781
cg05979400	0.00373766	0.000997281	0.00017836
cg24333621	0.00751945	0.0020064	0.000178447
cg06042608	-0.00366421	0.000977772	0.000178596
cg26108416	-0.00512782	0.00136846	0.000178848
cg08039560	-0.00567889	0.00151584	0.000179412
cg22263591	-0.0049565	0.00132335	0.000180105
cg06784563	-0.00356591	0.000952217	0.000180503
cg06386478	0.00993488	0.00265314	0.000180697
cg11034781	0.0063629	0.00169934	0.000180872
cg20449670	0.00793419	0.00211938	0.00018138
cg15326844	0.00467774	0.00124972	0.000181805
cg22700148	-0.00392907	0.0010498	0.000182072
cg23237856	0.00351697	0.000939883	0.000182617
cg24667736	0.005866	0.0015678	0.000182901
cg14578677	0.0076756	0.00205148	0.00018293
cg26794830	0.00575538	0.00153948	0.000185107
cg18112953	0.00577858	0.00154577	0.000185251
cg10094994	0.0061414	0.00164282	0.000185252
cg04005059	0.00653232	0.00174745	0.000185335
cg23261102	-0.00113395	0.000303424	0.000186096
cg17080423	0.00407181	0.00108954	0.000186102
cg09076877	-0.0040448	0.00108238	0.000186274
cg11254053	0.00546823	0.00146349	0.000186655
cg17209188	0.00641032	0.00171573	0.00018681
cg06312985	0.00565702	0.00151442	0.000187396
cg05858126	0.00861831	0.00230869	0.000189228
cg14523574	0.00510266	0.00136696	0.000189325
cg15422307	-0.00530817	0.00142213	0.00018955
cg20244489	-0.00655462	0.00175651	0.000190251
cg22675447	0.00639727	0.00171456	0.000190611
cg26068911	-0.00540613	0.00144924	0.000191233
cg23824801	0.00701778	0.00188173	0.000191918
cg04831327	0.00588816	0.00157895	0.000192112
cg23529896	0.00587979	0.00157677	0.000192239
cg16903174	0.00604065	0.00162017	0.0001927
cg20756245	0.0029015	0.000778263	0.000192868
cg08272268	0.00715967	0.00192052	0.000193012
cg13292470	0.00845073	0.00226712	0.000193375
cg05414241	0.00531278	0.00142556	0.000193927
cg05370193	0.00441434	0.00118449	0.000193933
cg24536827	-0.0050364	0.0013516	0.000194344
cg08672916	0.00369743	0.000992653	0.000195478
cg18921025	-0.00487634	0.00130942	0.000196066
cg14398659	-0.000906479	0.000243425	0.000196207
cg27255275	0.00569019	0.00152824	0.000196583
cg10661163	0.00493641	0.00132603	0.000197106
cg16958106	0.00230896	0.000620255	0.000197188
cg02081841	-0.00344272	0.000924892	0.000197423
cg06700330	-0.00443389	0.00119118	0.000197449
cg10436918	-0.00102667	0.000275846	0.00019772
cg20754700	0.0028503	0.000765947	0.00019822
cg13292487	-0.00310965	0.000835643	0.000198221
cg23304647	0.00490726	0.00131922	0.000199374
cg27185267	0.00522997	0.0014061	0.00019962
cg14306819	0.00594652	0.00159907	0.000200224
cg13081489	-0.00490428	0.00131885	0.000200331
cg23990942	0.004275	0.00115003	0.000201381
cg01699298	-0.0111738	0.00300791	0.000203362
cg05762671	-0.00483962	0.00130287	0.000203534
cg18064152	0.00114261	0.000307603	0.000203554
cg17187521	0.00571467	0.00153868	0.000204003
cg03784363	0.00435321	0.00117229	0.000204479
cg05322500	0.00390747	0.00105232	0.000204647
cg13845133	-0.00656514	0.00176848	0.000205387
cg03254928	-0.00468051	0.00126087	0.000205513
cg15959363	0.00847326	0.00228264	0.000205594
cg12999636	0.00238578	0.000642716	0.000205605
cg25891647	0.00594654	0.00160277	0.000207127
cg03486976	-0.00356701	0.000961429	0.000207169
cg08534147	0.00489765	0.00132032	0.000207717
cg18733794	0.00333755	0.000899812	0.000207948
cg14144728	-0.00428448	0.00115519	0.000208155
cg06909254	-0.00417625	0.00112621	0.000208717
cg10831212	0.00392918	0.00105967	0.00020897
cg18343556	-0.00485357	0.0013091	0.000209258
cg01204911	0.00637266	0.00171893	0.000209441
cg09376835	0.00545142	0.00147064	0.000209871
cg23575115	-0.000869952	0.000234761	0.00021081
cg19635401	0.00609521	0.0016451	0.000211332
cg11118665	-0.00150424	0.000406013	0.00021146
cg13354934	0.00922091	0.00248924	0.000211968
cg06844661	-0.00344764	0.000930895	0.000212584
cg05511392	0.00279771	0.000755455	0.000212781
cg18500469	-0.00148475	0.000400956	0.000213052
cg23828876	-0.0055282	0.0014934	0.000214116
cg05155319	-0.00685879	0.00185291	0.000214213
cg12251939	-0.00446148	0.00120544	0.000214649
cg09493652	-0.00123803	0.000334683	0.000216364
cg22570970	0.00500499	0.00135345	0.000217342
cg17516635	0.00647881	0.0017523	0.000217899
cg20671781	0.00426265	0.0011533	0.000218994
cg13860281	-0.00697222	0.0018865	0.000219148
cg04822710	-0.00740365	0.00200402	0.00022041
cg17984638	-0.00498222	0.00134864	0.000220528
cg13988440	-0.00558798	0.00151265	0.000220617
cg22097599	0.00280496	0.000759327	0.000220743
cg03408945	0.00531355	0.0014386	0.000221144
cg23639134	-0.00481242	0.00130314	0.000221673
cg06392753	0.00575926	0.00155958	0.000221777
cg22822140	-0.0131052	0.00354937	0.000222282
cg22022716	0.0058592	0.00158689	0.000222284
cg00394040	-0.000933588	0.000252938	0.000223394
cg08425760	0.0046357	0.00125604	0.000223608
cg14134128	-0.00359249	0.000973565	0.000224225
cg12785082	-0.00291251	0.000789347	0.000224457
cg14611112	0.00650305	0.00176259	0.000224709
cg19620383	-0.00515116	0.00139622	0.000224825
cg16567216	-0.00506498	0.00137304	0.000225252
cg05539847	0.00565069	0.00153224	0.000226154
cg00479347	0.00368558	0.000999573	0.000226773
cg14838970	0.00623247	0.00169045	0.000227036
cg19584038	0.00428012	0.00116169	0.000229256
cg15729230	-0.00345131	0.00093697	0.000230071
cg04790887	-0.00401713	0.00109072	0.000230502
cg08456130	0.00242386	0.00065814	0.000230607
cg06430509	-0.00521352	0.00141565	0.000230706
cg10919344	-0.00527894	0.00143342	0.000230733
cg27343325	-0.00425321	0.0011552	0.0002316
cg03327570	0.00445549	0.00121031	0.000232063
cg26155803	0.00361162	0.000981558	0.000233714
cg17267737	-0.00535364	0.00145511	0.000233967
cg16517358	-0.00337767	0.000918207	0.000234563
cg12324708	-0.0037386	0.00101636	0.000234688
cg17437852	0.00209137	0.000568653	0.000235294
cg14415956	0.00143715	0.000390972	0.000237072
cg01449715	0.00461952	0.00125678	0.000237231
cg10256468	0.00477523	0.00129915	0.000237235
cg04311326	-0.00321528	0.000874822	0.000237526
cg05999364	-0.00831284	0.00226222	0.000238191
cg27041424	-0.004986	0.00135695	0.000238396
cg06658067	-0.00386637	0.00105228	0.000238524
cg02809401	-0.00139947	0.000380966	0.000239286
cg03998264	0.00584331	0.00159109	0.000240172
cg06250720	-0.00554226	0.00150957	0.000241201
cg03359731	0.00181045	0.000493149	0.000241412
cg04088650	-0.00090036	0.000245313	0.000242308
cg02244263	0.00532598	0.00145127	0.000242663
cg00277591	-0.00491667	0.0013398	0.000242823
cg16195878	-0.00535082	0.00145827	0.000243218
cg02832512	0.00520961	0.00141983	0.000243331
cg15903956	-0.00520135	0.00141786	0.000244013
cg04981940	-0.00492251	0.00134307	0.000247216
cg13241751	0.005103	0.00139233	0.000247268
cg25340674	-0.00377976	0.00103136	0.000247492
cg04161526	0.00844065	0.00230413	0.000249015
cg02628374	-0.000748458	0.000204346	0.000249563
cg22787468	0.00490113	0.00133821	0.000249819
cg26006117	-0.00687038	0.00187605	0.000250107
cg11283860	0.00511297	0.00139624	0.000250306
cg15772133	0.00418907	0.00114421	0.000251142
cg08747557	-0.0093241	0.00254704	0.00025147
cg22542699	0.00282155	0.000770924	0.000252256
cg23524048	0.00287707	0.0007861	0.000252288
cg23508607	-0.0010291	0.000281182	0.00025232
cg05379597	0.0050714	0.00138584	0.000252759
cg05889266	0.00459747	0.00125651	0.000253287
cg00830621	-0.00442332	0.0012093	0.000254452
cg19310340	-0.00301628	0.000824778	0.000255099
cg24822140	0.00616117	0.00168472	0.000255103
cg00252472	-0.00535303	0.00146401	0.000255776
cg04454426	-0.00127721	0.00034938	0.00025654
cg02744699	0.00101987	0.000278991	0.000256622
cg14324675	0.00520477	0.00142445	0.000258292
cg01860774	-0.00482312	0.00132003	0.000258402
cg01994190	0.00469753	0.00128612	0.000259722
cg17807806	0.00339853	0.000930626	0.000260329
cg05849612	-0.00513161	0.00140534	0.000260709
cg12667732	-0.0036473	0.000998991	0.000261241
cg16844053	0.00526182	0.00144127	0.000261393
cg09853238	0.00573493	0.00157097	0.000261673
cg23262973	-0.00422083	0.00115667	0.000263125
cg24967811	0.00567378	0.00155591	0.000265741
cg11241455	-0.00325598	0.000893122	0.000266748
cg20181887	0.00641819	0.00176057	0.000266864
cg07571344	0.00481602	0.00132135	0.000267623
cg07561747	0.00488395	0.00134001	0.000267694
cg03797115	0.00782247	0.00214641	0.000267969
cg07296256	0.00436041	0.00119664	0.000268573
cg15743985	0.00675977	0.00185561	0.000269589
cg22852459	0.000911122	0.00025013	0.000269911
cg00724662	-0.00123912	0.000340197	0.000270141
cg01537687	-0.00230509	0.000632871	0.000270243
cg01948978	0.00643866	0.00176798	0.000270723
cg11874976	-0.0051299	0.0014087	0.000270966
cg10193870	0.0093639	0.00257182	0.000271616
cg08526209	-0.00669775	0.00184082	0.000274276
cg15702277	0.00544891	0.00149796	0.000275245
cg08739696	-0.00823791	0.00226473	0.000275318
cg21160842	0.0070618	0.0019418	0.000276119
cg05746288	-0.00236625	0.000650668	0.000276218
cg01471572	-0.00906072	0.00249183	0.000276716
cg23090824	0.00499688	0.00137421	0.000276721
cg01311805	-0.0036538	0.001005	0.000277325
cg13411122	-0.00188786	0.000519503	0.000279084
cg00338122	-0.00160077	0.000440612	0.000280069
cg12207930	0.00454718	0.00125189	0.00028096
cg17785202	0.00775735	0.00213574	0.000281058
cg00349636	-0.00351364	0.000967422	0.000281277
cg14828411	-0.00630095	0.001735	0.000281599
cg21350007	0.00607432	0.00167306	0.000282687
cg14240790	-0.00513633	0.00141539	0.000284622
cg22526531	0.00541289	0.00149163	0.000284692
cg05696684	0.00316189	0.000871534	0.000285673
cg17886303	-0.00398423	0.00109862	0.000287206
cg09905732	0.00370102	0.00102061	0.000287511
cg25289028	-0.00485064	0.00133764	0.000287551
cg07785552	0.00465619	0.0012841	0.000287826
cg10588135	0.00435638	0.00120153	0.000288184
cg19583265	-0.00693024	0.0019115	0.000288346
cg06380691	0.00460442	0.00127033	0.000289416
cg00028014	-0.0121403	0.00334952	0.000289542
cg14034476	-0.00586094	0.00161827	0.000292632
cg23149454	-0.00493134	0.00136166	0.000292814
cg02150262	-0.00476872	0.00131698	0.000293506
cg22509845	-0.00580181	0.00160291	0.000295119
cg15906260	-0.00565557	0.00156254	0.000295217
cg05160234	-0.00558614	0.00154357	0.000295771
cg27344162	0.00248864	0.000688174	0.000298845
cg07880943	-0.00385831	0.00106695	0.000298935
cg26342535	-0.00579537	0.00160264	0.000299039
cg13039251	-0.00770292	0.00213031	0.000299341
cg24590655	-0.00206667	0.000571558	0.000299359
cg18337222	0.00371513	0.00102754	0.000299691
cg27339290	-0.00218957	0.000605614	0.000299817
cg23849826	0.0142478	0.00394248	0.000301608
cg02700491	0.00637026	0.00176285	0.000301965
cg06287371	0.00268174	0.000742146	0.000302108
cg27340480	0.00633578	0.00175347	0.000302359
cg02704570	0.00439555	0.00121683	0.000303494
cg06956273	-0.00455945	0.00126236	0.000304024
cg21480043	0.004446	0.00123139	0.000305535
cg23825480	-0.006829	0.00189145	0.000305653
cg05384139	0.00416987	0.00115497	0.000305752
cg04786889	-0.00482769	0.00133747	0.000306699
cg00732810	-0.00479959	0.00132991	0.00030743
cg17586302	0.00627459	0.00173884	0.000307994
cg26076905	0.00473445	0.00131216	0.000308406
cg09571972	0.00534902	0.0014825	0.000308431
cg07544639	-0.00134919	0.000373981	0.000309001
cg17458693	-0.00512771	0.0014214	0.000309163
cg26819193	0.00333916	0.000925719	0.000309638
cg26806779	0.00530536	0.00147092	0.000309961
cg00660167	0.00820504	0.00227546	0.000311098
cg13167816	-0.00547003	0.00151702	0.000311237
cg00098673	0.00216337	0.000600117	0.000312257
cg21938736	-0.00113231	0.000314163	0.000313095
cg19603390	-0.00139679	0.00038767	0.000314534
cg08324950	-0.00237499	0.000659274	0.000315251
cg03158828	-0.00279306	0.000775407	0.000315712
cg13260758	-0.00566563	0.00157301	0.000316053
cg11096108	-0.000961261	0.000266892	0.000316165
cg07176561	0.0018523	0.000514368	0.000316839
cg02423817	-0.00451879	0.00125483	0.00031684
cg15232654	-0.00416055	0.0011555	0.000317406
cg03655701	0.00591208	0.00164194	0.000317415
cg13381110	0.00830076	0.00230565	0.000318002
cg24065807	-0.00501259	0.0013926	0.000318901
cg25503381	0.0122378	0.00340013	0.000319186
cg03392571	0.00396256	0.00110135	0.000320769
cg00722081	-0.00552334	0.00153528	0.000321162
cg14135809	0.00446025	0.00123984	0.000321349
cg02490920	-0.00459066	0.00127646	0.000322658
cg04256466	0.00531558	0.00147812	0.000322933
cg24908166	-0.00273856	0.000761749	0.000324276
cg04194066	0.00271487	0.000755227	0.00032468
cg21551549	0.00617912	0.00171934	0.00032577
cg18497098	0.000788076	0.000219288	0.000325903
cg03825810	-0.00367425	0.00102239	0.00032591
cg15361231	0.00581949	0.00161949	0.000326395
cg12054976	0.00204834	0.000570069	0.000326706
cg02682052	0.00656599	0.00182749	0.000327003
cg12046677	-0.00426317	0.00118657	0.000327077
cg12341475	0.00217025	0.000604086	0.000327377
cg15385197	-0.00211671	0.000589234	0.000327755
cg02347002	0.00551265	0.0015346	0.000327858
cg04998375	-0.00303341	0.000844593	0.000328696
cg00449812	0.00441289	0.00122873	0.000328869
cg03920999	0.00428681	0.00119383	0.000329649
cg04749873	-0.00515049	0.00143442	0.00032986
cg04200765	-0.00173724	0.000483877	0.000330357
cg14145074	-0.00520076	0.00144883	0.000331162
cg27425166	-0.000946058	0.000263586	0.000331724
cg03984502	-0.00351118	0.00097832	0.000331967
cg06812844	0.00590744	0.00164604	0.00033211
cg21923525	0.00382868	0.00106691	0.000332524
cg04387924	-0.00740714	0.00206415	0.000332638
cg18814344	0.00503636	0.00140359	0.000332976
cg05153380	-0.00438485	0.00122204	0.000333066
cg15070801	0.00354747	0.000988812	0.000333726
cg25371182	-0.00141649	0.000394915	0.000334721
cg26314566	-0.0010947	0.000305212	0.000334915
cg17626301	-0.00628711	0.00175294	0.00033501
cg20460388	-0.00360374	0.00100485	0.000335341
cg04617936	-0.00704084	0.0019633	0.000335488
cg14288424	0.00514305	0.00143429	0.000336085
cg02795981	-0.00566602	0.00158024	0.000336361
cg25633069	0.00141989	0.000396015	0.000336519
cg25318971	-0.0104754	0.00292207	0.000337189
cg27658017	-0.000910122	0.000253884	0.000337343
cg06410849	-0.00801855	0.00223686	0.000337419
cg14034325	-0.00701584	0.00195745	0.000338155
cg01043250	-0.00417535	0.00116507	0.000338678
cg02442640	-0.00516108	0.00144038	0.000339501
cg14169799	0.00256632	0.000716274	0.000339825
cg22967080	-0.00445946	0.00124477	0.000340237
cg07388493	-0.00951285	0.00265623	0.000341846
cg02785604	0.00564853	0.00157737	0.000342304
cg25807071	0.00109774	0.000306579	0.000342801
cg09626634	-0.00540226	0.00150885	0.000343086
cg18517540	-0.00480714	0.00134265	0.000343152
cg00945209	-0.00429565	0.00119999	0.000343945
cg01521397	0.00728895	0.00203619	0.00034398
cg01178899	-0.00556659	0.00155517	0.000344354
cg26470937	-0.00259192	0.000724147	0.000344548
cg21601845	-0.00488361	0.00136447	0.000344741
cg25357729	-0.00330677	0.000923993	0.00034519
cg24292612	0.00709396	0.00198228	0.000345315
cg25576997	0.00646104	0.00180552	0.000345584
cg07051833	0.00526638	0.00147178	0.00034591
cg26003455	-0.00852897	0.00238378	0.000346337
cg15628518	0.00801908	0.00224141	0.000346651
cg15448721	-0.00429284	0.00120029	0.000348235
cg26235369	0.00409796	0.00114598	0.000348963
cg19809165	-0.00174618	0.000488383	0.000349649
cg26808618	-0.00553863	0.00154912	0.000349788
cg02538681	0.00635777	0.0017785	0.000350499
cg26717983	-0.00142129	0.00039762	0.000350901
cg24775313	-0.00212454	0.000594386	0.000351096
cg21808250	-0.00212519	0.000594637	0.000351664
cg14965353	0.00149848	0.000419326	0.000352165
cg22991506	-0.00439282	0.00122973	0.000354004
cg13482911	-0.00430383	0.00120502	0.000354838
cg08837627	0.0039018	0.00109268	0.000355824
cg12591117	0.0070545	0.00197587	0.000356546
cg13818075	-0.00461432	0.00129243	0.000356604
cg25112747	-0.00489954	0.00137236	0.000356761
cg09159389	-0.00165012	0.000462295	0.000357773
cg17100176	-0.00491188	0.00137613	0.000357875
cg22799499	0.00459812	0.00128855	0.000359087
cg10333594	0.00390042	0.00109303	0.000359118
cg13270625	-0.0042512	0.00119138	0.00035932
cg26118326	-0.00626421	0.00175585	0.000360246
cg10013501	-0.00162584	0.000455777	0.000360849
cg00506299	0.00641643	0.00179891	0.000361316
cg13360215	-0.00572311	0.00160458	0.000361444
cg01872947	-0.00603304	0.00169175	0.000362268
cg26872977	-0.000903379	0.000253386	0.000363533
cg16143997	-0.00339171	0.000951367	0.000363724
cg18906360	-0.00548561	0.00153872	0.000363776
cg13427428	0.0021266	0.000596646	0.000364877
cg07456681	0.00560445	0.00157242	0.000364951
cg03122427	0.00632464	0.00177452	0.000365037
cg24131359	0.00827661	0.00232239	0.000365466
cg05007997	0.00478304	0.00134256	0.000367151
cg01022200	0.00433455	0.00121703	0.000368628
cg00160976	-0.00316907	0.000889808	0.000368714
cg01886396	-0.00137795	0.000386908	0.000368811
cg26488183	0.00510157	0.00143254	0.00036917
cg20155196	-0.00336258	0.000944408	0.00037013
cg01178099	0.00603333	0.00169453	0.000370191
cg21039221	-0.00734103	0.00206204	0.000370751
cg07499142	-0.00588308	0.00165253	0.000370808
cg01925950	0.00518226	0.0014557	0.000370896
cg06100324	-0.0033921	0.000953021	0.000371832
cg11377213	0.00476989	0.00134022	0.000372238
cg26298914	0.0052814	0.00148414	0.000372912
cg10949113	0.00706761	0.00198618	0.000373135
cg05727691	0.000678302	0.000190667	0.000374372
cg05689600	-0.00187419	0.000526925	0.000375346
cg25332238	0.00340655	0.000957834	0.000375805
cg19707503	0.00336411	0.000945914	0.000375871
cg26270261	-0.00368547	0.00103632	0.000376086
cg18990588	-0.00435346	0.00122449	0.000377512
cg11201869	-0.00483493	0.00135995	0.000377654
cg12285640	0.00662466	0.00186349	0.000378015
cg00673191	0.0049527	0.00139321	0.000378147
cg01823925	-0.00440483	0.0012392	0.000378572
cg13148544	0.00423965	0.00119313	0.00038032
cg24225051	0.00242614	0.000682792	0.000380484
cg23312431	0.0059345	0.00167055	0.000381698
cg23033749	0.00653308	0.00183926	0.000382286
cg05132828	-0.00419869	0.00118208	0.000382371
cg01638284	0.00295553	0.000832092	0.000382427
cg20386303	-0.00415578	0.00117021	0.000383305
cg26308942	-0.00121642	0.000342528	0.000383329
cg24777950	0.00515278	0.00145106	0.000383686
cg04029168	0.00252132	0.000710029	0.000383746
cg02298220	-0.00407235	0.00114686	0.000383983
cg12219715	-0.00534394	0.00150518	0.000384699
cg26786924	0.00210127	0.000591853	0.00038475
cg17470251	0.00947039	0.00266749	0.000384793
cg23801782	-0.00443049	0.00124807	0.000385427
cg02876191	-0.0032556	0.000917223	0.000386091
cg04197239	-0.00180018	0.000507186	0.000386201
cg18259253	-0.00325134	0.000916092	0.000386491
cg23308950	0.00197631	0.000556848	0.000386539
cg10784511	-0.00509414	0.00143548	0.000387075
cg10334489	-0.00382789	0.00107871	0.000387303
cg01311909	0.00545096	0.00153635	0.000388175
cg07422329	-0.00545291	0.001537	0.000388528
cg11304682	-0.00409072	0.00115324	0.000389418
cg06118999	0.00212539	0.000599196	0.000389551
cg04858155	0.00392853	0.00110756	0.000389615
cg11826008	-0.00525285	0.001481	0.000389886
cg06155303	-0.00844734	0.00238171	0.000390001
cg25199536	0.00462862	0.00130506	0.000390137
cg07702424	0.00560384	0.00158014	0.000390503
cg26149739	-0.00375864	0.00106008	0.000391675
cg15221831	0.000778779	0.000219663	0.000392106
cg14206172	0.00822235	0.00231939	0.000392537
cg26033526	-0.0066476	0.0018753	0.000392875
cg17061862	-0.00697722	0.00196844	0.000393304
cg12178287	0.00103345	0.000291614	0.000394265
cg12244013	-0.00406395	0.00114675	0.000394286
cg08561895	0.000648838	0.000183121	0.00039526
cg09006420	0.00340256	0.0009604	0.000395823
cg23903252	0.00627689	0.00177188	0.000396349
cg18676273	0.00565136	0.00159538	0.000396617
cg13381984	0.00609509	0.00172075	0.000396926
cg09855706	0.00540503	0.00152617	0.000397765
cg03062944	-0.00634672	0.00179215	0.000398016
cg05799811	-0.00703769	0.00198749	0.000398619
cg01775379	0.00827104	0.00233581	0.000398648
cg22894805	0.00495835	0.00140034	0.000398894
cg24516497	0.00477717	0.00134919	0.000398969
cg15518883	-0.00463868	0.00131017	0.000399355
cg15284082	-0.00685595	0.00193661	0.000399858
cg19563433	0.00258404	0.00072997	0.000400248
cg03393802	-0.00498434	0.00140815	0.000400664
cg09340403	0.00642213	0.00181456	0.000401299
cg06201717	-0.0037734	0.00106623	0.000401637
cg11798182	-0.00980717	0.00277125	0.000401803
cg20941855	0.00699168	0.0019763	0.000403542
cg26942169	-0.00336199	0.000950388	0.000403953
cg09800500	-0.00468579	0.00132473	0.000404436
cg21144493	0.00719357	0.00203386	0.000404854
cg19396872	0.00454262	0.00128439	0.000405007
cg01008256	0.00564015	0.00159495	0.000405842
cg02021919	0.00552592	0.00156271	0.000406038
cg05992368	-0.00434528	0.00122888	0.000406272
cg26987928	-0.00452461	0.00127966	0.000406542
cg05505765	0.0031642	0.000894904	0.000406548
cg25693317	0.00729262	0.00206254	0.000406616
cg26929394	-0.00601067	0.00170003	0.000406808
cg03661929	-0.00557566	0.00157699	0.000406811
cg07504763	0.00529457	0.00149754	0.000406975
cg24507384	0.00321159	0.000908516	0.000407795
cg17443007	0.00553976	0.00156719	0.000408031
cg23662323	-0.00256345	0.000725217	0.000408186
cg09953583	-0.00452145	0.00127919	0.00040835
cg02311932	0.00772973	0.00218704	0.000408805
cg27582124	0.00445662	0.00126102	0.000409126
cg04678315	0.00440006	0.0012454	0.000410794
cg05892213	-0.00352127	0.000996701	0.000410993
cg00760203	0.00562743	0.00159297	0.000411378
cg13463459	0.00331966	0.000939868	0.000412344
cg02189597	-0.00430641	0.00121926	0.000412446
cg06470558	-0.00405126	0.00114705	0.00041257
cg15580157	0.00161917	0.000458592	0.000414396
cg20597569	-0.00550348	0.00155874	0.000414416
cg02342092	-0.00137061	0.000388198	0.000414465
cg14013300	0.000770842	0.000218355	0.000415196
cg14349937	0.00661283	0.00187344	0.000415896
cg26106626	-0.000878189	0.000248833	0.000416766
cg00332067	-0.00270218	0.000765737	0.000417358
cg15044674	0.00666772	0.00188995	0.000418722
cg09556700	0.00444433	0.00125991	0.00041949
cg11639950	0.00445678	0.00126353	0.000419904
cg07342333	-0.000693131	0.000196562	0.000421442
cg21291431	0.00248066	0.000703486	0.000421495
cg12019893	-0.00492291	0.00139642	0.000422875
cg04276484	-0.00183305	0.000519965	0.000422954
cg27455918	0.00685653	0.00194496	0.000423024
cg19690404	-0.00571836	0.00162214	0.000423176
cg03697881	0.00387323	0.00109883	0.000423679
cg01099252	0.00208889	0.000592682	0.000424324
cg16922658	0.00191915	0.000544535	0.00042448
cg18603538	-0.00473702	0.00134407	0.000424491
cg11907477	-0.00622512	0.00176631	0.000424502
cg00634642	-0.00641891	0.00182133	0.000424614
cg18883472	-0.00231494	0.000656949	0.000425452
cg14666397	-0.00538323	0.00152808	0.000426884
cg14305701	0.0010593	0.000300701	0.000427077
cg22228439	0.00488847	0.00138785	0.000427755
cg01587095	-0.000973115	0.00027627	0.000427777
cg26514961	0.0071697	0.00203552	0.00042783
cg01837846	-0.005013	0.00142327	0.000428043
cg27137978	0.000633449	0.00017985	0.000428143
cg11795488	-0.00395992	0.00112437	0.000428443
cg05502349	-0.00506132	0.00143731	0.000429307
cg06689816	0.00518869	0.00147352	0.000429469
cg18038894	0.00537415	0.00152621	0.000429542
cg05079045	-0.00102072	0.000289918	0.000430356
cg02933639	0.00456631	0.00129737	0.00043208
cg06384865	0.00336712	0.00095678	0.000432815
cg17787876	0.00440202	0.00125107	0.000433833
cg10401017	0.00687824	0.00195486	0.000433946
cg08123444	-0.00893264	0.00253879	0.000434057
cg26494044	-0.00491602	0.00139724	0.000434204
cg12489775	0.00620032	0.00176251	0.000434974
cg07363543	0.00387185	0.0011008	0.000435938
cg26568031	-0.00419384	0.00119251	0.000436767
cg01577114	0.00175929	0.000500279	0.000437095
cg18245230	-0.00563184	0.0016015	0.000437102
cg23939182	-0.00424829	0.00120828	0.000438138
cg09611064	0.00243774	0.000693387	0.000438606
cg10087374	0.00259943	0.000739443	0.000439105
cg22438763	0.00589541	0.00167717	0.000439612
cg16521454	0.00327476	0.000931649	0.000439732
cg01564268	-0.00583381	0.00165975	0.000439975
cg09113420	0.00282245	0.000803035	0.000440203
cg06861115	-0.00391444	0.00111378	0.00044048
cg15002214	-0.000902794	0.000256874	0.000440512
cg08978665	-0.00652775	0.00185763	0.000441384
cg06081147	-0.00431697	0.00122853	0.000441528
cg18461635	-0.00476785	0.00135686	0.00044159
cg17960629	-0.00474181	0.00134974	0.000442869
cg01377358	-0.00432377	0.00123092	0.000443711
cg13431009	0.00380714	0.0010839	0.000443998
cg06466839	-0.00509095	0.00144946	0.000444243
cg03836521	0.00290356	0.000826708	0.000444419
cg06873352	-0.013516	0.00384984	0.000446765
cg25932290	0.0052417	0.00149316	0.000447287
cg23035449	0.00482381	0.00137434	0.000448249
cg22381196	0.00531682	0.00151503	0.000449163
cg11038686	-0.0048783	0.00139041	0.000450566
cg20938359	0.00554161	0.00157967	0.000451335
cg13150925	-0.0077019	0.00219551	0.000451461
cg04284993	0.0065363	0.00186334	0.00045176
cg07051721	0.00632555	0.00180349	0.000452519
cg20873136	0.0035003	0.000998271	0.000454265
cg26277556	-0.00844037	0.00240725	0.0004545
cg25948075	-0.00337927	0.000963888	0.000455117
cg03899643	-0.00452243	0.00128996	0.000455143
cg20117742	0.00580189	0.0016552	0.000456189
cg05075562	-0.00530947	0.00151502	0.000457383
cg20847110	0.00567554	0.0016195	0.000457468
cg12421755	0.00528364	0.00150768	0.0004575
cg07912337	-0.0041243	0.00117688	0.000457561
cg03589751	-0.00614457	0.00175341	0.000457723
cg27292099	-0.00360951	0.00103003	0.000457876
cg01629545	-0.00697259	0.00198989	0.0004583
cg14214797	-0.00405044	0.00115595	0.000458328
cg16506910	-0.0047794	0.00136422	0.000459359
cg22747501	0.00540689	0.00154348	0.000459985
cg21211882	0.00457881	0.00130711	0.000460039
cg05914060	0.00501449	0.0014315	0.00046011
cg27035169	0.00727633	0.00207749	0.000460986
cg01526217	0.00627729	0.00179228	0.000461071
cg08319974	0.0112482	0.00321212	0.000462144
cg25706447	0.00687712	0.00196396	0.000462358
cg24631547	0.00252859	0.000722264	0.000463658
cg04748972	-0.0025561	0.000730181	0.000464138
cg17567317	0.000721891	0.000206291	0.00046635
cg05175337	0.0101684	0.0029059	0.000466624
cg25357706	-0.00423248	0.0012096	0.000466886
cg22825487	0.00716431	0.00204797	0.00046832
cg17993504	-0.00440922	0.00126061	0.000469328
cg01141721	0.00670885	0.00191859	0.00047094
cg05525416	-0.00392468	0.00112246	0.000471393
cg00118808	0.00462129	0.00132192	0.0004725
cg08006309	-0.00849203	0.00242921	0.00047263
cg16372648	-0.00370672	0.0010604	0.000473041
cg13442016	0.00728753	0.00208492	0.000473432
cg24425316	0.00594808	0.00170184	0.000473906
cg04159302	0.0059653	0.0017068	0.000474028
cg22640961	-0.00145266	0.000415651	0.000474233
cg00689330	-0.00300279	0.000859193	0.000474249
cg20402826	-0.00464667	0.00132958	0.000474355
cg12888005	-0.00856826	0.00245188	0.000474824
cg04630161	-0.00475459	0.00136062	0.00047508
cg20930320	-0.00414253	0.00118555	0.000475528
cg19365843	-0.00192671	0.000551587	0.000477565
cg16151538	0.00486037	0.00139165	0.00047846
cg12306086	0.00574791	0.00164598	0.000479236
cg15046489	-0.00475897	0.00136283	0.00047947
cg06917265	-0.00341655	0.000978406	0.000479495
cg05166801	-0.00301169	0.000862647	0.00048083
cg05463966	0.00499821	0.00143186	0.000481743
cg05275896	0.00272533	0.000780745	0.00048179
cg00403616	0.000922477	0.000264272	0.000481873
cg23694605	-0.00517498	0.00148266	0.000482409
cg04976792	-0.00258438	0.000740475	0.000482723
cg08550517	0.00625088	0.00179108	0.000483003
cg24221965	-0.0066459	0.00190441	0.00048348
cg03576554	-0.00581353	0.0016659	0.000483501
cg14332524	-0.00479666	0.00137458	0.000483845
cg00526772	-0.00972702	0.00278765	0.00048423
cg02848331	-0.000939525	0.000269364	0.000486764
cg14531665	0.00360546	0.0010338	0.000487422
cg27365991	-0.00460894	0.00132157	0.000487609
cg26898567	-0.00450654	0.00129257	0.000489409
cg02484687	-0.0056707	0.00162654	0.000489648
cg01819568	-0.005388	0.00154558	0.000490175
cg00969288	-0.005585	0.00160218	0.000490522
cg01329434	-0.00457025	0.00131113	0.000490787
cg23403980	0.00359643	0.00103178	0.000490969
cg01323993	-0.00553113	0.001587	0.000491616
cg23837623	0.00370319	0.00106255	0.000491809
cg08688822	0.00144182	0.000413736	0.000492334
cg22986178	0.00576097	0.00165326	0.000492858
cg01731783	-0.0037863	0.0010866	0.000492981
cg20834178	-0.00133097	0.000381987	0.000493396
cg15964132	0.00486482	0.00139651	0.000494805
cg23430415	0.005352	0.00153641	0.000495014
cg05385434	0.00689159	0.0019784	0.000495063
cg04370983	-0.00700807	0.00201185	0.000495089
cg14479884	0.0066851	0.00191921	0.000495359
cg18305333	-0.000645259	0.000185249	0.000495473
cg06705997	-0.00463773	0.0013315	0.000495655
cg09596674	0.00403001	0.00115707	0.000495952
cg09632585	0.00307087	0.000881695	0.000495985
cg24880665	0.00660555	0.00189659	0.000496082
cg23322172	-0.00668314	0.00191908	0.000496795
cg16555909	0.0050245	0.00144298	0.000497606
cg11743000	0.00318561	0.000914878	0.000497682
cg05715532	0.00494567	0.00142061	0.000498838
cg02293852	-0.00340796	0.00097893	0.000498966
cg09736959	-0.00457709	0.00131481	0.00049923
cg17832678	0.00297543	0.000854797	0.000499798
cg07760722	0.00242034	0.000695345	0.00049997
cg23709231	-0.00416034	0.00119528	0.000500233
cg21068293	-0.00332322	0.00095484	0.000500677
cg22941668	0.00434516	0.00124854	0.000501052
cg24201362	-0.00270916	0.000778515	0.000501598
cg02757516	-0.0057505	0.00165272	0.00050253
cg01105337	-0.00517118	0.00148634	0.000503025
cg11889265	-0.00149949	0.000431199	0.000506124
cg18873439	0.00277778	0.000798804	0.000506256
cg19001290	-0.00455635	0.00131064	0.000508154
cg26083045	-0.00348819	0.00100352	0.000509063
cg00667315	-0.00296827	0.000854057	0.000509904
cg12044599	-0.00325349	0.000936436	0.000512132
cg11305121	0.00687809	0.0019799	0.000512834
cg25174412	0.00491746	0.00141552	0.000512842
cg26832666	-0.00578147	0.00166433	0.000513218
cg02459894	-0.00146746	0.00042246	0.000513525
cg25562925	0.00452256	0.00130199	0.000513563
cg16786808	0.0120448	0.00346759	0.000513628
cg05162858	0.00642539	0.00184992	0.000514035
cg24931346	-0.00422735	0.00121709	0.000514068
cg26844171	0.00201887	0.000581306	0.00051471
cg06851151	-0.00350903	0.0010104	0.000514833
cg08635822	-0.00253322	0.000729424	0.000514857
cg10718056	0.00518842	0.00149397	0.000514866
cg06821582	-0.00346229	0.000997344	0.000517532
cg21792144	-0.000734256	0.000211511	0.000517607
cg10913227	-0.00493108	0.00142046	0.000517643
cg01475476	-0.00306888	0.000884067	0.000517908
cg16274376	0.00685413	0.00197463	0.000518324
cg13522891	-0.00298149	0.000858947	0.000518335
cg25050332	-0.00569559	0.00164104	0.00051907
cg01440452	0.0065002	0.00187287	0.000519089
cg01379656	-0.00490927	0.00141489	0.000521007
cg10100437	-0.00367118	0.00105808	0.000521103
cg03559915	-0.00510076	0.00147015	0.000521355
cg12173181	-0.00636786	0.00183566	0.000522458
cg22119580	0.00117338	0.000338275	0.000522947
cg22810426	-0.00857665	0.00247271	0.000523326
cg01443755	-0.00917294	0.00264485	0.000523905
cg23912878	-0.0022243	0.000641435	0.000524947
cg09656848	-0.00382896	0.00110425	0.000525348
cg08537847	0.00422393	0.00121821	0.00052565
cg27227507	0.00459613	0.00132561	0.000525956
cg09740560	0.00513595	0.00148161	0.000527348
cg03749154	-0.00613393	0.0017699	0.000528874
cg08181251	0.00480923	0.00138785	0.000529773
cg02888247	-0.00574314	0.00165783	0.000531693
cg07197230	0.00520413	0.00150248	0.000532819
cg24553417	0.00618873	0.00178681	0.000533053
cg04315226	0.00236643	0.000683351	0.00053424
cg26308133	0.0017596	0.000508132	0.000534419
cg02133510	-0.00172413	0.000497976	0.000535646
cg15001615	0.00450241	0.00130052	0.000536152
cg23775991	0.00411122	0.00118752	0.00053616
cg18380742	0.00358973	0.00103691	0.000536293
cg23724635	0.00261779	0.000756172	0.000536388
cg16045731	0.00435256	0.00125733	0.000536659
cg07905054	0.00490942	0.00141827	0.000537047
cg13434312	-0.00485224	0.00140178	0.000537188
cg13785068	0.00350206	0.00101175	0.000537381
cg20039211	-0.00465509	0.00134496	0.000537915
cg03528302	-0.00410801	0.0011872	0.000539667
cg23756264	0.00461582	0.00133409	0.000540365
cg16711597	-0.00595551	0.00172156	0.000541433
cg02105856	-0.00328768	0.000950486	0.000542291
cg26098399	-0.00558365	0.00161432	0.000542556
cg17187559	0.00451549	0.00130576	0.000543937
cg23581252	0.00515993	0.00149227	0.000544635
cg18773223	-0.00118104	0.000341639	0.000546264
cg11694987	0.0080409	0.00232637	0.000547418
cg25716149	-0.00412415	0.00119348	0.000549123
cg10236239	0.00376109	0.00108845	0.000549372
cg03141944	-0.00239608	0.000693647	0.000551691
cg14917572	0.00126958	0.000367542	0.000551819
cg00653312	0.00227056	0.000657462	0.000553305
cg12083232	0.00255165	0.000738896	0.000553711
cg19786983	-0.00583991	0.00169114	0.000553922
cg14296326	0.00285862	0.000827857	0.000554312
cg09650158	-0.00127359	0.000368875	0.00055515
cg27172866	0.00446121	0.00129229	0.000556064
cg26300517	-0.00400161	0.00115925	0.000556644
cg18738220	-0.00491733	0.00142455	0.000556746
cg11384744	0.00507305	0.00146975	0.000557165
cg01471293	0.00576501	0.00167039	0.000557881
cg13420934	-0.00291464	0.000844522	0.000558051
cg14718247	0.0019879	0.000576048	0.000558666
cg09058747	-0.00281078	0.000814524	0.000558875
cg24921961	-0.0103976	0.00301313	0.000558985
cg02879159	-0.00375376	0.00108794	0.000559893
cg04276626	-0.00527556	0.00152931	0.00056135
cg17477578	-0.00544035	0.00157744	0.000562977
cg03831206	0.00469506	0.0013614	0.000563276
cg13057506	-0.00636966	0.00184697	0.000563291
cg24948743	0.00711825	0.00206414	0.000563646
cg08859278	-0.00479512	0.00139058	0.000564173
cg24570624	-0.00569862	0.001653	0.000565941
cg14731400	-0.00310847	0.00090177	0.000566688
cg00812557	0.00404492	0.00117352	0.000567237
cg18346576	0.00558603	0.00162065	0.000567324
cg11674933	0.00431543	0.00125206	0.000567532
cg10435245	0.00611516	0.00177433	0.000567982
cg27094188	0.00242849	0.00070466	0.000568254
cg00356045	-0.00404739	0.00117446	0.000568616
cg13935558	0.0069461	0.00201602	0.000570095
cg04326499	-0.00443669	0.00128772	0.000570229
cg18731398	0.00653809	0.00189765	0.000570298
cg16488580	0.00361803	0.00105032	0.000571735
cg22664614	-0.00539651	0.00156684	0.000572776
cg04453792	0.00375756	0.00109099	0.000572798
cg06898168	0.00418135	0.0012141	0.000573215
cg05136956	0.00401347	0.00116543	0.000573676
cg14126688	0.000846554	0.000245833	0.000573998
cg01824618	-0.0049239	0.00142993	0.000574343
cg00311751	0.00187605	0.000544827	0.000574464
cg08721324	0.00676913	0.00196592	0.000574793
cg01986016	0.0116391	0.00338035	0.000574946
cg09845000	0.00640006	0.001859	0.000575839
cg12230709	0.00407545	0.0011838	0.000575972
cg08541649	-0.00393411	0.00114279	0.00057628
cg27450010	-0.00512142	0.00148785	0.000577073
cg13957126	0.00250445	0.000727744	0.00057872
cg16942632	0.00661076	0.00192096	0.000578765
cg03990906	-0.0032585	0.000946901	0.000579079
cg19755171	0.00416873	0.00121155	0.000579934
cg19505152	-0.00116744	0.00033932	0.000580586
cg26746573	-0.00413883	0.00120308	0.000581324
cg16357582	-0.00368816	0.00107211	0.000581481
cg18869244	-0.00274956	0.000799319	0.000581963
cg02549628	0.0044516	0.00129424	0.000582713
cg02022526	-0.00453661	0.00131914	0.00058371
cg00292986	-0.00347299	0.00100996	0.00058444
cg00689612	-0.00440565	0.00128132	0.000585212
cg07720646	-0.00285448	0.000830201	0.000585385
cg07793638	0.0031362	0.000912152	0.0005855
cg08986516	0.00369003	0.00107343	0.000586855
cg03950476	0.00536644	0.00156122	0.000587444
cg18314690	0.00469599	0.00136682	0.000591016
cg23977453	0.00352194	0.00102517	0.000591556
cg14085060	0.00326138	0.000949337	0.000591604
cg23791718	0.0039799	0.00115849	0.00059167
cg09845059	0.00176046	0.000512503	0.000592486
cg17434901	-0.00326794	0.000951389	0.000592743
cg25913761	-0.00500083	0.00145597	0.000593216
cg08938061	0.00450583	0.00131215	0.000594932
cg00269725	0.0112662	0.00328116	0.000595603
cg10585257	0.0023916	0.00069664	0.00059684
cg11288693	-0.00439194	0.00127934	0.000597025
cg20904010	-0.00342445	0.000997542	0.000597187
cg16576569	-0.00335035	0.000976009	0.000597583
cg24703661	0.0032608	0.000949941	0.000597741
cg11802797	0.00413081	0.00120345	0.000598079
cg23198262	-0.00442434	0.00128897	0.000598098
cg21163717	-0.00364278	0.00106128	0.000598159
cg11721194	-0.00483311	0.00140807	0.000598183
cg04485844	-0.000854051	0.000248894	0.000600516
cg13910594	-0.00507951	0.00148035	0.000600723
cg02455453	-0.00234668	0.000683925	0.000600922
cg11441704	0.00256522	0.000747653	0.000601285
cg13878456	-0.00627661	0.00182944	0.000601595
cg26433561	0.00381809	0.00111296	0.000602313
cg07690455	0.00209113	0.000609568	0.000602455
cg18019280	0.00413764	0.0012062	0.000602868
cg26619624	-0.00992014	0.00289241	0.000604226
cg22833143	-0.00241075	0.000702908	0.00060428
cg04421549	-0.00142778	0.000416359	0.000605331
cg19951766	-0.00300289	0.000875814	0.000606527
cg08044713	-0.00345849	0.00100871	0.00060668
cg25613180	0.00555165	0.00161937	0.000607417
cg07594074	0.00308523	0.000899965	0.000607662
cg06992665	-0.00134533	0.000392444	0.000607886
cg11201256	-0.00362019	0.00105617	0.000608844
cg26495839	0.00413058	0.00120512	0.000609088
cg20339720	0.00414922	0.00121061	0.000609444
cg26613367	-0.00471226	0.00137501	0.000610113
cg06195193	-0.00602574	0.00175844	0.000610846
cg26178163	0.00550877	0.00160758	0.000610851
cg26452989	-0.00284192	0.000829338	0.000610893
cg09978077	0.00215861	0.000629937	0.000610936
cg03160883	0.00337594	0.000985295	0.000611819
cg22247041	-0.00465862	0.0013597	0.000612059
cg22388948	0.00584496	0.00170607	0.000612565
cg05388101	0.00131733	0.000384525	0.000612856
cg11903177	0.00214278	0.000625514	0.000613366
cg21122693	-0.00432299	0.001262	0.000613625
cg18716635	-0.00802018	0.00234137	0.000613847
cg02550722	-0.00509053	0.00148614	0.00061405
cg12443622	-0.000689779	0.000201392	0.000614678
cg04764812	0.00476303	0.00139088	0.000615974
cg22945413	0.00541352	0.00158084	0.000616019
cg05247035	0.00299232	0.000873906	0.000616905
cg04169380	0.00239538	0.000699571	0.000616923
cg02938413	-0.011565	0.00337781	0.000617481
cg06109482	0.00362045	0.00105745	0.000617647
cg23556715	0.00565227	0.001651	0.000618094
cg21417130	-0.00400106	0.00116882	0.000618994
cg09394488	-0.00182532	0.000533355	0.000620849
cg23578346	0.00581266	0.00169855	0.000621316
cg26358329	-0.00148079	0.000432715	0.000621415
cg12473912	0.00894521	0.00261438	0.00062267
cg07331478	0.00365996	0.00106976	0.000623271
cg27513684	0.0031869	0.00093154	0.000623657
cg06147651	0.00480493	0.00140458	0.000624155
cg11590213	-0.00272396	0.000796348	0.000624918
cg00181432	0.00539463	0.00157719	0.000625268
cg14713217	-0.00509607	0.00148993	0.000625431
cg20900050	0.00494555	0.00144605	0.000626105
cg02815320	-0.00222885	0.000651716	0.000626282
cg19118161	0.00247567	0.000723973	0.000627205
cg17490196	0.00520922	0.00152336	0.000627235
cg15297628	-0.00467523	0.00136729	0.000627715
cg17759086	-0.00084904	0.000248309	0.000627857
cg01720616	0.00975744	0.00285366	0.0006279
cg09060789	0.00530741	0.00155252	0.000629471
cg24394172	0.00578825	0.00169351	0.000631043
cg17445845	0.00388096	0.00113591	0.000634031
cg23884217	-0.00382456	0.00111949	0.000634663
cg19620333	-0.00504004	0.00147564	0.000636686
cg10987735	0.00394648	0.00115563	0.000637787
cg16357353	-0.0043315	0.00126842	0.000638128
cg19377421	-0.00385712	0.00112951	0.000638128
cg05208662	0.00313057	0.000917023	0.000640535
cg13460556	0.0056715	0.00166133	0.000640578
cg02579959	0.00688594	0.00201736	0.000641732
cg22725222	0.00384492	0.00112653	0.000642406
cg21871724	0.0026335	0.000771657	0.00064303
cg14516183	0.00596905	0.00174947	0.000645064
cg09142090	-0.00480858	0.00140941	0.000645458
cg07107824	0.00531682	0.00155872	0.000647211
cg11043993	-0.00414108	0.00121467	0.000651504
cg14624546	-0.00347821	0.00102025	0.000651611
cg15124757	0.0037958	0.00111343	0.000651761
cg20489909	0.00374561	0.00109876	0.000652151
cg05527185	0.00943871	0.00276904	0.000652848
cg13473894	0.000784563	0.000230178	0.000653205
cg02291010	0.00651594	0.00191186	0.000654003
cg16139491	0.0039977	0.0011732	0.000655594
cg11855664	-0.0100804	0.00295841	0.000655883
cg01189011	-0.00289479	0.000849669	0.000656898
cg05418105	0.00903177	0.00265126	0.000657784
cg24900370	0.00197671	0.000580303	0.000658381
cg24354039	-0.00313251	0.000919645	0.000658688
cg23734418	-0.00873293	0.00256392	0.000659016
cg09926364	0.00886615	0.00260317	0.000659453
cg03412153	-0.00452225	0.0013278	0.000659619
cg04667969	-0.000983887	0.000288934	0.000661075
cg25105688	0.0054605	0.00160373	0.000661923
cg17507751	-0.0034976	0.00102726	0.000662141
cg10449466	-0.00674389	0.00198074	0.000662284
cg02976574	0.0027016	0.0007936	0.000663515
cg03846076	-0.00638489	0.0018756	0.000663619
cg24500972	0.00525158	0.00154295	0.000665063
cg27661394	0.00466188	0.00136986	0.000666095
cg14801864	0.00450898	0.00132502	0.000666648
cg17267681	-0.00363417	0.00106798	0.000666839
cg15154002	0.00353077	0.00103778	0.000668406
cg18586891	0.00339743	0.000998645	0.000668836
cg01546472	-0.00230174	0.000676638	0.000669591
cg03818767	-0.00316516	0.000930628	0.00067116
cg17484874	-0.00326984	0.00096143	0.000671367
cg07275179	0.00653857	0.00192287	0.000672819
cg25125453	-0.00180444	0.000530652	0.000672821
cg13463208	0.00167947	0.0004939	0.000672828
cg11879480	0.00240524	0.000707386	0.000673404
cg04061540	-0.0027783	0.000817146	0.000673856
cg03988161	-0.000996719	0.000293167	0.000674275
cg03813164	-0.00139324	0.00040985	0.000675375
cg05251190	0.00594123	0.00174777	0.000675558
cg14829063	-0.00410073	0.00120635	0.000675658
cg02023973	0.00475926	0.00140016	0.000676136
cg13333954	0.00606797	0.00178519	0.000676188
cg21609024	0.00278216	0.000818635	0.000677465
cg18502630	0.00395593	0.00116405	0.000677728
cg09104284	-0.00246656	0.00072598	0.000679901
cg23597162	0.00676524	0.00199127	0.000680162
cg13097800	-0.00426641	0.00125582	0.000680533
cg00107241	-0.00872732	0.00256926	0.000681715
cg23302989	0.0050682	0.00149207	0.000681875
cg05025007	0.00257975	0.00075948	0.000681971
cg02012974	0.00529159	0.00155798	0.000682675
cg13685571	-0.00199113	0.000586291	0.000683428
cg19175226	-0.00209328	0.000616371	0.000683432
cg01617211	-0.00338701	0.000997328	0.000683567
cg01681236	0.00461301	0.00135849	0.000684555
cg18941410	0.00439342	0.00129394	0.000685322
cg01956614	-0.00283221	0.000834137	0.000685343
cg19893585	0.00635061	0.00187042	0.000685574
cg18490614	0.00421961	0.00124297	0.000686821
cg02393107	-0.00549365	0.00161832	0.000687135
cg04106436	0.00229574	0.000676305	0.000687474
cg09701392	-0.000909221	0.000267852	0.000687553
cg13345558	0.0046885	0.00138122	0.00068763
cg00647022	-0.00739225	0.00217784	0.000688044
cg08171351	0.00509342	0.00150059	0.00068811
cg20698942	-0.00304036	0.00089577	0.000688469
cg24612198	-0.00510946	0.00150568	0.000690143
cg10018167	0.00389792	0.00114879	0.00069114
cg07892879	0.00216806	0.000638969	0.000691175
cg04637129	-0.00300224	0.000884986	0.000692794
cg03943605	-0.0034969	0.00103114	0.000695585
cg20925462	0.00481399	0.00141971	0.000696802
cg03601920	0.00393806	0.00116141	0.000696972
cg07766916	0.00376287	0.00110988	0.000698027
cg01006983	0.00445028	0.00131268	0.000698368
cg04790874	0.0048676	0.00143588	0.00069899
cg17480145	-0.000936321	0.000276258	0.000700722
cg15435170	0.0105422	0.00311105	0.00070245
cg00479411	0.00324419	0.000957459	0.000703191
cg13388769	-0.00518336	0.0015298	0.000703367
cg25303150	0.0047769	0.0014099	0.000703754
cg11376354	0.00295339	0.000871787	0.000704686
cg19606153	-0.00683752	0.00201839	0.000705058
cg11771383	0.00556271	0.00164212	0.000705279
cg14976391	0.0055456	0.00163715	0.000705718
cg15393490	-0.00545418	0.00161016	0.000705738
cg27372422	0.00486361	0.00143614	0.000707665
cg05747555	-0.00669288	0.00197636	0.000707981
cg18002602	0.00794989	0.00234775	0.000708748
cg01118868	-0.00584115	0.00172506	0.000709067
cg11818376	-0.00563548	0.00166441	0.000709508
cg14353201	-0.00724098	0.00213864	0.000709762
cg08843064	-0.00402247	0.00118816	0.000710611
cg13941021	0.00741886	0.00219149	0.00071099
cg13551227	-0.00299829	0.000885724	0.000711444
cg20504202	-0.00290386	0.000858043	0.000713644
cg07543830	0.00654464	0.00193391	0.000713983
cg00417197	-0.00449997	0.00132973	0.000714086
cg22127848	0.00678296	0.00200439	0.000714243
cg25032321	-0.00542711	0.00160399	0.00071567
cg10440516	-0.00873817	0.0025826	0.000715749
cg03658604	0.00322459	0.000953181	0.000717058
cg22061479	-0.00493519	0.00145896	0.000717843
cg10869669	-0.00379104	0.00112109	0.000720733
cg01404988	-0.00424762	0.00125611	0.000720753
cg01367992	-0.00553689	0.00163742	0.000720965
cg09451320	0.00474987	0.0014047	0.000721165
cg26442890	-0.00364073	0.00107677	0.000721824
cg21876656	-0.00698545	0.00206615	0.000722477
cg25983531	0.00464372	0.0013737	0.000723686
cg18728780	0.00577852	0.00170956	0.00072456
cg26965059	-0.000920427	0.000272323	0.000725108
cg09067029	-0.0037036	0.00109583	0.000725603
cg20020057	-0.00338454	0.00100143	0.00072567
cg06268875	-0.0109881	0.00325147	0.000726341
cg00351443	0.0056276	0.00166525	0.000726344
cg15384400	-0.00263427	0.000779511	0.00072648
cg26470479	0.00357023	0.00105652	0.000726834
cg05218689	0.00284278	0.000841252	0.00072691
cg03342674	-0.00305517	0.000904127	0.000727129
cg06756385	0.00506246	0.00149815	0.000727134
cg13027369	-0.00747811	0.00221312	0.00072751
cg11749792	0.00701958	0.00207757	0.00072817
cg14180029	-0.00598522	0.00177152	0.000728604
cg17142039	0.00356489	0.00105514	0.000728625
cg17952262	0.0045654	0.00135128	0.000728667
cg08633074	0.00560906	0.00166037	0.000729607
cg11576412	0.00365026	0.00108054	0.0007297
cg22988346	-0.00303103	0.00089731	0.000730398
cg13320585	-0.00502049	0.00148642	0.000731269
cg13610055	0.00297015	0.000879427	0.000731831
cg21623445	-0.00817353	0.00242013	0.000732001
cg15912082	-0.00494849	0.00146525	0.000732186
cg16407998	-0.00395357	0.00117068	0.000732376
cg00813162	0.00336529	0.00099659	0.000733337
cg02477218	-0.00326113	0.000965754	0.000733415
cg03721064	-0.000883425	0.000261622	0.000733541
cg24527466	-0.00558048	0.00165273	0.000734064
cg06200697	0.00548435	0.00162442	0.000734969
cg12045030	-0.0037292	0.00110462	0.000735494
cg24957695	0.00500231	0.00148185	0.000736245
cg16672659	-0.00364643	0.00108036	0.000737618
cg07172237	-0.00427203	0.00126604	0.000739953
cg10229726	0.00197205	0.000584438	0.000740147
cg10557578	0.00417896	0.0012385	0.00074028
cg02506923	-0.000970122	0.000287568	0.000742069
cg25871890	0.00407366	0.00120796	0.000745279
cg25020933	-0.00518333	0.00153711	0.000745925
cg14372472	-0.00466425	0.0013832	0.000746069
cg00765705	0.00610302	0.00180991	0.000746235
cg09767658	-0.00179701	0.000532933	0.000746469
cg15723468	-0.00491306	0.00145747	0.000749067
cg02770745	0.00604759	0.00179424	0.000750169
cg11952714	0.00488298	0.00144887	0.000751161
cg11053489	0.00441781	0.0013109	0.000751539
cg10354512	0.00290221	0.000861385	0.00075378
cg25957124	0.00446916	0.00132655	0.000754367
cg13758724	-0.00119944	0.000356091	0.000756169
cg14921271	-0.00721226	0.00214136	0.000756944
cg11908294	0.00446452	0.00132568	0.000757886
cg02328930	0.00280261	0.000832252	0.000758536
cg10507156	-0.00231587	0.000687752	0.000759061
cg24197567	-0.00416251	0.00123635	0.00076049
cg23647554	0.00655659	0.00194759	0.000761243
cg05310486	0.00687974	0.00204369	0.00076176
cg26391219	0.00481625	0.00143073	0.000761881
cg21115433	0.00526232	0.00156343	0.000763003
cg23287952	0.00511169	0.00151885	0.000764077
cg19030682	-0.00449586	0.00133596	0.00076471
cg16519923	-0.00537339	0.00159674	0.000764828
cg00691729	0.00664672	0.0019753	0.000765688
cg25752703	0.0055768	0.00165746	0.000766373
cg04787317	0.00179901	0.000534747	0.000767579
cg19774236	0.00383303	0.00113941	0.000768082
cg12774429	0.0051527	0.00153171	0.000768145
cg16763728	0.00354301	0.00105339	0.000769808
cg13791644	0.00411414	0.00122324	0.000770154
cg02326032	0.00152069	0.000452172	0.00077078
cg00259518	0.0035089	0.00104338	0.000770942
cg17126250	-0.00365468	0.00108675	0.000771137
cg07158040	-0.00376761	0.00112065	0.000773806
cg06418721	-0.00206524	0.000614342	0.000774616
cg03183882	-0.000905335	0.000269311	0.000774703
cg00862376	-0.00212945	0.000633481	0.000775209
cg21605283	0.00398788	0.00118639	0.000775574
cg04820679	-0.00437767	0.00130236	0.000775656
cg01567672	-0.00376581	0.00112047	0.000776879
cg04387475	-0.000802899	0.000238898	0.000777054
cg04202267	0.0050252	0.00149535	0.000777879
cg11920765	-0.00458285	0.00136378	0.00077831
cg08598221	0.00479915	0.00142821	0.00077873
cg08498836	-0.0056354	0.00167742	0.000780649
cg16718162	-0.00182235	0.000542451	0.000780933
cg11765312	-0.00369551	0.00110011	0.000781643
cg12586150	0.00446107	0.00132804	0.000781861
cg18138172	-0.00155264	0.000462228	0.000782142
cg02329494	0.00164922	0.000490989	0.000782317
cg04095498	-0.00511713	0.00152356	0.000783182
cg08944236	0.00478238	0.00142393	0.000783419
cg07757252	-0.00325029	0.000967759	0.000783453
cg16480759	-0.00425851	0.00126795	0.000783482
cg11240722	-0.00220593	0.000656842	0.000783978
cg16847315	0.00433742	0.00129153	0.000784041
cg08892370	0.00435845	0.00129786	0.000784543
cg26517376	-0.00405764	0.00120831	0.000784778
cg06872172	-0.00448616	0.00133593	0.000784892
cg13104880	-0.00485938	0.00144713	0.000785253
cg07892597	0.00484905	0.00144408	0.000785403
cg18746357	0.00801009	0.00238557	0.000785846
cg25058398	0.00239141	0.000712246	0.000786329
cg23902232	-0.00342606	0.00102043	0.000786597
cg23662178	0.00474318	0.00141276	0.000786797
cg07553297	0.0037793	0.00112573	0.000787329
cg22628608	0.00339499	0.00101125	0.000787331
cg05255522	0.00333012	0.000992042	0.000788416
cg01088561	0.0015146	0.000451224	0.000788948
cg02293212	0.00253189	0.000754389	0.000790153
cg15857475	-0.00175008	0.000521445	0.000790154
cg18945744	-0.00380352	0.00113331	0.000790408
cg18947209	0.00541545	0.00161367	0.000790857
cg22266967	0.00449304	0.00133884	0.000790973
cg07348982	0.00328975	0.000980403	0.000792199
cg08360638	-0.00781826	0.00233002	0.000792376
cg06287548	0.00552004	0.00164536	0.00079387
cg21518261	0.00409569	0.00122086	0.000794353
cg06786804	-0.00378627	0.00112864	0.000794479
cg05819223	-0.00603385	0.00179864	0.000794582
cg00775818	0.00445695	0.00132866	0.000795142
cg24743156	0.00645257	0.00192388	0.000796699
cg16416987	0.00421765	0.00125759	0.000797237
cg10713515	0.0055212	0.00164639	0.000797914
cg05580001	-0.00335754	0.00100133	0.000799166
cg09878888	0.00518534	0.00154647	0.000799347
cg04238983	0.00666413	0.00198751	0.000799376
cg01383881	-0.00416424	0.00124199	0.000799751
cg23973429	0.00382638	0.00114125	0.000799965
cg25670076	0.00604003	0.00180183	0.000801838
cg19694134	0.00346427	0.00103365	0.000803744
cg09601514	-0.00148496	0.00044316	0.000805654
cg11389756	0.0050494	0.00150693	0.000805811
cg10784258	-0.00405789	0.00121148	0.000809454
cg09461507	-0.00468934	0.0014001	0.000810153
cg05739825	-0.000627115	0.000187295	0.000813182
cg00168694	0.00532671	0.00159105	0.000814217
cg21214743	-0.00371203	0.00110883	0.000814855
cg03597491	0.00452404	0.00135178	0.000817688
cg04408104	0.00499269	0.00149184	0.000817916
cg17404915	0.00159063	0.000475369	0.00081958
cg03677056	0.00510707	0.00152629	0.00081966
cg09163720	0.00642736	0.00192089	0.000819754
cg08877035	-0.00209609	0.000626454	0.00081997
cg03269770	-0.00981088	0.00293224	0.000820272
cg22888055	0.00444053	0.00132724	0.000820808
cg22052056	0.00485886	0.0014528	0.000824352
cg15086439	0.0062838	0.00187909	0.000825617
cg06835581	0.00271045	0.000810547	0.000825867
cg15348839	0.00304343	0.000910223	0.000826954
cg01698392	0.0064076	0.00191638	0.000826973
cg01566584	-0.00370875	0.00110921	0.00082704
cg04107005	-0.0040072	0.0011986	0.000828078
cg00501919	-0.00446676	0.0013361	0.000828402
cg26664457	0.0050517	0.00151108	0.000828484
cg24460268	-0.00555768	0.00166244	0.00082851
cg09277376	0.00416279	0.00124528	0.000829212
cg17800654	0.00336417	0.00100643	0.000829753
cg16549957	-0.00527429	0.00157787	0.000829775
cg11775605	0.00138378	0.000413978	0.000829813
cg20794828	-0.0052911	0.00158304	0.000830653
cg21801445	0.00302238	0.00090434	0.000831526
cg10880928	0.00615221	0.00184091	0.000831952
cg16638248	-0.0048035	0.00143738	0.000832214
cg23670353	0.00521145	0.00155948	0.000832397
cg02327522	-0.00505811	0.0015136	0.000832482
cg13439730	0.00377375	0.00112929	0.000832628
cg00143362	-0.00174221	0.000521394	0.000833419
cg17469969	0.00220997	0.000661387	0.0008335
cg09896211	0.0033333	0.000997799	0.000835812
cg03909849	0.00489243	0.00146455	0.000836049
cg18429196	0.0051725	0.00154844	0.000836412
cg03187190	-0.00368698	0.00110387	0.000837637
cg05377527	-0.00345502	0.00103458	0.000839229
cg11855943	-0.00468862	0.00140412	0.000840253
cg24585690	-0.00566841	0.00169756	0.000840353
cg21638533	0.00532319	0.00159423	0.000840703
cg12621044	-0.00543044	0.00162646	0.000841394
cg27209072	-0.00412149	0.00123474	0.000844006
cg08814206	-0.000873895	0.000261819	0.000844486
cg12181083	-0.00659509	0.00197632	0.000846705
cg12633766	0.0013609	0.00040783	0.000847122
cg20503109	0.00330007	0.000989085	0.000848452
cg24315209	-0.00346095	0.00103736	0.000849024
cg00171092	-0.00459807	0.00137825	0.000849458
cg26988253	-0.00400682	0.00120105	0.000849661
cg25418484	0.0024891	0.000746117	0.000849721
cg27132732	-0.00446212	0.00133759	0.000850141
cg25136988	0.00660105	0.00197892	0.00085088
cg00705730	0.00575056	0.00172395	0.000850881
cg04335293	0.00505925	0.00151685	0.000851835
cg09500196	0.00376971	0.00113023	0.000851944
cg17280134	-0.00501151	0.00150257	0.000852079
cg08668412	0.00267051	0.000800796	0.000853539
cg12430029	-0.00455786	0.00136691	0.000854786
cg15580458	0.00483227	0.00144929	0.000855323
cg27497928	-0.00479062	0.0014368	0.000855339
cg00855685	-0.00454928	0.00136446	0.000855723
cg21082028	0.00553792	0.00166137	0.000858109
cg19513582	0.00484658	0.00145402	0.00085841
cg08691577	-0.00406866	0.00122071	0.000859043
cg00824156	0.0025848	0.000775537	0.000859398
cg06903031	0.00559463	0.00167862	0.000859532
cg25845323	-0.00147	0.000441091	0.000860256
cg24495350	-0.00427767	0.00128365	0.000860898
cg01608400	0.00504649	0.00151441	0.000861239
cg08940169	0.00402189	0.00120696	0.000861465
cg05723552	-0.00496347	0.00148955	0.000861617
cg26427109	0.00208319	0.000625225	0.000862519
cg13306522	0.00485923	0.00145846	0.000862968
cg19982230	0.0045664	0.00137066	0.000863665
cg06422467	0.00475846	0.00142845	0.000864688
cg10473100	0.00124934	0.000375042	0.000864773
cg08752994	0.00267293	0.000802418	0.00086506
cg12720971	0.00414578	0.0012447	0.000866111
cg06829969	0.00560714	0.00168368	0.000867575
cg06644892	0.00592231	0.00177837	0.000867859
cg08059719	-0.00458734	0.0013776	0.000868649
cg01295539	-0.00370456	0.00111263	0.000869862
cg12005811	0.00289972	0.000870963	0.00087055
cg05996811	0.00338624	0.00101717	0.000871331
cg02088785	-0.00520799	0.00156439	0.000871343
cg02306229	0.00454597	0.00136577	0.000873107
cg02757609	0.00658881	0.00197958	0.000873493
cg23080667	-0.000941301	0.00028281	0.000873494
cg19323289	-0.00414763	0.00124619	0.000873974
cg15946224	-0.00373402	0.00112193	0.000874052
cg04517263	-0.00468581	0.00140792	0.000874168
cg13052796	-0.00464544	0.001396	0.000875701
cg23221723	0.00653575	0.0019642	0.000876498
cg12464820	0.00273105	0.000820996	0.000879396
cg09890246	-0.0026342	0.00079191	0.000879778
cg10251896	-0.00217186	0.000652925	0.000879908
cg13379195	-0.00448895	0.00134968	0.000881246
cg07699767	-0.0033136	0.000996589	0.000884377
cg16429124	-0.00131171	0.000394506	0.000884401
cg19982668	0.00425929	0.00128102	0.000884415
cg19747992	0.00336918	0.00101336	0.000884909
cg08236182	-0.00171733	0.000516598	0.000886404
cg11071448	0.00629252	0.0018932	0.000888144
cg26354228	-0.000842297	0.000253427	0.000888537
cg12648297	0.00424269	0.00127654	0.000888702
cg25059165	0.00166777	0.000501844	0.000889616
cg06020537	0.0106301	0.00319919	0.000891384
cg00415993	0.00542884	0.00163433	0.000894555
cg09695734	-0.00382936	0.00115282	0.000894619
cg02355339	0.00301002	0.000906183	0.000894875
cg10520672	0.00528355	0.00159076	0.00089568
cg20091523	-0.00230636	0.000694431	0.000896222
cg24018633	-0.00341185	0.0010273	0.000896408
cg26814100	0.00554444	0.00166962	0.000897678
cg14731407	0.0045338	0.00136531	0.000897914
cg05486094	0.00358251	0.00107884	0.000897931
cg03403507	0.00521718	0.00157114	0.000898125
cg11596947	-0.0033257	0.00100159	0.000898763
cg20673132	0.00301451	0.000907884	0.000898991
cg18848959	0.00534906	0.00161132	0.000901212
cg21029403	-0.00145019	0.000436883	0.000902132
cg02598564	-0.00465236	0.00140157	0.000902171
cg18374299	0.00302057	0.000910052	0.000903039
cg10275695	0.00430603	0.00129745	0.000903953
cg25953688	0.00762682	0.00229819	0.000904654
cg03594311	-0.00484156	0.00145892	0.000904725
cg07420190	-0.00320732	0.000966484	0.000904899
cg01534390	-0.006297	0.00189758	0.000905218
cg11847636	0.00570293	0.00171862	0.000905601
cg00476955	0.00439876	0.0013256	0.00090563
cg25025235	0.00323149	0.000973874	0.000906044
cg23227149	0.00144275	0.000434802	0.000906094
cg06515771	0.00207732	0.000626088	0.000906844
cg26336059	0.0039452	0.00118907	0.000907006
cg26561797	-0.00318452	0.000959805	0.000907038
cg18334727	0.00657674	0.00198223	0.000907113
cg15441006	0.00577315	0.00174008	0.000907449
cg03903846	0.00293041	0.000883274	0.000907723
cg13652008	0.00490306	0.00147788	0.000907833
cg26506555	-0.00451107	0.00135981	0.000908524
cg27196880	0.00540564	0.00162965	0.000909718
cg22987448	0.0104823	0.0031603	0.000910283
cg25186802	-0.00389941	0.00117563	0.000910317
cg19188632	-0.00330514	0.000996495	0.000910656
cg19741273	0.00550431	0.00165958	0.000910944
cg09297456	-0.00329187	0.000992647	0.000912315
cg23934776	0.00263244	0.000793809	0.000912468
cg02165692	0.00674349	0.0020336	0.000913067
cg25269000	-0.0028919	0.000872132	0.000913509
cg11173131	0.00523757	0.00157968	0.000914488
cg26302094	0.00108182	0.000326289	0.000914729
cg00203291	0.000814009	0.000245531	0.000915423
cg05940946	-0.000656742	0.000198141	0.000918012
cg08141342	-0.00181385	0.00054728	0.000918739
cg05983405	-0.00428643	0.00129355	0.000920681
cg00933411	-0.0109143	0.00329385	0.00092122
cg14021478	-0.00352242	0.00106308	0.000921695
cg11363527	0.0036699	0.00110779	0.000923617
cg05552543	-0.00323685	0.00097719	0.000924964
cg18068923	0.000906789	0.000273767	0.000925449
cg06257110	-0.00558931	0.00168749	0.000925658
cg18568335	0.00649267	0.00196024	0.000925707
cg26508444	0.00448729	0.00135493	0.000926874
cg11478024	0.00684476	0.00206681	0.000927113
cg08918923	-0.00235449	0.000710963	0.000927348
cg20404260	0.00695353	0.00209974	0.000927577
cg16624646	-0.00105227	0.000317753	0.000927613
cg08241785	0.00433112	0.00130786	0.000927659
cg10638604	-0.00179048	0.000540811	0.000930488
cg04134748	-0.00838356	0.00253267	0.000932429
cg10101533	0.00445631	0.00134628	0.000932622
cg06577223	-0.00149511	0.000451706	0.00093319
cg04560098	-0.00417982	0.00126284	0.000933476
cg05512100	-0.0106462	0.00321665	0.000933944
cg18882449	-0.00976826	0.00295173	0.000935163
cg18303410	-0.00542896	0.0016405	0.000935207
cg26306882	-0.00100481	0.000303669	0.000936621
cg13550311	-0.00300419	0.000907921	0.000936727
cg06484100	0.00532057	0.001608	0.000936908
cg05680237	0.00722912	0.00218482	0.000936996
cg04346672	0.00389344	0.00117688	0.000938771
cg22622477	-0.00793174	0.00239757	0.000938864
cg09295081	0.00307774	0.000930387	0.000939566
cg02102791	0.00548006	0.00165676	0.000940644
cg08619893	-0.00409729	0.00123879	0.000941306
cg19689368	-0.0036353	0.00109913	0.000941505
cg23098693	0.00555361	0.00167916	0.000941759
cg12659981	-0.00611668	0.00184958	0.000942805
cg20077028	0.00969302	0.00293102	0.000942855
cg08016336	-0.00230897	0.000698204	0.000942936
cg03953157	-0.00151066	0.000456833	0.000943668
cg19123356	-0.00444368	0.00134394	0.000944808
cg14496862	0.00151852	0.000459298	0.000945799
cg07997682	0.00238392	0.000721056	0.000945887
cg01731204	0.00133374	0.000403422	0.000946127
cg03789372	-0.00407615	0.00123323	0.000948919
cg27380915	0.00677888	0.00205101	0.000949288
cg00404025	0.0032644	0.000987694	0.000949514
cg14642395	0.00385809	0.00116743	0.000950517
cg12077754	0.00410495	0.00124217	0.000950945
cg01883046	0.00260363	0.000787903	0.000951453
cg26851933	0.00345475	0.00104548	0.000951565
cg18593303	-0.00376009	0.00113794	0.000952104
cg25416372	-0.00304759	0.000922314	0.00095217
cg12434889	0.0102654	0.00310674	0.000952367
cg02918893	0.00189663	0.000574005	0.00095249
cg25596289	-0.00605937	0.00183395	0.000953155
cg15518491	-0.00169277	0.000512349	0.000953399
cg06916931	-0.0011749	0.000355659	0.000955031
cg10348234	0.00482182	0.00145968	0.000955396
cg21243939	0.00435053	0.00131706	0.000955818
cg11961918	-0.00363974	0.001102	0.000957118
cg00971309	-0.00416059	0.00125971	0.000957179
cg10960375	0.00471286	0.00142698	0.000957681
cg10133100	0.00497023	0.00150504	0.000958651
cg20995188	-0.00550196	0.00166611	0.00095905
cg27314249	-0.00221986	0.00067228	0.000960013
cg13610659	0.00575428	0.00174269	0.000960171
cg06235429	0.00367532	0.00111315	0.000960888
cg09264065	-0.00752712	0.0022798	0.000961138
cg00494544	-0.00524733	0.00158933	0.000961343
cg09550257	-0.000884604	0.00026794	0.000961677
cg04772947	-0.00391264	0.00118515	0.000962132
cg24987622	-0.00423582	0.00128313	0.00096286
cg24504014	0.00470474	0.00142542	0.000964785
cg10304682	-0.00258525	0.000783269	0.000964812
cg02075324	-0.00297314	0.000900825	0.000965246
cg12729838	0.0032916	0.000997634	0.000968883
cg17464820	0.00518723	0.00157226	0.00096953
cg27226424	0.00674628	0.00204531	0.000972306
cg02823132	0.00337024	0.00102189	0.000973589
cg25936358	0.00372847	0.00113055	0.000974023
cg21939017	0.00363662	0.00110279	0.000974981
cg03054684	0.0176658	0.00535797	0.00097689
cg05904605	-0.00279112	0.000846593	0.000977617
cg27113015	-0.00467432	0.00141781	0.000977758
cg02049847	-0.00158079	0.000479489	0.000977878
cg15163603	0.00417	0.00126492	0.000978413
cg24524470	0.00760245	0.00230687	0.000982246
cg08850243	0.00483777	0.00146801	0.000982632
cg02995731	-0.00359859	0.00109199	0.000982701
cg10015829	-0.000896957	0.00027219	0.00098304
cg01182697	0.00535617	0.00162538	0.000983087
cg08536358	-0.00359991	0.00109244	0.000983138
cg06852298	0.00136943	0.000415591	0.000983748
cg20569369	-0.00316506	0.000960683	0.00098563
cg02993991	-0.00533887	0.00162053	0.000985915
cg00105470	-0.000772057	0.000234368	0.000986984
cg21550141	-0.00111913	0.000339759	0.000988114
cg13518792	0.00126458	0.00038397	0.000989753
cg00770443	-0.00766932	0.00232898	0.00099128
cg00146864	-0.00369487	0.0011221	0.00099187
cg01856529	0.00500967	0.00152156	0.000993143
cg22040158	-0.00568685	0.0017273	0.000993584
cg03237356	-0.00105242	0.000319675	0.000994235
cg18417061	-0.00341688	0.00103789	0.000994284
cg03644034	-0.00325516	0.000988782	0.000994459
cg15991941	0.00369144	0.00112148	0.000996297
cg22677650	-0.00440097	0.0013371	0.00099676
cg03132727	0.00651305	0.00197898	0.000997913
cg21210523	0.001964	0.000596787	0.000998452
cg06934265	-0.00237207	0.00072079	0.000998551
cg15328328	-0.00207764	0.000631423	0.00100042
cg08979352	0.00755907	0.00229731	0.00100045
cg09837935	-0.00377728	0.00114812	0.001002
cg19303748	0.00401514	0.00122057	0.00100341
cg08031024	-0.00560586	0.00170437	0.00100504
cg11007120	-0.009962	0.0030288	0.00100512
cg19763682	0.00178824	0.000543753	0.00100651
cg09825327	-0.0042571	0.00129448	0.00100664
cg22740489	0.00405645	0.00123352	0.00100719
cg00487831	0.00220486	0.000670481	0.0010073
cg18059369	0.00378569	0.00115125	0.0010078
cg08195176	0.0042089	0.00127997	0.00100801
cg26678144	-0.00273693	0.000832463	0.0010099
cg27413928	0.00150182	0.000456797	0.00101
cg26572651	-0.00156211	0.00047514	0.00101016
cg02574073	0.0134994	0.00410619	0.00101052
cg08783845	-0.00192523	0.000585609	0.0010106
cg01710147	0.00411335	0.00125121	0.00101084
cg02282120	0.00204957	0.000623509	0.00101203
cg00605240	0.00198773	0.000604715	0.0010124
cg15199181	0.00394707	0.00120094	0.00101389
cg08264895	-0.00453997	0.00138134	0.00101393
cg07385778	0.00582674	0.00177287	0.001014
cg23169883	0.00599447	0.00182397	0.00101441
cg20656964	-0.00658669	0.00200422	0.00101472
cg01581098	0.00540445	0.00164462	0.00101568
cg00604840	0.00631811	0.00192288	0.00101712
cg21601493	-0.00346732	0.0010554	0.00101867
cg25436766	-0.00335135	0.00102024	0.00102033
[truncated: 436,175+ more rows]
