# Supplementary material for: Mitochondrial DNA copy number can influence mortality and cardiovascular disease via methylation of nuclear DNA CpGs
Source: Genome Med. 2020 Sep 28;12:84. doi: 10.1186/s13073-020-00778-7 (PMC7523322; doi:10.1186/s13073-020-00778-7)
Supplement: Supplementary file 5 — Additional file 5: Table_S4. TFAM Methylation analysis summary statistics. [file 13073_2020_778_MOESM5_ESM.xlsx]

## Sheet: Table S4
Table S4. TFAM Methylation analysis summary statistics.
Marker Name	Intercept	F-statistic	P-value
cg14557185	0.947518	61319.6	1.24129e-07
cg09614626	-0.856899	26237.7	4.7048e-07
cg20901471	-0.80816	24211.1	5.33784e-07
cg22736807	0.864418	23162.3	5.7223e-07
cg25522087	-0.785219	15444.5	1.08158e-06
cg13494026	-0.761307	13409.7	1.35043e-06
cg17620251	-0.397819	12493.7	1.50926e-06
cg11976222	0.829124	12435.9	1.52029e-06
cg01898698	0.936486	11966.4	1.61509e-06
cg10948524	-0.450485	11944.6	1.61973e-06
cg03058792	-0.851864	11934.4	1.62189e-06
cg05078644	-0.820963	11110.1	1.81502e-06
cg19484420	0.972662	61785	2.15684e-06
cg15043384	0.962989	56922.3	2.38873e-06
cg04123472	-0.822984	8838.41	2.60049e-06
cg00058490	-0.833984	8831.68	2.60361e-06
cg16885296	0.900087	8578.99	2.72519e-06
cg19947104	0.881743	46604.2	3.06469e-06
cg04765098	0.919699	44671.7	3.23077e-06
cg01043827	-0.720166	7137.08	3.63969e-06
cg14202048	0.54069	7096.28	3.67265e-06
cg02583418	0.959411	39233.6	3.79808e-06
cg24507667	-0.787133	38146.7	3.93343e-06
cg01963754	0.82627	35885.7	4.2447e-06
cg02110903	-0.857604	35823.7	4.25387e-06
cg08901662	0.746329	35224.8	4.34421e-06
cg20041105	-0.544672	6359.49	4.36372e-06
cg23748923	-0.275838	6236.56	4.49977e-06
cg26289295	-0.786177	6152.43	4.59693e-06
cg25438683	0.970226	33549	4.61635e-06
cg01382100	0.836655	31867.6	4.92196e-06
cg07805777	0.33566	5723.4	5.15049e-06
cg06153245	-0.766082	5614.97	5.30779e-06
cg21678461	0.662087	28588.9	5.63543e-06
cg15759180	-0.726412	5333.64	5.75482e-06
cg06499112	-0.701966	28059.2	5.76838e-06
cg06419732	0.844684	28032.1	5.77534e-06
cg15450958	-0.790922	27337.7	5.95883e-06
cg12503735	-0.462733	5203.04	5.9837e-06
cg10581983	-0.648783	26634.1	6.15575e-06
cg08014700	-0.748305	25813.6	6.40072e-06
cg15258847	0.94022	25663.8	6.44734e-06
cg22012299	-0.849602	25601.3	6.46698e-06
cg27638458	-0.820526	25552.1	6.48249e-06
cg11632799	-0.746058	4886.45	6.60485e-06
cg02919960	0.291566	4867.93	6.64441e-06
cg26898442	-0.66463	4806.58	6.77833e-06
cg03940684	-0.279849	4802.17	6.78814e-06
cg25571757	0.88048	24160.6	6.95139e-06
cg06175635	-0.486146	4695.15	7.03315e-06
cg25905674	0.925646	23931.5	7.03447e-06
cg20223401	0.848806	23756.5	7.09916e-06
cg15452017	-0.767666	4660.58	7.11542e-06
cg25764320	0.70519	4620.63	7.21245e-06
cg12247222	-0.397453	4618.5	7.21768e-06
cg13031847	0.722524	23002.1	7.39072e-06
cg13782728	0.925867	22948.8	7.41213e-06
cg00690148	0.720156	22571.7	7.56691e-06
cg24866764	-0.304808	4463.24	7.61666e-06
cg09145595	0.698257	22182.1	7.73303e-06
cg16309456	-0.852391	22070.4	7.78188e-06
cg05762338	-0.78087	21841.7	7.88367e-06
cg23938300	0.695833	21660.9	7.96583e-06
cg04582483	-0.57057	21400.7	8.08682e-06
cg20016907	-0.701358	21206.9	8.17911e-06
cg17497608	0.665983	21132.7	8.21492e-06
cg05278500	-0.384304	4200.94	8.37825e-06
cg15338388	0.649378	20746.5	8.40612e-06
cg13358328	-0.827035	4185.54	8.42679e-06
cg07690098	-0.506793	4131.1	8.60218e-06
cg13128596	-0.463494	4100.12	8.70469e-06
cg19041006	0.342782	4091.52	8.7335e-06
cg10729001	-0.698957	4014.61	8.99821e-06
cg04228039	-0.75242	19447	9.11256e-06
cg19747604	0.535945	19324.3	9.18479e-06
cg09550980	-0.779983	3861.93	9.56433e-06
cg11463657	-0.855295	18671.8	9.58695e-06
cg14490268	-0.556454	3851.02	9.60703e-06
cg00634318	-0.608433	18377.6	9.77879e-06
cg25220909	-0.692642	18351.4	9.79622e-06
cg19334900	-0.850216	18228.3	9.87882e-06
cg07494300	-0.790595	18120.5	9.95224e-06
cg17422915	-0.261607	3761.46	9.96943e-06
cg07152755	0.753888	3725.18	1.01227e-05
cg11339964	-0.790841	3664.17	1.03892e-05
cg16948172	-0.283449	3648.67	1.04587e-05
cg09435541	-0.801524	3636.75	1.05127e-05
cg26770200	-0.792535	16895.3	1.08606e-05
cg08961985	-0.689197	3558.61	1.08783e-05
cg14477868	0.83549	3552.84	1.09061e-05
cg13561879	0.793997	16806.6	1.09322e-05
cg13194353	0.824083	16713.2	1.10085e-05
cg07186630	-0.758226	3481.25	1.12611e-05
cg12208000	0.798446	3433.96	1.15061e-05
cg03336706	-0.433156	3430.65	1.15236e-05
cg24480361	0.839674	16086.3	1.15465e-05
cg15923025	0.571369	15992.6	1.16309e-05
cg06934394	-0.749366	15736.7	1.18674e-05
cg21296513	0.31042	3330.75	1.20722e-05
cg07229366	-0.678206	15437.1	1.21555e-05
cg12487377	0.3045	3307.82	1.22043e-05
cg07528940	-0.49207	15290.7	1.2301e-05
cg23923204	-0.569212	15269	1.23227e-05
cg22222104	-0.579644	15223.2	1.2369e-05
cg18362448	0.818393	3265.82	1.24522e-05
cg05898754	0.761356	3250.47	1.25448e-05
cg10929210	0.717899	14976.7	1.26236e-05
cg12639169	0.923848	14707.2	1.2913e-05
cg27537203	0.618345	14550.3	1.30869e-05
cg03141489	-0.654653	14544.5	1.30935e-05
cg07585069	0.677161	3139.8	1.32478e-05
cg00917416	-0.516706	14312.4	1.3359e-05
cg24594293	0.559627	14296.2	1.33779e-05
cg16779839	0.862618	14270.1	1.34085e-05
cg20126376	-0.797113	14226.2	1.34601e-05
cg22999372	-0.651257	14214.3	1.34742e-05
cg07082012	-0.510576	14012.7	1.37165e-05
cg18697636	0.548731	14007.6	1.37227e-05
cg03561071	-0.270687	3056.26	1.38222e-05
cg10474350	0.260687	3054.67	1.38335e-05
cg07534843	0.455913	13876.6	1.38847e-05
cg17681256	-0.618849	3033.76	1.39839e-05
cg27533119	0.527493	13777.9	1.40089e-05
cg18137040	-0.656017	13777.3	1.40096e-05
cg27493151	0.531375	13753.7	1.40397e-05
cg22168512	0.750808	13687	1.41251e-05
cg00083223	0.804508	13614.5	1.42191e-05
cg16875121	-0.587038	13548.1	1.43062e-05
cg20902817	0.790546	2983.74	1.43546e-05
cg15822259	-0.823575	2969.59	1.44624e-05
cg06624036	-0.47065	13375.4	1.4537e-05
cg05198733	-0.325209	2955.8	1.45688e-05
cg01194519	0.501701	2940.85	1.46855e-05
cg11532179	-0.564679	2933.08	1.47468e-05
cg25024321	-0.83483	13215	1.47577e-05
cg01410522	0.801171	13174.6	1.48142e-05
cg10895452	0.570563	2923.91	1.48197e-05
cg14205309	-0.601808	13143.4	1.4858e-05
cg23548170	-0.345178	2918.61	1.48621e-05
cg17143192	0.888357	13136.3	1.48681e-05
cg07495089	-0.79566	12980.5	1.50912e-05
cg24719241	-0.750649	2889.99	1.50944e-05
cg25574869	-0.340508	2875.29	1.52161e-05
cg16685608	0.626972	12877.2	1.52425e-05
cg04795575	0.658603	12732.2	1.54594e-05
cg06484123	-0.798288	12654.1	1.55787e-05
cg03351154	0.388026	2811	1.57674e-05
cg01572513	-0.55072	2810.48	1.5772e-05
cg22661129	-0.562493	2806.53	1.58069e-05
cg20109058	-0.470818	12489.9	1.58346e-05
cg00458317	-0.430597	2780.31	1.60422e-05
cg13925809	0.250708	2778.35	1.606e-05
cg01034685	-0.632289	12340.6	1.60741e-05
cg15568666	0.804256	12259.9	1.62063e-05
cg13823708	0.655055	12162.8	1.63681e-05
cg06883848	0.76443	12119.8	1.64405e-05
cg17734137	-0.527547	12090.7	1.649e-05
cg03224685	-0.566451	12014.3	1.6621e-05
cg21735031	-0.498671	2717.54	1.66294e-05
cg04167642	0.497847	11951.3	1.67305e-05
cg26627769	0.847798	11846	1.69163e-05
cg02891726	-0.719799	11829.3	1.69462e-05
cg16108059	0.623231	11810.4	1.69801e-05
cg15231457	-0.673225	2681.65	1.69811e-05
cg23121156	0.474712	11769.8	1.70532e-05
cg05199744	0.794025	2664.96	1.71487e-05
cg18425786	0.587549	11704.7	1.71716e-05
cg05660656	-0.226661	2656.74	1.72323e-05
cg01634482	-0.476825	11670.9	1.72338e-05
cg15209376	-0.728655	2654.72	1.7253e-05
cg16255692	-0.784963	11560.4	1.74397e-05
cg11350158	-0.300939	2622.6	1.75867e-05
cg00034101	0.448523	2618.66	1.76284e-05
cg20605980	0.388555	2607.05	1.77522e-05
cg02355885	0.573066	11345.2	1.78536e-05
cg13640249	-0.5148	2593.46	1.78988e-05
cg05867626	0.535414	2590.64	1.79295e-05
cg14192461	0.541368	11231.4	1.80798e-05
cg24550291	0.497081	11201.2	1.81407e-05
cg18706316	-0.753397	11172.9	1.8198e-05
cg11610350	0.518295	2564.82	1.82145e-05
cg10770584	-0.520493	11078.3	1.83922e-05
cg06820621	0.835175	2546.12	1.84255e-05
cg25923450	0.849216	11012	1.85305e-05
cg22008341	0.77945	2529.87	1.86121e-05
cg03734058	0.20594	2511.01	1.88326e-05
cg10549986	0.882489	10835.1	1.89092e-05
cg13080972	-0.461396	10739.5	1.91195e-05
cg14962569	-0.742549	2483.84	1.9158e-05
cg16750731	-0.783259	2482.45	1.91749e-05
cg01699217	0.433502	2469.64	1.93317e-05
cg07690547	0.802405	10594	1.94481e-05
cg16551849	0.311101	2452.34	1.95467e-05
cg13515074	-0.589019	10533.1	1.95886e-05
cg24216862	-0.264177	2425.87	1.98836e-05
cg11067412	0.617273	10350.2	2.00218e-05
cg11228126	0.610453	2407.31	2.01255e-05
cg00955497	0.569333	2398.2	2.0246e-05
cg02194144	-0.705688	2397.63	2.02535e-05
cg12975790	-0.466119	10150.4	2.05151e-05
cg16311755	-0.768369	10109.5	2.06185e-05
cg04552784	-0.740631	2357.19	2.08032e-05
cg22934878	-0.55395	9997.08	2.09086e-05
cg23407507	0.605387	2337.51	2.10796e-05
cg23906739	0.554178	9872.37	2.12389e-05
cg07243452	0.404318	9864.77	2.12594e-05
cg14466723	-0.697188	2300.1	2.16218e-05
cg12450224	0.788805	9706.07	2.16943e-05
cg16695576	0.622585	9700.68	2.17094e-05
cg15282474	0.798972	9663.23	2.18145e-05
cg25404339	0.702322	9649.36	2.18537e-05
cg23776628	0.540597	9546.33	2.21486e-05
cg17050616	0.26474	2254.14	2.23198e-05
cg26626500	-0.553719	2252.3	2.23486e-05
cg26410550	-0.820389	9474.3	2.23591e-05
cg16250800	-0.486867	9473.69	2.23609e-05
cg12907401	0.395928	2246.77	2.24352e-05
cg20074214	0.50546	2244.93	2.24643e-05
cg01438091	0.778716	9408.17	2.25555e-05
cg05624478	0.714855	9389.55	2.26114e-05
cg23580402	-0.751263	9323.56	2.28114e-05
cg10431880	0.559354	9302.23	2.28768e-05
cg03486038	0.583301	2215.34	2.29384e-05
cg13192695	0.770045	9208.66	2.31674e-05
cg24799921	0.716554	2195.93	2.32583e-05
cg01095775	-0.439086	9178.56	2.32624e-05
cg13498574	-0.521833	9160.06	2.3321e-05
cg19744641	-0.253124	2159.44	2.38801e-05
cg08753890	-0.537707	8968.88	2.39435e-05
cg12226376	-0.648545	2147.99	2.40808e-05
cg25868773	0.773175	2142.39	2.418e-05
cg14785224	0.623886	8878.93	2.42468e-05
cg17036744	0.777165	2124.29	2.45051e-05
cg07914772	0.495361	2123.17	2.45254e-05
cg10969965	0.859859	8784.7	2.45721e-05
cg08671647	0.842052	8774.94	2.46063e-05
cg15498451	-0.724275	8763.93	2.46449e-05
cg08218734	0.75453	8748.18	2.47003e-05
cg06072717	-0.600173	8722.08	2.47927e-05
cg15699514	-0.824411	8712.75	2.48258e-05
cg23363031	-0.534251	8670.57	2.49767e-05
cg02335582	-0.652099	8649.41	2.50531e-05
cg19863592	-0.423541	8583.37	2.52941e-05
cg15606663	-0.614821	8583.35	2.52942e-05
cg00062151	-0.655963	8558.31	2.53866e-05
cg19561561	0.902074	8538.26	2.54611e-05
cg19405870	0.491934	8439.28	2.58346e-05
cg15473745	0.780105	8424.77	2.58902e-05
cg01305237	0.400307	2040.45	2.61089e-05
cg15842084	0.765314	8312.77	2.63267e-05
cg09797822	-0.627894	8297.79	2.6386e-05
cg23208152	-0.423369	8219.56	2.67001e-05
cg05938183	-0.661269	1996.07	2.70285e-05
cg20550863	0.662748	1994.73	2.7057e-05
cg03531673	-0.48649	8131.61	2.70613e-05
cg19754180	0.738509	8102.86	2.71813e-05
cg25716428	-0.506015	8057.92	2.73708e-05
cg03682192	0.481649	1976.49	2.74514e-05
cg03481131	0.521527	1973.38	2.75194e-05
cg19466160	0.491462	7932.86	2.79108e-05
cg15228492	0.723631	1945.35	2.81463e-05
cg12780678	0.832618	7872.46	2.81786e-05
cg23291301	0.794625	7855.76	2.82534e-05
cg11340527	-0.415278	1940.27	2.82623e-05
cg27487996	-0.44273	7840.99	2.83199e-05
cg19580847	0.409461	7816.13	2.84325e-05
cg01681525	0.254072	1927.3	2.85625e-05
cg11519583	0.624657	7784.82	2.85754e-05
cg18394854	-0.628464	1926.38	2.85838e-05
cg15499467	-0.435507	7772.21	2.86333e-05
cg15232459	-0.366974	7743.92	2.87641e-05
cg13277366	-0.407295	7714.38	2.89017e-05
cg20971054	-0.36571	1901.14	2.91836e-05
cg15826390	-0.5639	7594.51	2.94727e-05
cg27130665	-0.543559	1885.23	2.95724e-05
cg05698540	0.45185	1884.3	2.95951e-05
cg08174387	-0.487076	7560.35	2.96392e-05
cg11247887	-0.31375	1880.69	2.96848e-05
cg16819395	-0.676607	7523.96	2.98184e-05
cg22250466	-0.697032	7523.21	2.98221e-05
cg18509435	-0.557508	7500.28	2.9936e-05
cg03283041	0.432779	7456.15	3.01575e-05
cg05385453	0.361165	7428.9	3.02958e-05
cg27548323	-0.498648	7420.92	3.03365e-05
cg10846356	0.743928	7382.13	3.05358e-05
cg10731022	0.539873	7379.82	3.05477e-05
cg06991829	0.436346	7372.3	3.05866e-05
cg23347160	-0.308264	1844.41	3.06091e-05
cg18988938	-0.158244	1842.38	3.06622e-05
cg15127791	0.532764	7342.38	3.07424e-05
cg25954266	-0.235128	1838.53	3.07635e-05
cg21306464	-0.632489	7327.24	3.08218e-05
cg03370750	0.393615	1831.14	3.09591e-05
cg03566671	-0.57886	1830.15	3.09855e-05
cg22946774	-0.470492	7260.8	3.11745e-05
cg13646545	-0.507606	1821.3	3.1223e-05
cg22376057	0.44161	7249.99	3.12326e-05
cg23077820	0.725591	7249.39	3.12358e-05
cg13345299	0.425226	7245.92	3.12545e-05
cg03342076	-0.568186	7233.01	3.13243e-05
cg11561218	-0.362628	1816.18	3.13617e-05
cg18057887	0.650689	7223.07	3.13781e-05
cg26555998	0.481294	7215.66	3.14184e-05
cg06640991	-0.513795	1812.65	3.14577e-05
cg25418042	-0.547681	1811.28	3.14952e-05
cg08976025	0.436943	7192.98	3.15422e-05
cg13725495	-0.390123	7190.72	3.15546e-05
cg09167379	-0.420834	1808.38	3.15747e-05
cg09738481	0.407157	7184.13	3.15908e-05
cg08915171	0.543455	7153.48	3.17599e-05
cg11856332	-0.463121	1795.06	3.19444e-05
cg08203788	0.549665	7112.85	3.19868e-05
cg07637123	0.486376	7087.15	3.21317e-05
cg09088153	0.823827	7081.41	3.21643e-05
cg16210328	-0.767351	1781.23	3.23358e-05
cg21884421	0.505191	1778.48	3.24146e-05
cg08852943	0.376748	7028.4	3.24676e-05
cg13246235	0.483118	7021.21	3.25092e-05
cg14254745	0.804386	1771.2	3.26245e-05
cg10035812	-0.369316	6970	3.28079e-05
cg02562690	-0.684115	6951.32	3.29181e-05
cg24126903	-0.731816	1758.28	3.30029e-05
cg10589235	0.682884	1756.27	3.30621e-05
cg01071911	-0.338818	6905.82	3.31893e-05
cg22726414	-0.332683	6903.28	3.32046e-05
cg19263619	0.269745	1746.8	3.33449e-05
cg23115560	0.643651	6855.63	3.34931e-05
cg22337977	-0.428186	1726.29	3.39706e-05
cg04124466	-0.602135	6761.71	3.40754e-05
cg08476806	-0.760452	6753.22	3.4129e-05
cg19575372	0.778258	6746.74	3.41699e-05
cg21992238	0.446884	6728.48	3.42858e-05
cg12993791	0.76034	6693.93	3.45071e-05
cg01229562	0.490791	6684.01	3.4571e-05
cg06750587	-0.784547	6652.78	3.47739e-05
cg07966558	-0.404384	1698.91	3.48367e-05
cg17939977	-0.443851	6620.66	3.49849e-05
cg05773408	-0.767547	1690.33	3.51156e-05
cg15361111	-0.577149	1687.92	3.51946e-05
cg04734957	0.694708	6561.72	3.5378e-05
cg27254040	-0.401588	6560.81	3.53841e-05
cg04683740	0.809426	6515.78	3.56899e-05
cg18009690	0.539492	1672.99	3.56903e-05
cg19005982	0.228703	1654.72	3.63127e-05
cg20236424	-0.806148	1649.37	3.64982e-05
cg03712837	0.78866	6397.3	3.65178e-05
cg05769902	0.733943	6393.05	3.65481e-05
cg08815365	-0.61626	6380.92	3.66349e-05
cg09968709	0.252491	1644.01	3.66858e-05
cg22340072	0.411285	6363.01	3.67638e-05
cg02728441	-0.611781	6354.15	3.68279e-05
cg00517270	-0.818288	6334.23	3.69726e-05
cg17605021	0.580697	1633.48	3.70587e-05
cg10735681	0.467407	1633.35	3.70635e-05
cg07834955	0.840269	6292.43	3.72798e-05
cg05826295	0.647033	6284.47	3.73389e-05
cg14482695	0.61549	6266.51	3.74726e-05
cg25869950	-0.397178	6247.36	3.76162e-05
cg01820751	0.740085	6232.8	3.7726e-05
cg15518264	-0.832309	6213.47	3.78728e-05
cg12591898	0.704514	1608.45	3.79706e-05
cg08509286	-0.282206	1606.85	3.80304e-05
cg13219224	-0.496036	6180.38	3.81263e-05
cg14058983	-0.507939	6152.12	3.83453e-05
cg18329754	-0.487702	6133.3	3.84924e-05
cg19266889	0.726262	6126.51	3.85457e-05
cg11865315	-0.842714	6118.41	3.86095e-05
cg11820154	-0.324773	1580.04	3.90511e-05
cg01241775	-0.252011	1579.88	3.90575e-05
cg05283992	-0.62557	1577.36	3.91557e-05
cg08632909	0.613033	6043.8	3.92061e-05
cg00299070	-0.524459	1575.69	3.92211e-05
cg07124173	0.587373	1566.75	3.95739e-05
cg04089440	-0.699531	5974.15	3.97781e-05
cg09590377	0.473325	5935.11	4.01053e-05
cg17610263	0.434457	5928.81	4.01586e-05
cg13400248	0.549408	5926.71	4.01764e-05
cg19927654	-0.615927	5923.26	4.02056e-05
cg19213744	0.348137	5914.42	4.02807e-05
cg18852137	0.715991	1543.62	4.05115e-05
cg26158374	-0.733136	5861.44	4.07362e-05
cg07276379	0.404503	5856.34	4.07805e-05
cg23430634	0.538569	5841.83	4.09072e-05
cg02790379	0.630867	1532.76	4.09642e-05
cg26669806	0.356892	5819.98	4.10992e-05
cg09407660	0.327501	1520.94	4.14668e-05
cg03438100	-0.626684	5770.01	4.15445e-05
cg19432791	0.54986	5754.22	4.1687e-05
cg12566464	-0.444216	1515.13	4.17174e-05
cg15060367	-0.406809	5741.96	4.17983e-05
cg06124756	0.512675	1513.23	4.17997e-05
cg23237611	0.358608	5724.68	4.19561e-05
cg23629150	0.513943	5720.06	4.19984e-05
cg25920279	-0.559683	5708.44	4.21053e-05
cg15299926	-0.829588	5688.51	4.22898e-05
cg19370054	0.672863	5680.83	4.23612e-05
cg13280694	-0.344568	5667.82	4.24827e-05
cg03392386	0.448505	5664.76	4.25114e-05
cg05301556	0.322547	1496.97	4.2517e-05
cg10581556	-0.846385	5656.16	4.25923e-05
cg25785623	-0.663427	1494.96	4.26071e-05
cg16428251	0.779728	5627.34	4.2865e-05
cg12299931	-0.736048	5626.61	4.2872e-05
cg16744883	-0.531819	5607.63	4.30534e-05
cg08539210	0.583066	5557.24	4.35418e-05
cg13347038	0.577482	5544.29	4.3669e-05
cg13064613	-0.409461	5540.2	4.37093e-05
cg08703606	-0.717449	5530.75	4.38026e-05
cg02076785	0.425851	5512.34	4.39856e-05
cg00850065	-0.438398	1463.66	4.40503e-05
cg07573788	-0.370777	1463.12	4.40757e-05
cg07665031	-0.489701	5492.47	4.41845e-05
cg23288099	0.327448	5455.23	4.45618e-05
cg07347746	-0.709421	1452.29	4.45943e-05
cg00254064	-0.824297	1452.22	4.45976e-05
cg02778418	0.5134	5446.53	4.46508e-05
cg04168168	0.373428	5441.38	4.47037e-05
cg21220092	-0.678835	1447.97	4.4804e-05
cg12823804	-0.37918	5430.44	4.48162e-05
cg25880008	0.414007	5428.97	4.48315e-05
cg17952467	0.79618	1447.07	4.48476e-05
cg13845982	0.474781	5417	4.49553e-05
cg19930243	0.445682	5415.61	4.49697e-05
cg18827787	-0.641805	5414.27	4.49836e-05
cg00762613	0.589535	1440.34	4.51781e-05
cg10180050	0.712622	1437.3	4.53286e-05
cg22831607	0.631214	5339.62	4.5771e-05
cg25603766	-0.351258	1426.58	4.58659e-05
cg13728831	-0.446912	1424.07	4.59934e-05
cg10574499	0.6125	5315.11	4.6035e-05
cg03201978	0.799798	5312.25	4.60659e-05
cg05697661	-0.833912	5305.37	4.61406e-05
cg25838959	0.512882	1420.21	4.61903e-05
cg00245032	0.650872	1419.96	4.62034e-05
cg24137863	-0.692964	5291.09	4.62964e-05
cg07529754	0.571212	5283.35	4.63811e-05
cg22093084	-0.580303	1413.6	4.6531e-05
cg23072973	0.354723	1411.15	4.66582e-05
cg16595918	0.375046	5238.81	4.68745e-05
cg09650740	0.572993	5238.72	4.68755e-05
cg18008487	0.286259	1406.3	4.6912e-05
cg05258601	-0.85118	5231.58	4.69554e-05
cg13980651	0.298683	5230.66	4.69658e-05
cg09746992	-0.454061	1404.17	4.70239e-05
cg17940113	-0.467937	1402.26	4.71246e-05
cg06899755	0.555993	1401.82	4.7148e-05
cg09076337	0.499677	1401.58	4.71605e-05
cg01533177	-0.249035	1400.12	4.72382e-05
cg12664464	0.404328	5187.11	4.74593e-05
cg10139717	-0.639073	1393.29	4.7603e-05
cg10377673	-0.757349	1392.09	4.76679e-05
cg23998048	-0.437627	1386.5	4.79705e-05
cg24537315	-0.837468	1383.69	4.81244e-05
cg15989525	-0.495606	5123.39	4.81981e-05
cg10535590	-0.764329	1379.87	4.83339e-05
cg02188024	-0.595911	5087.03	4.86292e-05
cg25147622	-0.769705	1373.74	4.8674e-05
cg18202928	-0.659133	5080.02	4.8713e-05
cg13901526	0.488448	5078.88	4.87267e-05
cg26351001	0.491736	1372.33	4.87529e-05
cg23255837	0.62194	1369.07	4.89356e-05
cg12306444	-0.624065	1365.22	4.9153e-05
cg18470680	0.811707	1363.45	4.92535e-05
cg25308427	0.540107	5019.21	4.94519e-05
cg25428846	-0.460502	1357.75	4.95793e-05
cg20359930	0.59595	5005.27	4.96241e-05
cg26717554	0.495324	5003.2	4.96498e-05
cg17949443	-0.698159	1354.08	4.97911e-05
cg04733751	0.779342	4990.51	4.98076e-05
cg12919520	-0.518513	4989.07	4.98256e-05
cg16749523	0.619631	4979.2	4.9949e-05
cg26438846	-0.320451	4977.54	4.99699e-05
cg08213774	0.510794	4972.5	5.00333e-05
cg05036337	0.396435	4958.29	5.02125e-05
cg15735954	0.524268	4958.07	5.02153e-05
cg06729555	0.517038	4954.05	5.02662e-05
cg25313253	-0.25195	1344.94	5.0325e-05
cg02220942	0.619427	4947.4	5.03507e-05
cg07727640	-0.378077	4946.33	5.03643e-05
cg01268114	-0.352217	1340.17	5.06075e-05
cg11558143	-0.314158	4926.3	5.06205e-05
cg09627878	0.19786	1337.68	5.07555e-05
cg06070132	-0.341838	4905.1	5.08941e-05
cg09256096	-0.396744	4898.67	5.09776e-05
cg24224743	0.554071	1333.88	5.09834e-05
cg03238696	0.199193	1333.42	5.10113e-05
cg14915878	0.27906	1332.65	5.10579e-05
cg26237233	-0.450773	4876.42	5.12685e-05
cg04766355	-0.507306	4865.31	5.1415e-05
cg02445042	0.603549	4846.31	5.1667e-05
cg00752099	0.666774	4839.88	5.17528e-05
cg02607227	0.89585	4829.29	5.18948e-05
cg18637746	0.422134	4823.39	5.19742e-05
cg26260531	-0.672617	1316.48	5.20485e-05
cg22279106	0.808527	4812.67	5.21189e-05
cg04929703	0.730983	1314.25	5.21872e-05
cg24832721	0.406019	1313.46	5.2237e-05
cg26881307	0.648465	4800.18	5.22884e-05
cg15733692	0.351247	4798.98	5.23049e-05
cg19876775	0.388254	1311.49	5.23603e-05
cg15384624	0.468934	4784.04	5.25091e-05
cg07283630	0.394799	4783.95	5.25103e-05
cg09750197	0.633517	4756.56	5.28887e-05
cg23096324	-0.516038	1302.83	5.29092e-05
cg14264100	0.710659	4734.47	5.31973e-05
cg04782776	0.469443	4721.67	5.33776e-05
cg06991628	-0.650396	4720.29	5.33972e-05
cg21643784	0.303739	4719.88	5.34029e-05
cg12295873	-0.579863	4717.11	5.34422e-05
cg10441898	0.346996	4712.25	5.3511e-05
cg22370005	0.748172	4695.46	5.37503e-05
cg11300354	-0.64339	4692.3	5.37956e-05
cg23995666	-0.312976	4676.93	5.40167e-05
cg25187042	-0.285731	4663.93	5.4205e-05
cg11451725	0.801663	4657.53	5.42981e-05
cg08476224	0.521622	4655.46	5.43282e-05
cg11436943	-0.759196	4628.97	5.47172e-05
cg01896761	0.421512	4620.9	5.48368e-05
cg03443949	0.411496	4596.18	5.52057e-05
cg04441987	0.47254	1264.61	5.54488e-05
cg07512290	0.364374	4577.64	5.54854e-05
cg24082681	-0.38963	4575.92	5.55115e-05
cg14095610	0.528035	1263.47	5.55273e-05
cg08825084	0.479582	1261.76	5.56462e-05
cg03440125	0.583068	4562.64	5.57135e-05
cg04484995	0.59978	4554.84	5.58328e-05
cg15720304	-0.30014	4550.65	5.58971e-05
cg26119421	-0.317569	1257.23	5.59622e-05
cg06118507	-0.634965	4529.27	5.62272e-05
cg11177833	0.53707	1253.27	5.62406e-05
cg16665634	-0.737959	1252.89	5.62671e-05
cg14506195	-0.823715	4521.21	5.63526e-05
cg23825213	-0.393863	1251.42	5.63718e-05
cg02643589	0.391032	1251.12	5.63926e-05
cg02110822	0.380038	1250.25	5.64543e-05
cg02174450	-0.727289	1249.05	5.65402e-05
cg22587293	0.633908	4509.11	5.65416e-05
cg18384190	0.297542	4509.02	5.6543e-05
cg14263472	0.31972	4501.67	5.66584e-05
cg00457717	-0.784639	1247.35	5.6661e-05
cg03627985	0.394605	4493.42	5.67885e-05
cg27227742	0.461923	1245.14	5.68199e-05
cg25736737	-0.489252	4484.38	5.69317e-05
cg22534108	0.741018	4476.33	5.70597e-05
cg02782456	-0.448435	1240.73	5.7138e-05
cg14116463	0.571045	1239.27	5.72438e-05
cg22610194	0.514964	4464.03	5.72563e-05
cg09877299	-0.787544	1238.37	5.73094e-05
cg15835312	-0.599244	1236.32	5.7459e-05
cg16111247	-0.495456	4440.42	5.76373e-05
cg15195148	-0.465807	4436.77	5.76965e-05
cg02870602	-0.445526	1232.74	5.77219e-05
cg21313762	-0.336069	4427.2	5.78524e-05
cg01508428	0.604689	1227.46	5.81137e-05
cg04730155	-0.655345	4409.17	5.81484e-05
cg20984748	0.829516	4408.59	5.81579e-05
cg03050237	0.209813	1224.86	5.83075e-05
cg09966381	-0.281127	4385.85	5.85352e-05
cg05625951	0.538412	4380.38	5.86266e-05
cg13539960	0.343437	4367.59	5.88413e-05
cg07936672	0.387257	4365.19	5.88818e-05
cg27310842	-0.282011	4365.01	5.88848e-05
cg24457566	0.419883	4356.67	5.90257e-05
cg08500472	-0.26015	4343.34	5.92523e-05
cg21009451	-0.677136	1211.95	5.92884e-05
cg23756049	0.607247	4339.75	5.93137e-05
cg21304156	0.627442	1209.07	5.95114e-05
cg13947892	0.297327	4323.44	5.95936e-05
cg01454951	0.40371	4310.98	5.9809e-05
cg24557305	0.236199	1203.02	5.99828e-05
cg20952901	-0.29597	4288.55	6.02004e-05
cg24102479	-0.474891	4281.68	6.03211e-05
cg20961591	0.410326	4273.32	6.04688e-05
cg05884870	0.83315	4271.73	6.04969e-05
cg24117376	0.353702	1195.93	6.05434e-05
cg24229776	0.459215	1194.92	6.06243e-05
cg26166817	0.287612	4241.11	6.10434e-05
cg09120873	0.598076	1188.08	6.11748e-05
cg01005207	0.453674	4230.85	6.12286e-05
cg09588271	0.379703	1187.17	6.12488e-05
cg14490025	0.490575	4229.57	6.12518e-05
cg07622996	0.358358	4227.69	6.12858e-05
cg09190290	-0.410076	1184.55	6.14616e-05
cg04295702	-0.640071	4208.53	6.16349e-05
cg15323823	-0.253901	4207.62	6.16516e-05
cg01129320	-0.393267	4204.45	6.17096e-05
cg01381611	0.631163	4199.76	6.17959e-05
cg05005706	0.532301	4194.06	6.19008e-05
cg08660179	0.247593	1179.05	6.19137e-05
cg16347583	-0.798653	1176.97	6.20859e-05
cg00373987	-0.465525	4183.27	6.21006e-05
cg26893600	-0.440825	4182.81	6.2109e-05
cg11461311	0.355354	4160.3	6.25296e-05
cg10098888	0.49632	4159.52	6.25442e-05
cg02218675	-0.638251	4147.08	6.27789e-05
cg08400122	-0.526645	4144.57	6.28264e-05
cg07815438	-0.531764	4143.25	6.28514e-05
cg11044010	-0.413207	4140.38	6.29059e-05
cg17247026	-0.896535	4139.94	6.29143e-05
cg01245817	0.400393	4124.66	6.32058e-05
cg02644491	0.327611	4117.18	6.33495e-05
cg08757739	0.363318	4115.31	6.33854e-05
cg17440907	0.295168	4094.99	6.37789e-05
cg06770591	-0.687888	1154.49	6.4e-05
cg25522880	0.70854	4074.38	6.41827e-05
cg15921980	-0.416212	4070.78	6.42536e-05
cg26717157	-0.468683	4070.53	6.42585e-05
cg17120607	-0.328232	4061.94	6.44284e-05
cg25232018	-0.330905	4056.08	6.45448e-05
cg25461161	-0.652317	1148.21	6.4552e-05
cg15423991	0.474535	4046.67	6.47326e-05
cg05133437	0.560177	4036.92	6.49283e-05
cg06767655	0.474128	4026.28	6.51427e-05
cg19542403	0.751067	1139.62	6.53196e-05
cg23132327	-0.720643	1139.42	6.53377e-05
cg21937913	0.690197	1138.89	6.53852e-05
cg27181765	0.813911	4010.6	6.54615e-05
cg18710784	-0.569815	4009.22	6.54897e-05
cg06897478	0.362236	1137.55	6.55069e-05
cg27292388	-0.621063	4004.33	6.55897e-05
cg13094583	-0.530388	4003.55	6.56055e-05
cg05932695	-0.375082	1133.63	6.58631e-05
cg08863777	0.429284	3983.95	6.60095e-05
cg05433768	-0.720169	1131.59	6.605e-05
cg03553407	0.345644	1131.5	6.60586e-05
cg00415748	0.323604	3972.83	6.62405e-05
cg24419551	0.947987	38123.6	6.62896e-05
cg20809822	-0.4707	3944.53	6.68354e-05
cg07924507	0.739341	1123.08	6.68399e-05
cg18406197	0.240149	3938.99	6.6953e-05
cg16652491	-0.862234	3932.25	6.70965e-05
cg15706574	0.63863	3930.9	6.71252e-05
cg05071974	0.614593	3930.8	6.71275e-05
cg06650706	-0.277475	3922.06	6.73144e-05
cg09863930	0.503536	3921.37	6.73294e-05
cg09184502	0.530755	1116.15	6.74939e-05
cg10288264	0.281642	3913.14	6.75064e-05
cg17420110	0.290559	3911.21	6.75481e-05
cg00367632	-0.475515	3906.01	6.76604e-05
cg24580066	0.347382	1112.53	6.78403e-05
cg17375267	0.956283	37121.9	6.79388e-05
cg02701024	0.173317	1111.25	6.79635e-05
cg07693639	-0.421748	3889.06	6.80294e-05
cg11353929	0.552541	3879.48	6.82396e-05
cg01913970	0.425127	3878	6.82723e-05
cg01631065	-0.678913	3862.84	6.86073e-05
cg24624696	-0.647199	3856.13	6.87568e-05
cg11682774	0.542374	3853.78	6.88091e-05
cg22611523	-0.695919	3850.48	6.8883e-05
cg07748540	0.297011	1101.07	6.8955e-05
cg18637380	0.293	3847.15	6.89575e-05
cg19442545	-0.275088	3845.57	6.89929e-05
cg27455781	0.409225	3842.55	6.90608e-05
cg15412393	0.650589	3838.34	6.91556e-05
cg21011721	-0.455386	3836.24	6.92027e-05
cg00050703	0.289954	3835.37	6.92224e-05
cg17857642	0.424723	3833.65	6.92612e-05
cg14674954	-0.61599	3831.94	6.93e-05
cg22677048	-0.450197	3825.17	6.94533e-05
cg22255404	-0.542484	1095.93	6.94647e-05
cg03289872	-0.508342	3812.4	6.97444e-05
cg01917434	-0.646307	3811.41	6.97671e-05
cg09087561	0.452418	3810.61	6.97853e-05
cg14324370	0.414994	1091.88	6.98712e-05
cg10102474	0.416515	1088.22	7.02407e-05
cg04566296	-0.692334	1087.4	7.03251e-05
cg07647179	0.401652	3778.19	7.05349e-05
cg09303159	0.635837	1083.56	7.07174e-05
cg09525245	-0.331096	3766.35	7.08123e-05
cg01210554	0.355971	1081.78	7.09002e-05
cg19870512	0.294506	3762.35	7.09064e-05
cg02341380	-0.113041	1080.42	7.10412e-05
cg15975865	0.961278	35333.3	7.1107e-05
cg23294181	-0.637163	1077.36	7.13588e-05
cg21274274	-0.282403	3741.16	7.14092e-05
cg20561758	0.612097	3717.44	7.19794e-05
cg07859360	-0.426488	3715.82	7.20185e-05
cg09557341	-0.733962	1070.25	7.21064e-05
cg20811541	0.344562	3711.28	7.21289e-05
cg01373896	0.282606	3706.68	7.22408e-05
cg11253148	-0.387447	3703.96	7.23072e-05
cg00421089	0.527802	3692.09	7.2598e-05
cg25951501	-0.683048	3685.66	7.27563e-05
cg08570691	0.241438	3659.31	7.3412e-05
cg12892303	0.934653	34106.3	7.3465e-05
cg14713146	-0.399171	1056.95	7.35403e-05
cg12592220	-0.335665	3650.7	7.36287e-05
cg13126643	-0.161703	1056.03	7.36407e-05
cg12056696	-0.567902	3640.79	7.38793e-05
cg25525301	-0.4183	3634.55	7.4038e-05
cg00980362	0.402351	3631.55	7.41145e-05
cg09828634	-0.535255	1051.51	7.41393e-05
cg00267320	0.277009	3629.75	7.41607e-05
cg04538990	-0.576759	1049.61	7.43505e-05
cg04846472	-0.677299	3621.74	7.43658e-05
cg09635036	-0.828102	3606.39	7.47617e-05
cg10088405	0.308924	1045.35	7.48287e-05
cg05682336	0.416592	3602.3	7.48678e-05
cg01195014	-0.381805	3600.32	7.49195e-05
cg05045335	0.556667	1044.46	7.49289e-05
cg08903121	-0.434594	3596.41	7.50213e-05
cg08276976	-0.627341	1042.82	7.51147e-05
cg06690899	0.21821	1042.4	7.51621e-05
cg05200658	0.312906	3590.2	7.51837e-05
cg23232263	0.797768	1042.12	7.51945e-05
cg19926689	-0.41302	1039.37	7.55074e-05
cg15769714	-0.2764	1038.86	7.55653e-05
cg02672009	0.711037	3571.38	7.56796e-05
cg07644196	0.757231	3556.08	7.6087e-05
cg17699337	0.18656	1033.93	7.61332e-05
cg12658792	-0.26811	3551.71	7.62039e-05
cg03295928	-0.937676	32763	7.62412e-05
cg14481208	-0.939051	32720.8	7.6332e-05
cg05055623	-0.546487	3546.51	7.63437e-05
cg14715947	0.526895	3544.17	7.64069e-05
cg11712936	-0.548065	3541.25	7.64855e-05
cg15648058	-0.309601	3534.39	7.66714e-05
cg16035036	-0.750145	3523.27	7.6974e-05
cg11876012	0.570524	1026.69	7.69799e-05
cg10585379	0.692319	3522.48	7.69956e-05
cg13035268	0.45532	3516.03	7.71723e-05
cg21209212	0.464257	3515.19	7.71955e-05
cg24524379	0.397865	3514.42	7.72165e-05
cg14560435	-0.717514	1021.55	7.75909e-05
cg10158702	-0.671196	1021.01	7.7656e-05
cg11738782	0.350882	1020.18	7.77552e-05
cg00495503	0.323271	3489.88	7.78961e-05
cg03539501	0.433528	3488.62	7.79313e-05
cg17165619	-0.384938	1017.39	7.8091e-05
cg00964997	0.459685	3479.48	7.81874e-05
cg01052285	-0.389547	3478.81	7.82064e-05
cg15821496	-0.316405	3477.55	7.82417e-05
cg00505073	-0.347649	3473.68	7.83509e-05
cg26712244	-0.589775	1014.16	7.8483e-05
cg23067272	-0.34984	3467.86	7.85153e-05
cg08939095	0.458454	3467.66	7.85209e-05
cg22319840	-0.322778	3460.09	7.87358e-05
cg13703049	0.397346	3458.99	7.87672e-05
cg25404375	0.398063	3457.23	7.88175e-05
cg21727574	-0.608415	1009.2	7.90902e-05
cg20085815	-0.512061	3442.77	7.92317e-05
cg22773899	-0.344892	3442.61	7.92361e-05
cg17517356	-0.518912	3438.12	7.93656e-05
cg12486659	0.494003	3432.49	7.95283e-05
cg24901042	-0.435644	3431.79	7.95489e-05
cg04813876	-0.781953	1003.7	7.97738e-05
cg16682989	0.644627	3419.78	7.98982e-05
cg17031857	0.61204	3419.53	7.99057e-05
cg00493609	-0.332352	3412.33	8.01165e-05
cg10429189	0.470012	3411.09	8.0153e-05
cg05433263	-0.248805	3409.53	8.01988e-05
cg02467602	0.278547	3407.13	8.02694e-05
cg01366997	-0.431275	3397.47	8.05551e-05
cg13660775	0.365471	3388.62	8.08184e-05
cg25673478	0.380277	3383.48	8.09717e-05
cg11973167	0.2059	991.097	8.13764e-05
cg09281118	0.536325	3368.22	8.1431e-05
cg02085097	0.256167	3354.09	8.18603e-05
cg06458557	-0.51706	983.81	8.23271e-05
cg25830628	-0.430113	982.878	8.245e-05
cg22162164	-0.504874	3334.13	8.24737e-05
cg05018520	0.40647	3327.51	8.26787e-05
cg07249247	0.463473	3325.98	8.27264e-05
cg01242698	0.386006	3325.79	8.27324e-05
cg14535460	-0.171779	980.416	8.27762e-05
cg03247301	-0.439203	3315.08	8.30669e-05
cg03191054	0.436299	3313.28	8.31232e-05
cg17074431	0.637349	3313.2	8.31257e-05
cg19587838	0.840195	29735.8	8.33798e-05
cg21756151	-0.510663	3294.27	8.37235e-05
cg03721387	-0.4348	3290.19	8.38534e-05
cg26953215	-0.864822	29489.6	8.40223e-05
cg13510937	-0.49128	3283.45	8.40688e-05
cg04842769	0.29994	3282.61	8.40957e-05
cg26603598	0.62355	3276.23	8.43006e-05
cg13162518	-0.84962	29300.6	8.45226e-05
cg11673280	-0.731115	3267.05	8.45971e-05
cg02840242	-0.346792	3264.67	8.46741e-05
cg18898531	0.737529	3262.08	8.47582e-05
cg00476675	0.4042	3261.92	8.47634e-05
cg13694927	0.377689	3259.22	8.48512e-05
cg25636177	-0.516454	964.807	8.48937e-05
cg12406124	0.55419	3255.75	8.49643e-05
cg17567195	-0.416786	3244.93	8.5319e-05
cg16363781	-0.516337	3241.47	8.5433e-05
cg08019058	0.363129	3237.91	8.55503e-05
cg03180404	-0.545406	3235.71	8.5623e-05
cg03050491	-0.248604	3225.73	8.59545e-05
cg25123470	0.57602	3225.02	8.59784e-05
cg15189415	-0.649236	3223.44	8.60311e-05
cg21952686	0.337638	956.583	8.60451e-05
cg10516766	-0.611188	956.273	8.60891e-05
cg26444636	-0.533954	3217.28	8.62371e-05
cg11983196	-0.457327	954.671	8.63165e-05
cg23047033	0.535206	3209.4	8.65018e-05
cg12894055	0.349703	951.998	8.66983e-05
cg08317373	0.361163	3200.49	8.68032e-05
cg11047796	-0.604907	951.204	8.68122e-05
cg06017405	-0.838635	28453.5	8.68433e-05
cg09319906	-0.70826	950.595	8.68998e-05
cg20897685	0.416125	3189.66	8.71722e-05
cg13534394	0.6647	3187.01	8.72629e-05
cg00949635	0.316801	3185.27	8.73222e-05
cg12478554	-0.69504	3183.09	8.73973e-05
cg14530143	-0.349171	3180.6	8.74826e-05
cg25032963	-0.703348	946.215	8.75337e-05
cg24729017	0.442722	3173.31	8.77341e-05
cg15922990	-0.64245	943.564	8.79211e-05
cg20738735	0.645223	3161.78	8.81345e-05
cg24899315	0.334144	3159.15	8.82266e-05
cg14334245	-0.343941	941	8.82984e-05
cg18371380	-0.680448	3156.59	8.83158e-05
cg05275229	0.747048	939.687	8.84926e-05
cg03330558	0.255144	3150.76	8.85203e-05
cg26841894	-0.427131	3146.27	8.86783e-05
cg21958074	-0.754897	3144.47	8.87418e-05
cg12551695	0.786446	3143.13	8.87893e-05
cg07973470	-0.376365	3142.19	8.88224e-05
cg18044383	0.826719	27763.2	8.88351e-05
cg27451404	-0.718645	3139.29	8.89252e-05
cg07090701	0.442841	3136.97	8.90075e-05
cg26286700	-0.25941	3135.88	8.90459e-05
cg14246147	0.666476	3131.64	8.91969e-05
cg17218045	0.806379	934.837	8.92163e-05
cg15045846	0.340307	3127.65	8.93392e-05
cg04315227	0.446025	3125.27	8.94243e-05
cg14697743	0.651832	931.061	8.97864e-05
cg02704181	-0.645433	930.282	8.99047e-05
cg07735920	0.434263	929.974	8.99516e-05
cg25640034	-0.804616	27372	9.00069e-05
cg05015628	0.366647	3104.57	9.01707e-05
cg22226342	-0.438752	3092.83	9.05992e-05
cg08658350	-0.315569	3091.4	9.06516e-05
cg18904891	0.891955	3090.63	9.06799e-05
cg15444472	-0.394283	924.946	9.07225e-05
cg13948710	-0.802152	27089.2	9.08742e-05
cg24852548	0.240854	3085.25	9.08777e-05
cg26967960	0.213394	3083.98	9.09246e-05
cg22489321	0.53837	3079.7	9.10826e-05
cg18997000	-0.670397	3079.22	9.11002e-05
cg04227745	-0.269398	922.438	9.11109e-05
cg04670377	0.84528	26958.5	9.12811e-05
cg14243851	0.527421	3073.43	9.1315e-05
cg21604856	0.397767	3067.96	9.15187e-05
cg25817244	0.392366	3063.63	9.16804e-05
cg12350783	0.252344	917.125	9.19429e-05
cg04879832	0.354467	3055.13	9.19998e-05
cg22779946	-0.409848	3054.58	9.20203e-05
cg03781731	0.445653	3045.32	9.23705e-05
cg21007414	0.464079	913.406	9.25327e-05
cg15431338	-0.811259	26536.3	9.26212e-05
cg11992599	-0.541829	3037.18	9.26802e-05
cg08059118	-0.815672	26461.9	9.28618e-05
cg06635059	-0.356975	3029.49	9.29747e-05
cg03107726	-0.438076	3024.95	9.31492e-05
cg08154885	-0.320387	3021.72	9.32739e-05
cg26059684	0.757828	908.346	9.33452e-05
cg01484843	-0.792203	26310.2	9.3356e-05
cg06970884	0.64825	3014.68	9.35466e-05
cg10398342	0.712624	906.76	9.36024e-05
cg16081903	0.495215	3008.72	9.37781e-05
cg10894363	-0.333209	905.439	9.38174e-05
cg18636558	-0.495474	3007.43	9.38288e-05
cg15772361	-0.381696	3004.97	9.39246e-05
cg14614811	0.576519	3002.26	9.40309e-05
cg20194358	0.116833	903.778	9.40889e-05
cg10794399	0.379802	903.774	9.40894e-05
cg23041295	-0.567957	903.476	9.41384e-05
cg24681408	0.587199	900.763	9.45849e-05
cg17043713	-0.275118	2984.71	9.47229e-05
cg23983635	-0.188678	899.317	9.48243e-05
cg11005826	0.303617	2980.56	9.48878e-05
cg01353586	0.304822	2979.62	9.49256e-05
cg10754584	-0.422065	2977.18	9.50228e-05
cg08514194	0.72064	2976.17	9.50629e-05
cg11692488	-0.594408	2975.88	9.50747e-05
cg14131824	0.25375	2974.86	9.51155e-05
cg11468627	-0.363719	2969.2	9.53421e-05
cg14801652	-0.638675	2969.18	9.53429e-05
cg11584098	0.517342	2968.68	9.53631e-05
cg19389001	0.283244	2967.09	9.54271e-05
cg21745899	-0.442568	2960.23	9.57038e-05
cg17059694	0.803209	25611.6	9.57051e-05
cg24079727	0.251027	2952.59	9.60139e-05
cg20120939	-0.689141	2949.12	9.61552e-05
cg18395781	-0.561753	2940.31	9.65155e-05
cg07770968	0.280937	2937.05	9.66495e-05
cg11419150	-0.333133	2934.83	9.67412e-05
cg02945056	0.335077	2934.42	9.6758e-05
cg26519401	0.46316	2933.08	9.68132e-05
cg01583291	0.355878	2930.93	9.6902e-05
cg01492375	0.309258	2926.74	9.70756e-05
cg09347151	-0.35053	2919.7	9.73687e-05
cg00208504	0.572889	2918.75	9.74081e-05
cg13041597	0.469162	883.879	9.74438e-05
cg23375717	-0.276661	2914.64	9.758e-05
cg26950950	-0.257341	2912.47	9.7671e-05
cg00077302	-0.468012	880.705	9.7997e-05
cg12900739	-0.219707	2903.28	9.80581e-05
cg21456897	0.353455	2900.01	9.81963e-05
cg24838240	-0.459567	879.023	9.82923e-05
cg13366774	-0.295532	2895.84	9.83732e-05
cg26174226	-0.487946	2895.32	9.83955e-05
cg12050009	0.309481	878.105	9.84541e-05
cg09031262	-0.769274	2889.97	9.86233e-05
cg03079818	0.696104	2889.58	9.864e-05
cg26981881	-0.314647	2889.5	9.86432e-05
cg01734180	0.334177	2888.54	9.86845e-05
cg06178055	-0.806962	2882.67	9.89357e-05
cg05388281	0.532609	2880.55	9.90267e-05
cg11687755	0.583442	2874.87	9.92716e-05
cg12496800	0.244713	872.405	9.94683e-05
cg02039109	0.508137	2870.13	9.94769e-05
cg26009195	0.366743	2867.05	9.96104e-05
cg10559948	0.212684	871.051	9.97116e-05
cg22292191	-0.310129	2859.8	9.99266e-05
cg23778975	-0.256503	2857.46	0.000100029
cg23247945	-0.462203	869.116	0.000100061
cg23668014	-0.242986	2854.56	0.000100156
cg11406977	-0.607865	2851.4	0.000100295
cg13655260	-0.760448	24305.6	0.000100445
cg27500125	-0.732245	2845.09	0.000100573
cg03242401	-0.143035	866.198	0.000100592
cg03320758	-0.830982	24254.5	0.00010064
cg09797334	-0.837401	24252.7	0.000100647
cg14073722	-0.296807	2842.4	0.000100692
cg17613241	-0.312498	865.637	0.000100695
cg05198965	-0.706018	2841	0.000100754
cg03162465	-0.49483	2836.04	0.000100975
cg06177428	0.410796	862.643	0.000101245
cg02928916	0.38811	2828.46	0.000101314
cg12283302	0.229317	862.262	0.000101316
cg11904204	-0.240384	2828.21	0.000101325
cg26280676	-0.406527	2825.7	0.000101437
cg08148368	-0.232828	2825.39	0.000101451
cg24078722	0.32921	2824.29	0.000101501
cg08942049	0.412461	2818.68	0.000101753
cg00553084	0.418074	2815.9	0.000101879
cg07892720	0.48517	2814.57	0.000101939
cg00882686	-0.273673	2812.75	0.000102022
cg21604839	-0.300984	2810.59	0.00010212
cg00239742	0.316358	2809.56	0.000102167
cg04222582	0.318965	857.372	0.000102226
cg13382661	0.373249	2804.74	0.000102387
cg19814210	0.673711	2803.58	0.00010244
cg22983433	-0.779285	2800.09	0.000102599
cg06349780	-0.200558	855.341	0.000102609
cg23491807	-0.796763	2797.22	0.000102731
cg05370693	0.748586	2795.4	0.000102815
cg16077279	0.470688	2794	0.000102879
cg19855470	0.36371	2783.72	0.000103355
cg18105344	0.383284	851.113	0.000103412
cg21648978	0.382898	2781.46	0.00010346
cg06054159	-0.367381	2781.3	0.000103467
cg08535195	0.28971	2776.91	0.000103672
cg16056849	0.387378	2775.27	0.000103749
cg03346733	0.394083	2775.01	0.000103761
cg10455912	-0.811523	23453.3	0.000103812
cg07778983	0.376149	2771.53	0.000103924
cg11633310	0.285154	2770.33	0.00010398
cg01780567	-0.764746	23403.5	0.000104016
cg18413900	0.639514	845.157	0.000104561
cg07374637	-0.646408	844.966	0.000104598
cg11878490	0.372697	2755.95	0.000104659
cg02762169	-0.217399	2755.04	0.000104702
cg20566744	-0.681888	2749.02	0.000104989
cg16465944	0.511661	2747.39	0.000105068
cg14512563	0.737223	23132.1	0.000105143
cg13261802	0.491057	2745.43	0.000105161
cg22633641	-0.345041	842.044	0.00010517
cg06564388	0.383485	839.911	0.000105591
cg17518842	-0.233654	2734.42	0.000105691
cg17123327	0.245615	2734.24	0.0001057
cg08074851	0.363019	2731.3	0.000105842
cg09138512	-0.313879	2730.73	0.00010587
cg09095206	-0.657894	837.855	0.000105999
cg18141022	0.323351	2727.12	0.000106045
cg19023031	0.511946	2721.4	0.000106324
cg05145130	0.502284	836.122	0.000106345
cg18280463	0.287794	836.075	0.000106354
cg13269443	-0.267311	2719.95	0.000106395
cg10562735	-0.355394	2717.9	0.000106496
cg11940040	0.182077	835.003	0.000106569
cg02343430	-0.408647	2715.52	0.000106612
cg02224335	0.321491	2714.91	0.000106642
cg10714973	0.551766	834.527	0.000106665
cg05321440	0.235141	834.24	0.000106722
cg17045651	0.449245	2709.11	0.000106928
cg26794647	-0.642683	2705.87	0.000107088
cg03275563	0.410051	2703.07	0.000107227
cg11532614	0.752824	22640.5	0.00010725
cg19012044	0.159405	831.487	0.000107279
cg10876613	-0.583605	831.358	0.000107305
cg25729545	0.304122	2700.27	0.000107366
cg04852821	0.413571	831.049	0.000107368
cg16260126	-0.320054	2697.28	0.000107515
cg10658510	0.594511	2695.69	0.000107594
cg00060061	-0.546993	829.781	0.000107626
cg13306032	-0.35441	2694.07	0.000107675
cg03203294	-0.446875	828.478	0.000107893
cg06077304	-0.423876	827.279	0.000108139
cg04748637	0.682651	827.158	0.000108164
cg04214995	0.151726	826.019	0.000108398
cg05636881	0.743558	826.008	0.000108401
cg16206618	-0.656762	2678.59	0.000108455
cg26116112	0.591938	2678.06	0.000108481
cg10275917	-0.221147	2677.77	0.000108496
cg17423767	-0.564957	825.361	0.000108534
cg16027403	-0.788475	22350.2	0.000108536
cg21118414	0.230805	825.308	0.000108545
cg04850395	-0.301284	825.16	0.000108576
cg26084484	0.645716	825.083	0.000108592
cg05224998	-0.392394	2673.59	0.000108708
cg15802091	0.477713	823.832	0.000108852
cg05734306	-0.339821	2668.12	0.000108987
cg10393679	-0.384883	2667.97	0.000108995
cg07115623	0.778019	22219.8	0.000109124
cg22565942	-0.42258	2659.17	0.000109446
cg10223989	0.319666	2658.07	0.000109503
cg22372129	0.352726	2658.05	0.000109504
cg00500564	0.43655	2656.18	0.000109601
cg21775965	-0.763765	22113.5	0.000109608
cg17650615	-0.437374	2655.16	0.000109653
cg07935832	-0.559872	2651.47	0.000109844
cg19621338	-0.761447	2650.2	0.00010991
cg22323176	0.55146	2649.53	0.000109945
cg08920745	-0.549636	2646.97	0.000110078
cg26711508	-0.334072	2645.98	0.000110129
cg14018414	-0.402908	2644.65	0.000110199
cg09834142	0.417705	2642.55	0.000110308
cg08203682	0.372403	2638.48	0.000110521
cg04716051	0.317645	2637.78	0.000110558
cg23322934	-0.286665	2637.1	0.000110593
cg12484411	-0.474859	813.476	0.00011104
cg23137531	0.7187	21793.9	0.000111092
cg23006889	-0.598076	2627.2	0.000111115
cg00329728	0.311831	2626.22	0.000111167
cg26855689	0.649015	812.571	0.000111235
cg04788987	-0.501555	2624.8	0.000111242
cg16845363	-0.35853	2622.13	0.000111384
cg01480180	0.170229	811.834	0.000111393
cg15935173	0.49155	2621.91	0.000111396
cg05867581	-0.328004	811.774	0.000111406
cg10546270	0.252743	2616.24	0.000111698
cg26619138	0.377918	2615.57	0.000111734
cg10523019	0.242321	810.051	0.000111779
cg25681958	0.278819	2612.8	0.000111882
cg23218601	-0.532386	2611.01	0.000111978
cg04041669	0.634532	2609.81	0.000112042
cg04285956	0.295939	2608.29	0.000112124
cg05788681	-0.295698	2607.92	0.000112144
cg25533423	-0.693957	807.639	0.000112305
cg09997791	0.22172	2603.61	0.000112376
cg03843542	-0.392779	2600.06	0.000112568
cg07061692	0.245926	2598.54	0.00011265
cg02959759	-0.532564	804.864	0.000112915
cg13420845	0.847204	804.823	0.000112924
cg10521021	-0.353788	804.561	0.000112982
cg06643679	0.483788	2591.34	0.000113042
cg07190827	0.786176	21376.5	0.000113095
cg08311250	0.291761	2586.91	0.000113285
cg08411860	0.253875	2585.66	0.000113353
cg24328125	0.492663	2585.45	0.000113364
cg01274664	-0.713145	21265.6	0.000113639
cg27383997	0.366883	2578.61	0.000113741
cg00832327	-0.329481	2577.93	0.000113778
cg06503981	0.272995	2577.86	0.000113782
cg20677570	0.479204	800.181	0.000113957
cg02772797	-0.820166	21183.8	0.000114045
cg12052837	0.342056	2573	0.000114051
cg22888902	0.706108	21174.3	0.000114092
cg13117045	-0.46409	2568.34	0.00011431
cg21278806	-0.40626	2567.26	0.00011437
cg07744841	0.23512	2566.95	0.000114388
cg08802513	0.272307	2565.22	0.000114484
cg25989400	0.825557	21092.9	0.000114499
cg20093123	-0.660948	796.567	0.000114771
cg01987509	-0.717316	795.668	0.000114975
cg19790543	-0.517821	2555.65	0.000115021
cg06358970	0.419408	2555.07	0.000115053
cg16124670	0.42747	2554.96	0.00011506
cg05529595	-0.547919	2554.47	0.000115087
cg12882777	0.550892	2550.11	0.000115333
cg22901212	0.261911	793.869	0.000115385
cg20360139	0.229339	2545.91	0.000115572
cg09126320	-0.271555	792.712	0.000115651
cg24250261	-0.357381	2541.85	0.000115803
cg07069246	0.487214	2539.7	0.000115925
cg16073008	-0.278075	2538.59	0.000115989
cg23106160	0.382061	2534.64	0.000116215
cg03697693	0.378782	2533.55	0.000116277
cg06357925	-0.302412	789.715	0.000116342
cg04423992	-0.526846	2532.2	0.000116355
cg02434007	-0.266073	789.282	0.000116442
cg06111486	0.211789	2529.57	0.000116507
cg20078879	0.290559	2527.58	0.000116621
cg19024353	0.717475	20666.2	0.000116681
cg03297029	0.488969	2524.18	0.000116818
cg17923553	0.40175	2523.82	0.000116839
cg05899741	-0.537375	2519.27	0.000117103
cg09515205	-0.748279	2519.2	0.000117107
cg25073686	-0.559284	785.348	0.000117361
cg15235707	-0.299222	2513.87	0.000117417
cg01756512	-0.445101	784.719	0.000117509
cg08408400	-0.247007	784.314	0.000117605
cg02548842	-0.485175	2509.65	0.000117664
cg15150018	0.61828	2505.38	0.000117916
cg24158052	0.265996	782.93	0.000117932
cg10313988	-0.72538	20408.5	0.000118041
cg25147804	0.22337	782.143	0.000118119
cg25876817	-0.70087	20393.7	0.00011812
cg18865708	-0.778225	2501.88	0.000118122
cg22349738	0.483609	2501.25	0.000118159
cg13151547	-0.600245	2492.07	0.000118704
cg10429575	0.200914	2491.18	0.000118757
cg14682629	0.311687	778.118	0.000119082
cg10477861	0.325599	778.029	0.000119103
cg19635671	-0.729405	2480.85	0.000119376
cg11605551	0.679725	2480.7	0.000119385
cg15611336	0.693801	20158.2	0.000119395
cg25081347	-0.670966	2474.68	0.000119749
cg27328217	-0.37776	2470.16	0.000120023
cg06281190	-0.311548	774.151	0.000120043
cg16334849	0.828838	20038.1	0.000120056
cg07390703	-0.279762	2468.53	0.000120122
cg02840025	-0.447139	2465.86	0.000120285
cg23737366	0.368122	2464.9	0.000120343
cg20015269	0.19609	2458.91	0.000120711
cg03551377	0.53386	2448.83	0.000121332
cg26209676	0.732296	768.904	0.000121334
cg05969038	-0.713438	2448.68	0.000121342
cg25189074	0.287733	2447.02	0.000121445
cg06084210	-0.783043	19780.9	0.000121497
cg01071459	0.525185	2445.18	0.000121559
cg10149836	0.579136	767.778	0.000121614
cg25216669	-0.724899	19748	0.000121684
cg13526264	0.695207	2440.6	0.000121844
cg02019635	0.236749	766.753	0.00012187
cg04674803	0.217566	2439.07	0.00012194
cg21499787	0.296259	766.351	0.000121971
cg22530232	0.432552	2437.84	0.000122018
cg03565777	0.50984	2437	0.00012207
cg15737534	0.597113	765.881	0.000122089
cg23880198	0.297361	2436.52	0.0001221
cg25369070	0.786845	765.329	0.000122227
cg06732496	0.868948	2433.32	0.000122301
cg01397800	-0.387366	2431.99	0.000122385
cg14433886	0.212532	2431.75	0.0001224
cg16262201	0.210514	764.425	0.000122455
cg04079257	-0.246691	2428.88	0.000122581
cg15109556	0.46341	2422.35	0.000122994
cg27056259	-0.764761	19498	0.000123125
cg01378667	0.353185	2418.02	0.00012327
cg09244338	0.312492	2415.8	0.000123412
cg13125627	-0.372102	2415.45	0.000123434
cg22114840	0.385274	760.556	0.000123436
cg17443359	0.404411	2408.56	0.000123876
cg19004775	-0.524578	758.21	0.000124038
cg02831090	0.302339	2404.43	0.000124142
cg18059170	0.453969	2402.85	0.000124244
cg02214758	0.440492	756.149	0.00012457
cg15110481	0.377956	2397.21	0.000124611
cg19235048	0.373793	2392.33	0.000124928
cg04522575	0.240876	2389.79	0.000125095
cg23878206	0.781692	19159.1	0.000125136
cg07120790	0.185872	753.776	0.000125187
cg06816685	0.384108	753.65	0.00012522
cg25969984	-0.464772	2387.04	0.000125275
cg25298208	-0.510304	2384.62	0.000125434
cg03774468	0.261333	2383.59	0.000125502
cg11991516	0.529825	752.275	0.000125581
cg17975289	0.850416	2382.07	0.000125602
cg19732144	-0.166128	751.802	0.000125705
cg24620508	-0.291172	2379.66	0.000125761
cg23623667	-0.749817	2379.25	0.000125788
cg07721777	-0.429878	2377.99	0.000125872
cg19705131	0.399592	2377	0.000125937
cg03011514	-0.671686	18999.4	0.000126108
cg22646074	-0.270925	750.158	0.000126139
cg03799230	-0.678049	749.841	0.000126222
cg22825077	-0.30082	2371.89	0.000126277
cg07932328	0.123134	749.144	0.000126407
cg04632997	0.229935	2369.73	0.000126421
cg20349344	0.626078	749.081	0.000126424
cg18397523	0.240931	2367.25	0.000126587
cg07262264	-0.224739	2365.88	0.000126678
cg27526549	0.713505	2365.42	0.000126709
cg22177451	0.462447	747.937	0.000126728
cg15725881	0.476676	747.604	0.000126817
cg25149699	-0.53279	2361.28	0.000126987
cg02284625	0.392631	2360.58	0.000127034
cg13025558	0.601409	2358.92	0.000127146
cg16430909	0.343368	2358.54	0.000127172
cg00457425	-0.280101	745.453	0.000127393
cg18309927	-0.566905	745.24	0.000127451
cg27485084	0.730609	18782.6	0.000127452
cg19915316	0.459468	2352.17	0.000127603
cg18833904	-0.221593	744.604	0.000127622
cg06825112	0.701382	18714.7	0.000127879
cg10237599	0.297778	2345.71	0.000128043
cg25579393	0.685393	18677.3	0.000128116
cg11853073	-0.485282	742.66	0.000128148
cg26904376	0.301513	2343.12	0.00012822
cg12552289	-0.231386	2341.51	0.000128331
cg01801290	0.571948	2339.97	0.000128436
cg20020062	0.395376	741.541	0.000128452
cg08438696	0.408314	2337.46	0.000128609
cg10281521	0.379859	2335.04	0.000128775
cg15337334	0.224026	2330.66	0.000129079
cg08538032	-0.331295	739.199	0.000129093
cg18899802	-0.485162	2330.04	0.000129122
cg14222679	-0.658169	18493.5	0.000129292
cg09654557	0.250794	2327.49	0.000129298
cg22118202	-0.317583	2327.32	0.000129311
cg16471239	-0.68988	18472.3	0.000129429
cg04245590	0.304081	2325.58	0.000129431
cg11435956	0.764885	18468.2	0.000129456
cg03938532	-0.321417	2320	0.000129821
cg13109300	0.768796	2319.8	0.000129835
cg22681945	0.703658	18405.6	0.000129862
cg05514510	0.299961	2315.24	0.000130155
cg11297526	-0.70244	2315.17	0.00013016
cg14036981	0.493336	2313.32	0.00013029
cg22567585	0.670377	18338.2	0.000130303
cg08076861	-0.467463	2309.14	0.000130585
cg01034811	-0.507261	2308.27	0.000130647
cg23980458	0.732557	2305.41	0.00013085
cg05846586	0.829575	18246.2	0.000130911
cg16666874	-0.238928	2304.11	0.000130942
cg16985077	-0.166614	732.481	0.00013096
cg21722670	0.754471	18237.7	0.000130967
cg06078334	0.671329	732.352	0.000130997
cg16616455	-0.251361	2302.77	0.000131037
cg11051429	-0.261061	2299.78	0.000131251
cg00594408	0.562235	731.395	0.000131266
cg11430353	0.42696	730.878	0.000131412
cg16371598	-0.228466	2296.77	0.000131466
cg00264754	-0.299894	2296.6	0.000131478
cg15852841	0.7031	2291.05	0.000131877
cg09983028	-0.352137	2290.66	0.000131905
cg15767271	-0.583144	728.307	0.000132143
cg16100120	0.800483	2286.21	0.000132227
cg25013011	-0.197551	727.099	0.000132488
cg09459529	0.503027	726.857	0.000132558
cg07241891	0.329981	2279.18	0.000132737
cg25406923	0.664583	2278.49	0.000132787
cg14250961	0.573682	2277.79	0.000132838
cg23692056	-0.357151	2277.23	0.00013288
cg26981299	0.456634	2276.27	0.000132949
cg16665240	-0.529285	725.366	0.000132987
cg15411441	-0.50251	2274.31	0.000133093
cg23204701	-0.266921	2273.88	0.000133124
cg14240223	0.182074	724.859	0.000133133
cg08965276	0.356239	724.837	0.00013314
cg00057663	-0.231182	724.454	0.00013325
cg20352894	-0.712377	724.213	0.00013332
cg12973586	0.297415	2271.2	0.000133321
cg13722566	-0.815346	17848.6	0.000133603
cg17334978	-0.375373	2264.55	0.000133811
cg09293376	-0.456468	2264.11	0.000133844
cg12626698	0.763618	17812	0.000133857
cg13003673	-0.648213	17757.6	0.000134235
cg20909130	-0.524046	2255.64	0.000134473
cg13314394	0.771261	719.988	0.000134553
cg01733904	0.732808	2252.67	0.000134695
cg16672728	0.570704	718.999	0.000134844
cg02343881	0.648571	2248.85	0.000134981
cg21844038	0.193268	2246.94	0.000135125
cg27070581	-0.406584	2246.08	0.000135189
cg18547574	-0.723398	2243.09	0.000135415
cg22822140	-0.447136	716.693	0.000135527
cg02314522	-0.351772	716.245	0.000135661
cg25212891	-0.238108	2238.23	0.000135783
cg00977502	0.351901	2237.91	0.000135807
cg20577572	-0.614629	2237.7	0.000135823
cg18106596	-0.721241	17509.9	0.000135989
cg06399299	-0.647333	17505.7	0.00013602
cg17860974	-0.77325	714.91	0.000136059
cg06557419	-0.420851	2233.8	0.00013612
cg16276153	0.208682	2233.13	0.000136171
cg10522062	-0.672594	2232.16	0.000136245
cg00383292	0.194194	2231.66	0.000136283
cg02576202	-0.724515	2230.45	0.000136376
cg02800016	0.232058	2229.91	0.000136417
cg15651980	-0.319109	2228.68	0.000136511
cg18450319	0.350949	2226.17	0.000136704
cg26624703	0.260241	2223.08	0.000136942
cg15638055	0.240513	2222.96	0.000136951
cg07647726	-0.396385	2222.71	0.00013697
cg08868480	-0.439687	2221.44	0.000137068
cg03843023	-0.380149	2217	0.000137412
cg19759621	-0.425413	2216.66	0.000137439
cg04050696	-0.382649	2215.01	0.000137566
cg09983051	-0.247034	2215	0.000137567
cg24100017	-0.343979	2211.36	0.00013785
cg03608628	0.505478	2209	0.000138035
cg19308436	-0.226514	2205.39	0.000138318
cg00413617	0.803934	2205.12	0.000138339
cg27354606	-0.515465	2204.85	0.00013836
cg13116350	0.53807	2204.61	0.000138379
cg23030069	-0.251873	2203.58	0.00013846
cg05066410	0.683695	17161.3	0.00013854
cg21906069	0.139577	706.374	0.000138654
cg07983596	0.389706	2199.77	0.00013876
cg12700904	0.184817	2199.61	0.000138772
cg25437410	0.256076	2199.02	0.000138819
cg27399031	-0.741475	17122.7	0.000138829
cg06523192	-0.306405	2198.82	0.000138835
cg23670904	-0.311663	2195.38	0.000139108
cg23244488	0.875088	17081.2	0.000139141
cg25432696	0.53084	2194	0.000139217
cg08462944	-0.579444	704.545	0.000139221
cg04934499	0.472053	2193.91	0.000139224
cg18767546	-0.258263	2192.87	0.000139306
cg15925940	0.427248	2192.77	0.000139315
cg10258364	0.459699	2192.66	0.000139323
cg04237288	0.260111	2191.4	0.000139424
cg13902357	0.157952	703.701	0.000139484
cg06171011	-0.549695	2187.01	0.000139774
cg00051623	-0.664443	16990.1	0.00013983
cg24303394	0.887686	16986.7	0.000139856
cg19165737	0.368541	2185.73	0.000139877
cg15910614	0.26359	2185.71	0.000139878
cg07892579	0.498453	2184.97	0.000139938
cg13400423	-0.456539	702.055	0.000139999
cg20771687	-0.347501	2182.48	0.000140138
cg00321074	0.477131	2181	0.000140256
cg13526659	-0.47787	2178.64	0.000140446
cg21834679	0.62914	2178.41	0.000140465
cg12284888	-0.606747	2177.29	0.000140555
cg19141913	0.238758	700.136	0.000140602
cg04477628	0.213389	2173.7	0.000140846
cg19053239	0.806296	699.076	0.000140938
cg19086836	-0.723123	16832.9	0.000141036
cg09121695	0.422912	2169.24	0.000141208
cg00907204	0.64758	2168.82	0.000141242
cg08743634	-0.43498	2166.63	0.000141421
cg01067216	0.535124	2165.01	0.000141554
cg21814402	-0.6534	16752.3	0.000141663
cg15490596	-0.241764	2163.34	0.000141691
cg26889948	-0.652378	16742.4	0.000141741
cg15637091	0.670774	2160.9	0.000141891
cg14782152	0.466909	2160.64	0.000141912
cg24194892	-0.375594	2159.47	0.000142008
cg02223684	-0.580754	2157.48	0.000142173
cg21198844	0.423155	2156.43	0.000142259
cg22337830	-0.310566	2155.04	0.000142374
cg14847379	-0.409785	694.223	0.000142491
cg26264314	0.284603	2152.06	0.00014262
cg05330754	-0.279911	2151.66	0.000142653
cg09650880	0.728082	2151.58	0.00014266
cg11960458	0.63939	16625.5	0.000142662
cg27510587	-0.633272	693.571	0.000142702
cg10537532	-0.496052	693.333	0.000142779
cg14141074	0.211128	2147.71	0.000142982
cg07757083	-0.573609	2145.83	0.000143139
cg24332921	-0.553933	2142.58	0.00014341
cg03541126	0.19457	2142.2	0.000143442
cg24189366	0.691288	2139.95	0.000143631
cg19776080	-0.593601	2137.39	0.000143847
cg12755319	-0.75885	2133.27	0.000144194
cg04235624	0.218911	2132.75	0.000144238
cg24949632	-0.690495	688.838	0.000144247
cg01133433	-0.17393	688.815	0.000144254
cg26502600	-0.521604	2132.3	0.000144277
cg10935698	0.344553	688.63	0.000144315
cg15835792	-0.651102	2130.16	0.000144458
cg05676450	0.686968	16378	0.000144653
cg20900537	-0.432985	2126.17	0.000144797
cg00880833	0.436584	2122.53	0.000145108
cg00264378	0.267625	685.217	0.000145448
cg19918343	0.607358	2118.27	0.000145473
cg25823677	-0.398599	684.649	0.000145638
cg04737177	-0.263298	2114.42	0.000145805
cg19814400	0.604411	684.074	0.00014583
cg18422586	0.623026	16227.7	0.00014589
cg18652346	0.645584	16223.8	0.000145923
cg00400743	-0.159527	683.535	0.000146011
cg21279806	0.432188	2111.97	0.000146017
cg18819889	-0.309835	2110.8	0.000146117
cg05941155	-0.384323	2110.54	0.00014614
cg13176443	-0.724027	683.064	0.000146169
cg12454705	0.424681	683.008	0.000146188
cg07133629	-0.249781	2109.72	0.000146211
cg05606082	-0.283003	2109.68	0.000146215
cg06545916	0.255164	2108.71	0.000146299
cg05069783	-0.381956	682.446	0.000146378
cg13780393	-0.472952	681.912	0.000146558
cg26295808	0.335044	2104.75	0.000146644
cg03142711	0.280586	2102.97	0.000146799
cg20564496	0.377016	2102.36	0.000146852
cg09702169	-0.470386	2101.51	0.000146926
cg11050977	-0.445555	2100.39	0.000147024
cg15455536	-0.605941	2099.83	0.000147074
cg16276249	-0.504604	679.645	0.000147327
cg13401831	0.4578	2096.05	0.000147405
cg13102658	0.522781	679.22	0.000147472
cg19416795	-0.545679	679.061	0.000147527
cg25581090	0.177902	678.872	0.000147591
cg14939446	0.195182	678.433	0.000147742
cg00575095	-0.713044	2090.49	0.000147897
cg10553354	0.63547	15953.3	0.000148208
cg26718787	0.320408	2086.89	0.000148216
cg12863443	0.309825	676.579	0.000148379
cg20152539	0.543062	2079.3	0.000148893
cg12038788	0.326776	2077.49	0.000149056
cg27078591	-0.213107	674.427	0.000149124
cg12573516	0.223203	2073.72	0.000149395
cg09448982	0.305292	2072.15	0.000149536
cg11283245	-0.425956	2071.76	0.000149571
cg25514427	-0.327233	672.905	0.000149655
cg06708789	0.10843	672.821	0.000149684
cg00065764	0.385255	2070.48	0.000149688
cg03496061	0.426556	2068.97	0.000149824
cg26988988	-0.340376	672.342	0.000149852
cg16137851	0.418724	671.738	0.000150064
cg15834121	0.714052	2064.37	0.000150242
cg23320977	-0.540229	671.223	0.000150245
cg26309951	-0.132601	670.171	0.000150616
cg11080551	0.220466	2060.18	0.000150625
cg25476235	-0.826121	15670.8	0.000150676
cg11060806	0.741585	2059.07	0.000150726
cg05007180	0.43019	2058.87	0.000150744
cg10043393	-0.782052	15656.5	0.000150803
cg12166520	0.747909	669.542	0.000150839
cg03731131	0.372614	2057.41	0.000150879
cg22854855	0.251799	2055.2	0.000151082
cg15109292	0.251589	2053.92	0.0001512
cg03163448	-0.613649	15611.3	0.000151207
cg26463699	-0.517812	668.162	0.000151329
cg11242444	0.491003	2051.6	0.000151413
cg07186765	-0.34426	2049.91	0.000151569
cg11530771	0.356035	2049.45	0.000151612
cg16701749	0.481734	667.052	0.000151725
cg17406268	-0.19089	2047.18	0.000151823
cg25114523	-0.779616	666.33	0.000151984
cg03801179	0.450238	2044.94	0.00015203
cg18695619	-0.639423	2044.87	0.000152038
cg24331301	0.612911	15509.3	0.000152126
cg15474953	0.169403	665.904	0.000152137
cg21655280	0.339343	2043.72	0.000152144
cg02640525	0.749209	2043.43	0.000152172
cg03888152	-0.350452	2043.22	0.000152191
cg04414767	-0.460392	2041.63	0.000152339
cg03094559	-0.6924	2041.14	0.000152385
cg03540731	0.304823	2040.75	0.000152421
cg24158594	0.863794	2039.03	0.000152582
cg04681218	0.194773	2036.73	0.000152798
cg05941762	-0.363083	2034.53	0.000153005
cg25558099	0.686012	2034.3	0.000153026
cg09257020	-0.80627	2028.34	0.000153589
cg06486608	0.813575	2028.14	0.000153609
cg08780218	0.164644	661.608	0.000153693
cg13391455	-0.777428	2026.68	0.000153747
cg27063425	0.688392	15323.2	0.000153833
cg11206312	0.667011	2024.28	0.000153975
cg02387679	0.355611	2021.09	0.000154279
cg14875171	0.868082	659.433	0.000154491
cg09928260	0.252357	2018.08	0.000154567
cg07130626	0.256027	2016.43	0.000154725
cg00453903	-0.549362	657.811	0.000155091
cg20340346	0.662302	15185.2	0.000155125
cg20293567	-0.54064	657.637	0.000155155
cg09041644	-0.246842	2011.37	0.000155213
cg06322356	-0.324381	2010.77	0.000155271
cg24708882	0.336751	657.084	0.000155361
cg03966679	0.271025	656.819	0.00015546
cg08887921	0.414821	2008.19	0.00015552
cg26372956	0.262759	2007.69	0.000155569
cg09629105	-0.348726	2006.22	0.000155712
cg22173131	0.431461	2004.79	0.000155851
cg02943604	0.492627	2003.28	0.000155998
cg19802725	0.269097	2002.7	0.000156054
cg25519619	0.594941	654.822	0.000156206
cg12237228	-0.192123	1997.67	0.000156546
cg26117023	0.333091	1997.49	0.000156564
cg14717659	-0.249993	1993.79	0.000156927
cg16102706	0.254905	1993.09	0.000156996
cg24194698	0.278339	652.652	0.000157023
cg26235187	0.438949	1992.78	0.000157028
cg17105609	0.275898	652.388	0.000157123
cg04188392	0.0935698	652.38	0.000157126
cg20240243	0.198519	1990.95	0.000157208
cg03566262	-0.223477	1990.47	0.000157256
cg01043281	0.401731	1989.26	0.000157375
cg25517810	0.694109	651.276	0.000157545
cg21556040	0.618219	14897.4	0.000157893
cg22839704	0.302613	1978.09	0.000158488
cg11605577	-0.247456	1978.07	0.00015849
cg16767916	0.563249	648.476	0.000158617
cg00412782	-0.398194	648.438	0.000158631
cg15209676	-0.714239	648.399	0.000158646
cg08391752	-0.549674	648.312	0.000158679
cg10697286	-0.264303	647.55	0.000158973
cg02356833	-0.252448	1971.61	0.00015914
cg20723409	0.24394	1971.38	0.000159163
cg23326826	0.286523	646.644	0.000159324
cg12482933	0.218127	1969.67	0.000159336
cg08910409	-0.770437	1969.49	0.000159355
cg10682564	0.474435	646.464	0.000159393
cg10141715	0.394084	1968.55	0.00015945
cg22393952	0.571044	1968.19	0.000159486
cg00055528	0.631025	1967.64	0.000159542
cg05460647	0.355466	645.749	0.000159671
cg03919694	0.316275	645.603	0.000159728
cg25598319	0.596168	14701.8	0.000159833
cg27393610	-0.573859	1963.65	0.000159948
cg26523841	-0.108602	644.484	0.000160164
cg00418027	0.289219	644.471	0.000160169
cg11825564	-0.359786	644.392	0.0001602
cg23149986	-0.785683	1960.42	0.000160278
cg02749639	0.831772	1960.06	0.000160315
cg08552042	0.664755	1959.91	0.00016033
cg17907583	0.399593	643.816	0.000160426
cg01167323	0.294199	1955.52	0.000160781
cg16432469	-0.503176	1954.65	0.00016087
cg06352711	0.390794	1954.24	0.000160913
cg15243856	0.367045	642.434	0.000160969
cg20037521	-0.810581	1952.82	0.000161058
cg14620221	-0.305544	641.813	0.000161214
cg27186323	-0.26867	1951.28	0.000161218
cg01805270	0.611235	14554	0.000161333
cg06411901	0.339857	1949.26	0.000161427
cg02776768	0.180246	641.229	0.000161445
cg06078978	0.365572	1948.93	0.000161461
cg00346024	-0.594234	1948.53	0.000161503
cg13664588	0.303312	1948.43	0.000161514
cg18863582	-0.647257	640.753	0.000161633
cg12333801	-0.373789	1946.69	0.000161694
cg15243721	0.648856	14503	0.000161857
cg14147094	0.320934	1944.49	0.000161923
cg21806985	-0.706616	1943.7	0.000162005
cg10188410	0.313771	1941.66	0.000162218
cg22413749	0.405745	639.138	0.000162276
cg20954971	0.312433	1937.52	0.000162652
cg10121601	0.547543	637.632	0.000162879
cg08492150	-0.323828	1934.27	0.000162994
cg14353218	-0.489917	1934.11	0.000163011
cg26227005	-0.296217	1933.76	0.000163048
cg07922007	0.58037	14374.2	0.000163198
cg03429763	0.496125	1931.55	0.000163282
cg08702052	0.476901	636.482	0.000163342
cg18866015	-0.580919	14357.8	0.00016337
cg04941987	-0.539718	636.159	0.000163472
cg20979737	0.717597	1929.64	0.000163484
cg20109001	0.20485	1928.09	0.000163649
cg07195851	-0.594019	635.224	0.000163851
cg17902551	0.608956	1925.65	0.000163908
cg06901357	0.35169	1922	0.000164298
cg13946335	-0.375989	1921.55	0.000164346
cg12010687	-0.630123	14257.9	0.000164428
cg26222999	-0.5637	632.822	0.00016483
cg06632577	0.656659	14191.8	0.000165135
cg01418086	0.542315	631.759	0.000165266
cg18156240	0.48805	1912.76	0.000165291
cg08130173	0.494666	1911.72	0.000165404
cg04957628	0.213326	1910.78	0.000165506
cg04185225	-0.762961	1910.7	0.000165514
cg12304520	-0.653656	1910.62	0.000165523
cg07254706	-0.296867	1910.07	0.000165583
cg04774496	0.549785	1909.13	0.000165685
cg00419963	0.449726	1906.8	0.000165939
cg12799906	0.650724	14108.8	0.000166034
cg26718433	0.353876	1905.71	0.000166057
cg04121625	0.198818	629.551	0.000166179
cg22989463	-0.230071	629.304	0.000166281
cg12200950	0.462136	1903.57	0.000166291
cg16491132	-0.462013	1903.28	0.000166323
cg18880583	0.591238	629.037	0.000166392
cg20724184	-0.270147	628.918	0.000166442
cg22876210	0.225747	1900.59	0.000166617
cg01587056	0.575359	14034.7	0.000166844
cg21974350	0.568973	627.271	0.00016713
cg25621630	-0.477485	627.243	0.000167141
cg20394609	0.325637	626.371	0.000167507
cg24822237	0.258699	626.358	0.000167513
cg25902939	0.816576	1891.3	0.000167642
cg04180864	-0.301945	1891.2	0.000167654
cg25106304	0.634646	1889.09	0.000167888
cg15755092	-0.206716	1888.87	0.000167912
cg14545963	0.413262	1888.81	0.000167919
cg02247227	-0.562537	1888.68	0.000167934
cg21517320	-0.56035	1888.62	0.00016794
cg11464842	0.684578	624.617	0.000168247
cg14283978	0.530476	1884.46	0.000168405
cg26090072	-0.660541	624.014	0.000168503
cg10545467	0.376325	623.755	0.000168613
cg23633404	-0.234819	623.408	0.000168761
cg18995328	-0.359552	1881.25	0.000168764
cg12277495	0.246702	622.646	0.000169086
cg02055699	-0.40522	1876.49	0.0001693
cg20803423	-0.29836	1875.7	0.00016939
cg24500711	-0.589378	13790.5	0.000169574
cg24423088	-0.413911	621.465	0.000169591
cg04105342	0.885941	13776.1	0.000169737
cg18917399	0.770942	620.988	0.000169796
cg02926496	0.378289	1871.5	0.000169865
cg00641369	-0.527222	1871.05	0.000169917
cg15778873	0.263595	1870.96	0.000169926
cg20268039	0.642569	1870.79	0.000169946
cg18106971	0.287242	619.573	0.000170406
cg13208413	0.224497	1866.71	0.00017041
cg01086868	0.309061	1866.06	0.000170485
cg05180349	-0.379553	1865.37	0.000170564
cg21520684	0.657341	618.73	0.000170772
cg18000693	-0.0813977	618.475	0.000170882
cg18252654	0.471245	1861.35	0.000171026
cg16370778	-0.614394	1861.16	0.000171047
cg27423041	0.62724	1860.74	0.000171095
cg21159778	0.306377	617.877	0.000171143
cg26999501	0.568332	13641.9	0.00017128
cg05385737	-0.858129	13620.1	0.000171534
cg12756893	-0.209253	1856.13	0.000171627
cg12374353	0.517879	1855.46	0.000171705
cg19677889	0.271446	616.185	0.000171882
cg01581872	0.255912	1853.55	0.000171926
cg12025092	0.521543	615.594	0.000172141
cg14130977	0.279318	1848.13	0.000172557
cg17607252	0.398577	614.633	0.000172565
cg08801007	-0.181301	1846.76	0.000172719
cg10555744	-0.452715	1845.9	0.000172819
cg24975642	0.247296	1845.08	0.000172914
cg27317046	0.867518	1844.76	0.000172952
cg08986368	0.228595	1843.09	0.000173149
cg18399834	0.480491	1842.81	0.000173181
cg23900293	-0.333493	1842.49	0.000173219
cg23905969	-0.622082	13469.4	0.000173307
cg21143045	0.571725	1841.45	0.000173342
cg21481937	0.464083	1840.33	0.000173473
cg22491225	0.963119	13451.2	0.000173525
cg25944720	0.504489	612.392	0.000173559
cg09732868	-0.546984	611.909	0.000173774
cg25160023	-0.677289	611.714	0.000173861
cg09024732	-0.632403	1836.33	0.000173947
cg24096925	0.181033	1835.06	0.000174098
cg24082676	-0.210453	1834.09	0.000174213
cg18740899	-0.598249	13375.6	0.000174431
cg10834281	-0.744388	1831.96	0.000174466
cg25537060	0.317762	1831.75	0.000174492
cg10289744	0.649873	1831.52	0.000174518
cg08929862	-0.351502	1831.46	0.000174526
cg00042810	0.233793	1830.65	0.000174622
cg13939809	-0.618008	1829.85	0.000174718
cg11571585	0.367769	1829.78	0.000174727
cg13586420	0.728326	1829.62	0.000174746
cg02820748	0.320082	1829.22	0.000174793
cg24456842	0.580814	1827.98	0.000174942
cg26489751	0.291045	609.262	0.000174963
cg02160333	0.171464	1826.36	0.000175136
cg00078105	-0.634161	13311.1	0.000175212
cg22949142	0.50425	1825.62	0.000175225
cg23748771	0.208846	1824.14	0.000175403
cg11356947	0.477206	608.261	0.000175416
cg06787637	-0.622334	13290.7	0.000175461
cg08529260	-0.520955	1823.24	0.000175512
cg24473393	0.296869	1821.89	0.000175674
cg11254573	0.597467	13270.5	0.000175708
cg04688351	0.55805	13268.4	0.000175733
cg14951564	-0.667228	13265.2	0.000175773
cg01166876	-0.437262	1820.25	0.000175872
cg06984361	0.62084	1820.12	0.000175888
cg10305409	-0.62275	1817.47	0.000176209
cg21108871	-0.334621	1816.36	0.000176343
cg15295732	-0.207824	1814.89	0.000176523
cg15177838	0.376719	605.61	0.000176625
cg24447866	0.742668	1813.98	0.000176634
cg23052758	0.16926	605.565	0.000176645
cg07040768	0.487122	1813.5	0.000176692
cg20211533	-0.649478	1812.99	0.000176754
cg10077687	-0.627363	13179.4	0.00017683
cg14322166	0.396835	1812.28	0.000176841
cg05761989	0.19836	1811.36	0.000176953
cg09608705	0.584168	13169.2	0.000176957
cg15988320	-0.177108	604.604	0.000177087
cg02495853	0.430653	1810.17	0.000177099
cg00078221	0.728446	13155.6	0.000177126
cg20811056	-0.677793	1809.72	0.000177154
cg14515254	-0.242316	1809.05	0.000177236
cg26470926	-0.736623	1808.87	0.000177258
cg09739212	-0.588747	1807.68	0.000177404
cg23837191	0.20179	1807.24	0.000177459
cg20176971	0.748887	1806.23	0.000177582
cg06281265	0.762763	1805.92	0.00017762
cg11550550	-0.276326	1805.53	0.000177669
cg07456114	0.616387	13109.7	0.000177699
cg25084760	0.117068	602.685	0.000177974
cg13166501	0.588694	1802.54	0.000178038
cg02077100	0.832325	13080.7	0.000178064
cg24621067	-0.25235	1799	0.000178476
cg24885828	0.566011	13042.6	0.000178544
cg11032415	-0.452052	1797.31	0.000178687
cg23075555	0.627681	1795.34	0.000178932
cg18484488	0.552617	600.591	0.00017895
cg10054173	-0.714737	13009.3	0.000178967
cg18691233	0.374821	1794.11	0.000179085
cg09214243	0.392302	1793.67	0.00017914
cg05328014	0.198111	599.951	0.000179251
cg03411548	0.425474	1792.27	0.000179316
cg22079354	0.611041	599.779	0.000179332
cg02500231	0.307408	599.753	0.000179344
cg20310319	-0.455424	599.628	0.000179403
cg07033513	-0.227891	599.601	0.000179415
cg02719427	0.637276	1790.27	0.000179566
cg02612828	-0.397062	599.277	0.000179568
cg13790366	0.491143	599.037	0.000179681
cg00488787	0.728995	12941.6	0.000179833
cg13272447	-0.589246	1787.06	0.00017997
cg21770026	-0.302834	1786.96	0.000179983
cg13993676	0.410175	598.112	0.000180118
cg08845291	-0.286553	1784.37	0.00018031
cg05866411	0.209798	1783.77	0.000180386
cg26501585	-0.658685	12898.5	0.000180388
cg06068039	0.484717	1783.52	0.000180417
cg02476669	-0.673314	1783.4	0.000180433
cg13001433	-0.35915	597.346	0.000180481
cg04770983	0.256602	1783.01	0.000180482
cg14841965	-0.30601	1782.38	0.000180562
cg07511565	0.171323	1782.36	0.000180564
cg05794310	0.180077	1780.71	0.000180774
cg14835473	0.311255	596.628	0.000180823
cg04444071	0.620726	12857.6	0.000180919
cg24373584	0.491012	1779.53	0.000180924
cg15368992	0.26662	596.399	0.000180932
cg13092806	0.191943	1778.97	0.000180995
cg08700667	0.277731	1777.56	0.000181174
cg14293084	0.342102	1775.79	0.000181401
cg09152693	-0.598452	12817.6	0.00018144
cg08239262	-0.308531	1773.38	0.000181709
cg05254049	0.534101	1773	0.000181758
cg24694947	0.779097	12789	0.000181816
cg03480299	-0.324377	1772.29	0.00018185
cg16786644	-0.41256	1770.73	0.00018205
cg13918664	0.721545	594.008	0.000182078
cg06857473	0.203039	1768.71	0.00018231
cg00701208	-0.348373	1768.17	0.00018238
cg10135894	-0.171617	1765.34	0.000182746
cg02506248	-0.639907	1762.8	0.000183076
cg01120308	-0.553543	1762.46	0.00018312
cg25416829	0.186202	591.767	0.000183164
cg07761546	-0.404663	1761.86	0.000183198
cg17161419	0.470942	1761.78	0.000183208
cg12996622	0.494649	1761.48	0.000183247
cg17890940	0.653041	1761.47	0.000183248
cg02920900	0.395544	1760.49	0.000183376
cg02930687	-0.429482	1759.66	0.000183484
cg15056772	0.569454	12652.9	0.000183623
cg16311302	0.213306	1757.97	0.000183705
cg22930894	-0.693866	12633.1	0.000183889
cg14216672	0.438513	1755.66	0.000184008
cg19771541	-0.252793	1754.45	0.000184166
cg01447350	-0.669032	12607.7	0.000184232
cg10854423	-0.649009	1753.37	0.000184309
cg27371238	-0.276091	589.119	0.00018446
cg08928408	0.570187	588.943	0.000184546
cg17833071	0.738186	1751.17	0.000184599
cg17954373	0.554424	588.48	0.000184775
cg16005697	-0.487583	1749.25	0.000184852
cg23167594	0.603651	12554.4	0.000184955
cg18867605	0.659397	1747.64	0.000185065
cg25403721	-0.683821	1747.44	0.000185092
cg20687482	-0.275417	1747.43	0.000185093
cg22933630	0.309288	1747.2	0.000185123
cg04861738	-0.510612	1746.83	0.000185173
cg03244428	-0.275872	587.376	0.000185321
cg08228439	-0.285649	586.833	0.00018559
cg18344541	-0.587844	12507.1	0.000185602
cg25746092	0.337122	1741.9	0.00018583
cg11726097	0.333144	1740.06	0.000186074
cg02226810	0.445091	585.853	0.000186079
cg24376212	0.738845	1739.28	0.00018618
cg10368842	0.331546	1738.82	0.000186241
cg03245251	0.399248	1738.47	0.000186289
cg05125578	0.208919	1738.35	0.000186305
cg18975045	-0.561718	12439.2	0.000186538
cg25128170	-0.199902	1736.09	0.000186608
cg05450525	-0.232943	1735.83	0.000186642
cg01921107	-0.332948	584.656	0.000186678
cg27335728	0.549062	12424.1	0.000186747
cg17192315	-0.539752	12407.3	0.000186982
cg13002044	0.35568	583.766	0.000187126
cg17430362	0.198987	1732.03	0.000187155
cg00001747	0.942931	12393.5	0.000187175
cg12741896	0.236899	1730.08	0.00018742
cg09860717	0.325561	1728.92	0.000187577
cg17563376	-0.390144	582.644	0.000187692
cg05287886	-0.438616	1728.06	0.000187694
cg06361775	-0.58054	12352.6	0.000187747
cg26104457	0.577842	12350.1	0.000187783
cg12359511	-0.710475	12346.6	0.000187832
cg24885202	-0.797089	12344	0.000187868
cg09684160	0.218334	1725.61	0.000188028
cg24702216	0.256761	1725.39	0.000188058
cg07734975	0.772573	1725.16	0.00018809
cg05307228	0.273557	1723.66	0.000188294
cg11961243	-0.22594	1723.52	0.000188313
cg00810908	0.545871	581.275	0.000188388
cg05063999	0.487977	1722.53	0.000188448
cg08479950	0.437571	1718.71	0.000188973
cg22136961	0.680177	1717.62	0.000189122
cg12590928	0.56535	1717.35	0.000189161
cg14880539	-0.447478	1717.1	0.000189194
cg26140394	0.558244	12247.2	0.000189241
cg09214779	0.397447	1716.72	0.000189247
cg14720319	-0.293592	1715.65	0.000189394
cg16882206	-0.584163	1714.93	0.000189494
cg10044458	0.327057	1714.85	0.000189505
cg03331935	-0.827027	578.385	0.00018987
cg20129941	0.664111	578.274	0.000189927
cg04430665	0.191324	1710.69	0.000190082
cg15568376	0.223576	1710.48	0.000190111
cg26483667	0.186382	1710.33	0.000190132
cg01451391	0.688955	12184.5	0.000190141
cg19355371	-0.481138	1709.14	0.000190298
cg05335944	0.277243	577.28	0.000190442
cg12574388	-0.48727	577.225	0.00019047
cg02621613	-0.674633	577.027	0.000190573
cg17623021	-0.252599	576.831	0.000190675
cg12896922	-0.478868	576.783	0.0001907
cg16900209	-0.690241	12145.2	0.00019071
cg26094730	-0.490548	1706.05	0.00019073
cg21005157	-0.604319	576.687	0.00019075
cg00958451	0.408719	1705.43	0.000190817
cg16756186	0.163047	1702.44	0.000191236
cg06013165	-0.317891	575.743	0.000191242
cg11900016	0.559765	12106.4	0.000191275
cg14527564	0.210603	1700.86	0.000191459
cg27528076	-0.303833	1700.44	0.000191517
cg08757123	-0.258596	575.151	0.000191551
cg01525432	-0.697149	12083.1	0.000191617
cg25217583	-0.265796	1698.53	0.000191787
cg06259377	-0.302497	1696.74	0.000192041
cg12758687	0.389803	1696.38	0.000192092
cg10729169	0.199406	1695.64	0.000192196
cg25942450	0.274824	1695.4	0.000192231
cg01212793	0.351144	1694.6	0.000192344
cg00424315	-0.67612	12030.4	0.000192393
cg05164933	0.434782	573.449	0.000192445
cg21940042	-0.464885	572.932	0.000192719
cg02363168	0.210107	572.322	0.000193041
cg20382601	0.487892	1689.66	0.000193048
cg13906811	0.544994	11982.7	0.000193101
cg18431123	0.398792	1689.1	0.000193128
cg22675396	0.473616	571.926	0.000193251
cg09890623	-0.455094	1686.54	0.000193496
cg25449315	-0.395948	1686.41	0.000193515
cg05440785	0.642912	1686.4	0.000193516
cg07358117	-0.355536	1686.09	0.00019356
cg02657207	-0.202917	1685.7	0.000193617
cg14225450	0.310911	1685.14	0.000193697
cg05193512	0.204236	1684.44	0.000193798
cg10981518	0.302518	1684.29	0.000193819
cg07259744	-0.12424	570.73	0.000193888
cg21473147	-0.265971	1683.37	0.000193952
cg13460221	-0.296634	570.604	0.000193956
cg23878700	-0.617186	1683.24	0.00019397
cg06294384	-0.290286	1682.39	0.000194094
cg15210787	-0.445576	1681.3	0.00019425
cg18714753	-0.181691	570.036	0.00019426
cg02038273	0.415505	1680.58	0.000194355
cg16926633	0.484312	1680.39	0.000194382
cg26564042	0.224631	1680	0.000194439
cg00825690	0.184651	1678.66	0.000194633
cg13173444	-0.660798	11879.6	0.00019465
cg08328085	-0.485481	1678.34	0.000194679
cg18809126	0.293565	1677.05	0.000194867
cg11794033	-0.467167	568.582	0.000195041
cg26488527	0.300361	1675.36	0.000195113
cg15582223	0.477543	1674.56	0.00019523
cg23599878	-0.430675	568.202	0.000195246
cg07898419	0.399519	1674.36	0.000195259
cg16878595	0.488929	567.971	0.000195371
cg24168538	-0.555927	11819.5	0.000195565
cg21787323	0.393782	1671.85	0.000195626
cg13315970	0.609428	11789.8	0.00019602
cg12083775	0.194125	1668.84	0.000196068
cg14517502	0.539256	11784.4	0.000196103
cg17103162	0.435463	1666.94	0.000196348
cg12292336	-0.624814	565.516	0.000196706
cg26705688	-0.305299	565.458	0.000196738
cg22044892	-0.362335	1663.29	0.000196886
cg14656794	-0.371905	1663.03	0.000196925
cg10484793	0.596044	1662.76	0.000196966
cg16811248	0.695066	1662.17	0.000197053
cg11323225	0.67756	11719.9	0.000197102
cg01616797	-0.253654	1661.52	0.00019715
cg27059225	0.196002	1661.22	0.000197195
cg16027453	-0.234707	1660.69	0.000197273
cg08938722	-0.292497	1660.45	0.000197309
cg11323483	0.184926	1660.37	0.00019732
cg24252423	-0.230913	1660.12	0.000197358
cg12851504	0.640326	11703.4	0.000197359
cg20920123	0.640006	11701.3	0.000197391
cg03140526	-0.73558	11701.3	0.000197392
cg23210564	-0.544054	564.26	0.000197394
cg07294114	-0.165313	564.239	0.000197406
cg06553567	-0.796348	1658.23	0.00019764
cg20321030	0.346217	1656.41	0.000197911
cg25405192	0.719577	1656.22	0.000197939
cg12054323	-0.704225	563.047	0.000198063
cg03278431	0.28789	1655.38	0.000198066
cg08084228	0.40921	562.978	0.000198101
cg08108619	0.179698	562.537	0.000198346
cg18847839	0.467571	1653.01	0.000198422
cg14169619	-0.659219	562.395	0.000198424
cg05239310	0.290721	1650.99	0.000198725
cg10773698	0.449798	561.768	0.000198772
cg15160748	0.567035	561.492	0.000198926
cg19037454	0.284965	1646.23	0.000199445
cg25758217	-0.598781	11566.3	0.000199521
cg14232220	0.744074	1644.41	0.000199721
cg22816087	-0.314207	1644.31	0.000199735
cg06086595	0.661486	11548.1	0.000199812
cg26700203	-0.594905	1643.32	0.000199887
cg14101998	0.684856	11538.7	0.000199962
cg12708821	-0.58728	1642.66	0.000199987
cg09243281	0.626316	11536.1	0.000200004
cg21922574	-0.612714	1642.5	0.000200011
cg09943133	0.182965	1642.2	0.000200058
cg03048372	0.726642	559.147	0.000200239
cg23739138	0.237836	1640.6	0.000200301
cg14036145	0.750437	11494.2	0.000200679
cg15164702	0.425166	1637.01	0.000200852
cg15403797	-0.713138	557.754	0.000201026
cg02831882	0.301136	1635.36	0.000201105
cg15043309	-0.570838	557.196	0.000201343
cg15867944	0.194336	556.947	0.000201484
cg16454587	-0.455554	1632.74	0.000201509
cg20564892	0.39266	1632.65	0.000201524
cg10860019	0.803885	1631.91	0.000201638
cg09758767	-0.377032	556.617	0.000201671
cg03827739	-0.222923	1631.45	0.000201708
cg22373097	-0.541888	11425	0.000201802
cg13932362	0.338533	1630.02	0.000201931
cg12040314	-0.57518	1629.99	0.000201935
cg09119695	-0.64352	555.811	0.000202131
cg19861460	0.463461	1628.52	0.000202164
cg03753785	0.549166	555.727	0.00020218
cg25503381	-0.419599	1628.14	0.000202222
cg15223126	-0.2523	1627.94	0.000202254
cg04520443	0.459932	1626.89	0.000202417
cg14442572	-0.836876	1626.47	0.000202483
cg09921507	-0.407598	1626.31	0.000202507
cg18163364	-0.293265	1625.77	0.000202592
cg08762333	0.547591	11375.8	0.000202608
cg16239613	0.385111	1625.13	0.000202691
cg11906768	0.493303	1624.99	0.000202712
cg13673252	-0.228874	1623.52	0.000202942
cg14560775	-0.758828	1622.68	0.000203075
cg15064484	0.202624	554.155	0.000203082
cg25558461	-0.70919	1622.62	0.000203083
cg14693258	0.576271	1622.11	0.000203164
cg17607106	-0.665619	1622.08	0.000203168
cg00446763	0.235513	1620.49	0.000203418
cg27184227	0.579326	11326.5	0.000203424
cg05941998	-0.613256	11323.8	0.00020347
cg14476334	0.169455	1618.13	0.00020379
cg07592513	0.395556	552.797	0.000203866
cg24935223	-0.170037	1616.29	0.000204079
cg11727338	-0.171492	1614.35	0.000204386
cg08959194	-0.737414	11253.5	0.000204644
cg16348112	0.188991	551.436	0.000204658
cg16831400	-0.339601	551.396	0.000204681
cg05949889	-0.552621	11235.6	0.000204946
cg08478250	-0.597836	1610.73	0.000204961
cg17093995	0.731783	550.899	0.000204972
cg27214602	-0.631108	550.838	0.000205007
cg16422714	-0.342361	550.676	0.000205102
cg01421558	-0.279241	1609.65	0.000205135
cg13707514	-0.2448	550.481	0.000205216
cg04340156	0.582951	11216.4	0.00020527
cg03808007	-0.57153	11216	0.000205278
cg07592353	-0.473991	1607.92	0.00020541
cg14864243	-0.538065	11202.8	0.000205501
cg24751886	0.180514	1606.01	0.000205716
cg07172149	0.447427	1604.63	0.000205938
cg06389787	-0.72375	1602.99	0.000206201
cg15969149	-0.313708	1601.11	0.000206505
cg17597740	-0.589282	11143.2	0.000206517
cg02887884	-0.444082	547.595	0.000206918
cg12783394	-0.506129	547.494	0.000206978
cg23834895	0.336744	547.43	0.000207017
cg09411876	-0.679053	1597.68	0.00020706
cg00025751	-0.50471	547.289	0.0002071
cg17094873	0.182545	1596.44	0.000207262
cg07310677	0.605709	11092	0.000207399
cg16398511	0.491326	1594.39	0.000207595
cg04922286	0.425146	1594.22	0.000207622
cg01704734	-0.525307	11075.5	0.000207685
cg12861193	0.588848	11070.6	0.000207769
cg19064201	0.177738	1592.07	0.000207974
cg19590598	0.354111	1591.84	0.000208011
cg10277523	-0.603036	545.683	0.000208059
cg23856293	0.355095	1591.43	0.000208078
cg24537724	-0.490132	1591.4	0.000208083
cg20789492	-0.289187	1591.23	0.000208111
cg14411670	-0.283816	1591.01	0.000208147
cg08623022	-0.192196	545.041	0.000208445
cg23780488	0.279419	1587.32	0.000208753
[truncated: 864,838+ more rows]
