# Supplementary material for: Mitochondrial DNA copy number can influence mortality and cardiovascular disease via methylation of nuclear DNA CpGs
Source: Genome Med. 2020 Sep 28;12:84. doi: 10.1186/s13073-020-00778-7 (PMC7523322; doi:10.1186/s13073-020-00778-7)
Supplement: Supplementary file 6 — Additional file 6: Table_S5.TFAM Expression analysis summary statistics. [file 13073_2020_778_MOESM6_ESM.xlsx]

## Sheet: Table S5
Table S5. TFAM Expression analysis summary statistics.
Gene ID	Test Statistic	P-value	RSS	Sigma sq	Tech var	Mean obs	Var obs	Sigma sq pmax	Smooth sigma sq	Final sigma sq	Transcript ID	Transcript Version	Gene	Entrez	Chr	Start	End	Strand	Biotype	Description
ENSG00000145423	54.1774	1.83183e-13	115.842	11.5332	0.050987	2.58803	10.5404	11.5332	0.162538	11.5332	ENST00000274063	4	SFRP2	6423	4	153780592	153789120	-1	protein_coding	secreted frizzled related protein 2 [Source:HGNC Symbol;Acc:HGNC:10777]
ENSG00000170468	46.5865	8.76634e-12	75.2465	7.44297	0.0816849	2.1537	6.8874	7.44297	0.192746	7.44297	ENST00000304061	7	RIOX1	79697	14	73490964	73493392	1	protein_coding	ribosomal oxygenase 1 [Source:HGNC Symbol;Acc:HGNC:20968]
ENSG00000101986	44.0738	3.16228e-11	19.3053	1.91884	0.0116987	4.48533	1.75581	1.91884	0.0723572	1.91884	ENST00000218104	5	ABCD1	215	X	153724868	153744762	1	protein_coding	ATP binding cassette subfamily D member 1 [Source:HGNC Symbol;Acc:HGNC:61]
ENSG00000171451	42.1436	8.48098e-11	26.8122	2.64917	0.0320511	3.73102	2.43762	2.64917	0.0997662	2.64917	ENST00000310045	7	DSEL	92126	18	67506582	67516980	-1	protein_coding	dermatan sulfate epimerase-like [Source:HGNC Symbol;Acc:HGNC:18144]
ENSG00000183580	42.2325	8.10407e-11	30.2376	2.95973	0.0640272	3.07964	2.76208	2.95973	0.132442	2.95973	ENST00000329673	8	FBXL7	23194	5	15500196	15939795	1	protein_coding	F-box and leucine rich repeat protein 7 [Source:HGNC Symbol;Acc:HGNC:13604]
ENSG00000137142	40.5094	1.9567e-10	13.9366	1.38128	0.0123849	4.79679	1.26836	1.38128	0.0638686	1.38128	ENST00000377694	1	IGFBPL1	347252	9	38408994	38424447	-1	protein_coding	insulin like growth factor binding protein like 1 [Source:HGNC Symbol;Acc:HGNC:20081]
ENSG00000163288	40.6832	1.79024e-10	56.8048	5.5836	0.096882	1.80757	5.16425	5.5836	0.219476	5.5836	ENST00000513567	5	GABRB1	2560	4	46993723	47426444	1	protein_coding	gamma-aminobutyric acid type A receptor beta1 subunit [Source:HGNC Symbol;Acc:HGNC:4081]
ENSG00000107562	38.7261	4.87657e-10	32.0894	3.16155	0.0473966	1.19378	2.92248	3.16155	0.273296	3.16155	ENST00000343575	10	CXCL12	6387	10	44370165	44386493	-1	protein_coding	C-X-C motif chemokine ligand 12 [Source:HGNC Symbol;Acc:HGNC:10672]
ENSG00000104267	38.1109	6.68349e-10	6.79192	0.678786	0.000406262	7.16698	0.617451	0.678786	0.0405256	0.678786	ENST00000285379	9	CA2	760	8	85463852	85481493	1	protein_coding	carbonic anhydrase 2 [Source:HGNC Symbol;Acc:HGNC:1373]
ENSG00000183783	38.0307	6.96413e-10	70.8765	7.01814	0.0695104	2.6503	6.44667	7.01814	0.158493	7.01814	ENST00000360029	3	KCTD8	386617	4	44173909	44448807	-1	protein_coding	potassium channel tetramerization domain containing 8 [Source:HGNC Symbol;Acc:HGNC:22394]
ENSG00000174482	36.5938	1.45497e-09	61.649	6.07921	0.085686	1.94784	5.61769	6.07921	0.208347	6.07921	ENST00000379992	6	LINGO2	158038	9	27948078	28670286	-1	protein_coding	leucine rich repeat and Ig domain containing 2 [Source:HGNC Symbol;Acc:HGNC:21207]
ENSG00000077713	35.9476	2.02691e-09	5.24682	0.51939	0.00529255	5.42468	0.477453	0.51939	0.0517124	0.51939	ENST00000484058	1	SLC25A43	203427	X	119399060	119454478	1	protein_coding	solute carrier family 25 member 43 [Source:HGNC Symbol;Acc:HGNC:30557]
ENSG00000123572	36.0564	1.91689e-09	55.6123	5.47678	0.084442	1.91928	5.06078	5.47678	0.210579	5.47678	ENST00000243300	13	NRK	203447	X	105822543	105958610	1	protein_coding	Nik related kinase [Source:HGNC Symbol;Acc:HGNC:25391]
ENSG00000187601	36.1825	1.79675e-09	8.33863	0.823283	0.0105801	4.86968	0.764708	0.823283	0.0621872	0.823283	ENST00000342972	2	MAGEH1	28986	X	55452105	55453566	1	protein_coding	MAGE family member H1 [Source:HGNC Symbol;Acc:HGNC:24092]
ENSG00000196711	35.9603	2.01378e-09	9.23861	0.892086	0.0317752	4.32486	0.84223	0.892086	0.0775143	0.892086	ENST00000523939	1	ALKAL1	389658	8	52534037	52565507	-1	protein_coding	ALK and LTK ligand 1 [Source:HGNC Symbol;Acc:HGNC:33775]
ENSG00000108576	35.6541	2.35655e-09	22.998	2.20284	0.096962	2.69246	2.09846	2.20284	0.155795	2.20284	ENST00000394821	2	SLC6A4	6532	17	30194319	30236002	-1	protein_coding	solute carrier family 6 member 4 [Source:HGNC Symbol;Acc:HGNC:11050]
ENSG00000123496	35.2055	2.96685e-09	89.1014	8.84608	0.0640565	3.00609	8.10415	8.84608	0.136681	8.84608	ENST00000371936	5	IL13RA2	3598	X	115003975	115019977	-1	protein_coding	interleukin 13 receptor subunit alpha 2 [Source:HGNC Symbol;Acc:HGNC:5975]
ENSG00000167232	35.2241	2.93866e-09	11.3458	1.1045	0.0300829	3.7576	1.0343	1.1045	0.0986343	1.1045	ENST00000593292	1	ZNF91	7644	19	23304991	23395560	-1	protein_coding	zinc finger protein 91 [Source:HGNC Symbol;Acc:HGNC:13166]
ENSG00000155966	34.988	3.31742e-09	34.2692	3.37089	0.0560262	4.19454	3.12419	3.37089	0.0820081	3.37089	ENST00000370460	6	AFF2	2334	X	148500619	149000663	1	protein_coding	AF4/FMR2 family member 2 [Source:HGNC Symbol;Acc:HGNC:3776]
ENSG00000185231	34.9044	3.46292e-09	28.527	2.70019	0.152501	1.66008	2.59345	2.70019	0.231632	2.70019	ENST00000327606	3	MC2R	4158	18	13882044	13915707	-1	protein_coding	melanocortin 2 receptor [Source:HGNC Symbol;Acc:HGNC:6930]
ENSG00000145248	34.1781	5.02923e-09	5.79556	0.569366	0.0101895	4.82246	0.527167	0.569366	0.0632696	0.569366	ENST00000273861	4	SLC10A4	201780	4	48483343	48489196	1	protein_coding	solute carrier family 10 member 4 [Source:HGNC Symbol;Acc:HGNC:22980]
ENSG00000166415	33.8877	5.83875e-09	23.7297	2.3015	0.0714738	5.7056	2.15727	2.3015	0.0482895	2.3015	ENST00000559418	5	WDR72	256764	15	53513741	53762878	-1	protein_coding	WD repeat domain 72 [Source:HGNC Symbol;Acc:HGNC:26790]
ENSG00000165929	33.6702	6.52929e-09	6.2366	0.611788	0.0118717	5.11314	0.567493	0.611788	0.0570312	0.611788	ENST00000556590	1	TC2N	123036	14	91779751	91867536	-1	protein_coding	tandem C2 domains nuclear [Source:HGNC Symbol;Acc:HGNC:19859]
ENSG00000186088	33.4693	7.23965e-09	27.7921	2.70763	0.0715793	2.065	2.52697	2.70763	0.199363	2.70763	ENST00000441833	6	GSAP	54103	7	77310751	77416400	-1	protein_coding	gamma-secretase activating protein [Source:HGNC Symbol;Acc:HGNC:28042]
ENSG00000242599	33.2318	8.18033e-09	23.3678	2.27379	0.0629971	0.913989	2.12481	2.27379	0.300829	2.27379	ENST00000361201	8	CSAG4	100130935	X	152733827	152740985	1	transcribed_unprocessed_pseudogene	CSAG family member 4 (pseudogene) [Source:HGNC Symbol;Acc:HGNC:20923]
ENSG00000147100	33.009	9.17323e-09	9.29108	0.927366	0.00174239	6.85711	0.845093	0.927366	0.0411971	0.927366	ENST00000590447	1	SLC16A2	6567	X	74421461	74533917	1	protein_coding	solute carrier family 16 member 2 [Source:HGNC Symbol;Acc:HGNC:10923]
ENSG00000259384	32.7522	1.0469e-08	38.9353	3.82499	0.0685424	1.21241	3.56027	3.82499	0.271533	3.82499	ENST00000617086	1	GH1	2688	17	63917200	63918838	-1	protein_coding	growth hormone 1 [Source:HGNC Symbol;Acc:HGNC:4261]
ENSG00000272602	32.1486	1.42819e-08	5.89479	0.569897	0.0195816	5.47574	0.536444	0.569897	0.0509999	0.569897	ENST00000509152	3	ZNF595	152687	4	53285	88211	1	protein_coding	zinc finger protein 595 [Source:HGNC Symbol;Acc:HGNC:27196]
ENSG00000167766	31.8443	1.67042e-08	18.5729	1.79833	0.0589622	3.44165	1.70321	1.79833	0.11314	1.79833	ENST00000601140	1	ZNF83	55769	19	52594060	52690496	-1	protein_coding	zinc finger protein 83 [Source:HGNC Symbol;Acc:HGNC:13158]
ENSG00000243056	31.8547	1.66146e-08	81.6447	7.87454	0.289928	2.58503	7.58279	7.87454	0.162735	7.87454	ENST00000310331	2	EIF4EBP3	8637	5	140547666	140549578	1	protein_coding	eukaryotic translation initiation factor 4E binding protein 3 [Source:HGNC Symbol;Acc:HGNC:3290]
ENSG00000254585	31.9493	1.58252e-08	71.3163	6.93521	0.196427	1.83733	6.49483	6.93521	0.217081	6.93521	ENST00000532292	3	MAGEL2	54551	15	23643544	23647841	-1	protein_coding	MAGE family member L2 [Source:HGNC Symbol;Acc:HGNC:6814]
ENSG00000164683	31.5234	1.97055e-08	4.55698	0.455379	0.000319073	7.8599	0.414288	0.455379	0.0407214	0.455379	ENST00000523976	1	HEY1	23462	8	79764010	79767863	-1	protein_coding	hes related family bHLH transcription factor with YRPW motif 1 [Source:HGNC Symbol;Acc:HGNC:4880]
ENSG00000182674	31.5144	1.97967e-08	6.749	0.648895	0.0260051	3.89633	0.615772	0.648895	0.0929941	0.648895	ENST00000523207	1	KCNB2	9312	8	72537391	72938349	1	protein_coding	potassium voltage-gated channel subfamily B member 2 [Source:HGNC Symbol;Acc:HGNC:6232]
ENSG00000082175	31.2241	2.29891e-08	50.9457	5.00616	0.0884092	2.54318	4.63279	5.00616	0.165494	5.00616	ENST00000528960	5	PGR	5241	11	101029624	101130524	-1	protein_coding	progesterone receptor [Source:HGNC Symbol;Acc:HGNC:8910]
ENSG00000064012	31.082	2.47349e-08	3.526	0.342434	0.0101665	5.36453	0.320553	0.342434	0.0526127	0.342434	ENST00000264275	9	CASP8	841	2	201233443	201287711	1	protein_coding	caspase 8 [Source:HGNC Symbol;Acc:HGNC:1509]
ENSG00000257591	31.0019	2.57778e-08	37.2211	3.49446	0.227653	1.37725	3.39587	3.49446	0.256297	3.49446	ENST00000439556	2	ZNF625	90589	19	12142090	12156729	-1	protein_coding	zinc finger protein 625 [Source:HGNC Symbol;Acc:HGNC:30571]
ENSG00000197134	30.892	2.72798e-08	55.7046	5.43275	0.137713	2.40639	5.06593	5.43275	0.174739	5.43275	ENST00000600162	1	ZNF257	113835	19	22052452	22091480	1	protein_coding	zinc finger protein 257 [Source:HGNC Symbol;Acc:HGNC:13498]
ENSG00000185070	30.445	3.43463e-08	29.8106	2.91394	0.0671216	1.24778	2.71868	2.91394	0.268209	2.91394	ENST00000557419	5	FLRT2	23768	14	85530144	85654426	1	protein_coding	fibronectin leucine rich transmembrane protein 2 [Source:HGNC Symbol;Acc:HGNC:3761]
ENSG00000101871	29.8047	4.7784e-08	12.6797	1.26461	0.00336817	7.97612	1.15271	1.26461	0.0410004	1.26461	ENST00000317552	8	MID1	4281	X	10445310	10833654	-1	protein_coding	midline 1 [Source:HGNC Symbol;Acc:HGNC:7095]
ENSG00000187398	29.7341	4.95555e-08	29.9071	2.89032	0.100392	1.55517	2.71936	2.89032	0.240568	2.89032	ENST00000529015	5	LUZP2	338645	11	24496970	25082631	1	protein_coding	leucine zipper protein 2 [Source:HGNC Symbol;Acc:HGNC:23206]
ENSG00000149485	29.5964	5.32035e-08	2.53961	0.249871	0.00408959	5.63782	0.230909	0.249871	0.049017	0.249871	ENST00000491310	5	FADS1	3992	11	61799625	61829318	-1	protein_coding	fatty acid desaturase 1 [Source:HGNC Symbol;Acc:HGNC:3574]
ENSG00000101134	29.4115	5.85292e-08	35.9474	3.51676	0.0779844	1.44239	3.32294	3.51676	0.250454	3.51676	ENST00000491469	1	DOK5	55816	20	54475597	54651171	1	protein_coding	docking protein 5 [Source:HGNC Symbol;Acc:HGNC:16173]
ENSG00000131668	29.4061	5.86926e-08	11.7472	1.1681	0.00661486	5.41937	1.06792	1.1681	0.0517893	1.1681	ENST00000253968	10	BARX1	56033	9	93951622	93955372	-1	protein_coding	BARX homeobox 1 [Source:HGNC Symbol;Acc:HGNC:955]
ENSG00000151834	29.3261	6.11651e-08	12.293	1.20384	0.0254613	3.41135	1.11779	1.20384	0.114649	1.20384	ENST00000381620	8	GABRA2	2555	4	46248427	46475230	-1	protein_coding	gamma-aminobutyric acid type A receptor alpha2 subunit [Source:HGNC Symbol;Acc:HGNC:4076]
ENSG00000141668	29.0953	6.89043e-08	19.5807	1.93588	0.0221872	0.540918	1.78999	1.93588	0.340778	1.93588	ENST00000581425	1	CBLN2	147381	18	72536680	72638521	-1	protein_coding	cerebellin 2 precursor [Source:HGNC Symbol;Acc:HGNC:1544]
ENSG00000154188	29.0144	7.18441e-08	17.3373	1.67865	0.0550808	3.54419	1.57952	1.67865	0.108183	1.67865	ENST00000297450	7	ANGPT1	284	8	107249482	107498055	-1	protein_coding	angiopoietin 1 [Source:HGNC Symbol;Acc:HGNC:484]
ENSG00000102271	28.9564	7.40243e-08	28.9527	2.75146	0.143813	2.81972	2.64147	2.75146	0.147838	2.75146	ENST00000373119	8	KLHL4	56062	X	87517749	87670050	1	protein_coding	kelch like family member 4 [Source:HGNC Symbol;Acc:HGNC:6355]
ENSG00000065534	28.8313	7.89653e-08	3.69214	0.347977	0.021237	5.18801	0.343523	0.347977	0.0556104	0.347977	ENST00000354792	9	MYLK	4638	3	123610049	123884331	-1	protein_coding	myosin light chain kinase [Source:HGNC Symbol;Acc:HGNC:7590]
ENSG00000163285	28.7883	8.07361e-08	78.5409	7.84166	0.0124302	1.74892	7.14041	7.84166	0.224254	7.84166	ENST00000295452	4	GABRG1	2565	4	46035769	46124081	-1	protein_coding	gamma-aminobutyric acid type A receptor gamma1 subunit [Source:HGNC Symbol;Acc:HGNC:4086]
ENSG00000138744	28.7315	8.31389e-08	12.5164	1.21617	0.0354682	3.52193	1.1402	1.21617	0.109239	1.21617	ENST00000507956	5	NAAA	27163	4	75913657	75941051	-1	protein_coding	N-acylethanolamine acid amidase [Source:HGNC Symbol;Acc:HGNC:736]
ENSG00000077721	28.4527	9.60181e-08	2.11727	0.211379	0.000347584	7.91384	0.192519	0.211379	0.0408419	0.211379	ENST00000629303	2	UBE2A	7319	X	119574467	119591083	1	protein_coding	ubiquitin conjugating enzyme E2 A [Source:HGNC Symbol;Acc:HGNC:12472]
ENSG00000140015	28.4191	9.76989e-08	17.4041	1.54615	0.194263	2.70074	1.58234	1.54615	0.155268	1.54615	ENST00000394964	3	KCNH5	27133	14	62699454	63102037	-1	protein_coding	potassium voltage-gated channel subfamily H member 5 [Source:HGNC Symbol;Acc:HGNC:6254]
ENSG00000161249	28.4438	9.64595e-08	4.80648	0.479299	0.00134869	7.07384	0.43696	0.479299	0.0406818	0.479299	ENST00000474928	5	DMKN	93099	19	35497220	35513658	-1	protein_coding	dermokine [Source:HGNC Symbol;Acc:HGNC:25063]
ENSG00000117318	28.1042	1.14957e-07	1.51429	0.150544	0.000884649	7.47891	0.137732	0.150544	0.0403047	0.150544	ENST00000374561	5	ID3	3399	1	23557918	23559794	-1	protein_coding	inhibitor of DNA binding 3 HLH protein [Source:HGNC Symbol;Acc:HGNC:5362]
ENSG00000104313	27.9835	1.22357e-07	4.78338	0.464539	0.0137989	5.02869	0.434893	0.464539	0.058732	0.464539	ENST00000644229	1	EYA1	2138	8	71197433	71362232	-1	protein_coding	EYA transcriptional coactivator and phosphatase 1 [Source:HGNC Symbol;Acc:HGNC:3519]
ENSG00000178538	27.9305	1.2575e-07	17.9265	1.78894	0.00371398	6.06633	1.62975	1.78894	0.0450472	1.78894	ENST00000529918	1	CA8	767	8	60187347	60281412	-1	protein_coding	carbonic anhydrase 8 [Source:HGNC Symbol;Acc:HGNC:1382]
ENSG00000114993	27.8621	1.30275e-07	2.36116	0.230266	0.00585007	5.02699	0.214898	0.230266	0.0587671	0.230266	ENST00000305557	9	RTKN	6242	2	74425836	74442422	-1	protein_coding	rhotekin [Source:HGNC Symbol;Acc:HGNC:10466]
ENSG00000182533	27.6231	1.47407e-07	59.2532	5.70088	0.224433	2.38912	5.40012	5.70088	0.175931	5.70088	ENST00000472766	1	CAV3	859	3	8733800	8841808	1	protein_coding	caveolin 3 [Source:HGNC Symbol;Acc:HGNC:1529]
ENSG00000187546	27.6535	1.45108e-07	15.9156	1.55707	0.0344979	0.581574	1.46135	1.55707	0.336235	1.55707	ENST00000342526	7	AGMO	392636	7	15200318	15562015	-1	protein_coding	alkylglycerol monooxygenase [Source:HGNC Symbol;Acc:HGNC:33784]
ENSG00000116478	27.5603	1.52275e-07	1.64614	0.164097	0.000516977	7.46585	0.149692	0.164097	0.0403038	0.164097	ENST00000481281	5	HDAC1	3065	1	32292086	32333635	1	protein_coding	histone deacetylase 1 [Source:HGNC Symbol;Acc:HGNC:4852]
ENSG00000120129	27.4439	1.61722e-07	2.79734	0.279364	0.000370288	7.98824	0.254305	0.279364	0.0410337	0.279364	ENST00000239223	3	DUSP1	1843	5	172768090	172771195	-1	protein_coding	dual specificity phosphatase 1 [Source:HGNC Symbol;Acc:HGNC:3064]
ENSG00000151789	27.2789	1.76124e-07	28.9025	2.73164	0.15861	1.20713	2.63498	2.73164	0.272032	2.73164	ENST00000467140	1	ZNF385D	79750	3	21412222	22373321	-1	protein_coding	zinc finger protein 385D [Source:HGNC Symbol;Acc:HGNC:26191]
ENSG00000250722	27.1297	1.90248e-07	3.46035	0.343752	0.00228322	5.95507	0.314788	0.343752	0.0459405	0.343752	ENST00000514985	5	SELENOP	6414	5	42799880	42887392	-1	protein_coding	selenoprotein P [Source:HGNC Symbol;Acc:HGNC:10751]
ENSG00000134709	26.7057	2.36927e-07	4.20943	0.410909	0.0100331	4.80338	0.384665	0.410909	0.0637136	0.410909	ENST00000455990	5	HOOK1	51361	1	59814786	59876378	1	protein_coding	hook microtubule tethering protein 1 [Source:HGNC Symbol;Acc:HGNC:19884]
ENSG00000083937	26.6223	2.47367e-07	1.59843	0.159074	0.000769196	6.80928	0.14538	0.159074	0.0413428	0.159074	ENST00000472024	2	CHMP2B	25978	3	87227271	87255548	1	protein_coding	charged multivesicular body protein 2B [Source:HGNC Symbol;Acc:HGNC:24537]
ENSG00000110042	26.5685	2.54363e-07	19.2685	1.74672	0.180122	1.57863	1.77143	1.74672	0.238549	1.74672	ENST00000227451	3	DTX4	23220	11	59171430	59208587	1	protein_coding	deltex E3 ubiquitin ligase 4 [Source:HGNC Symbol;Acc:HGNC:29151]
ENSG00000150551	26.5778	2.53141e-07	21.7064	2.14952	0.0211139	4.18506	1.97385	2.14952	0.0823437	2.14952	ENST00000345008	6	LYPD1	116372	2	132644853	132671579	-1	protein_coding	LY6/PLAUR domain containing 1 [Source:HGNC Symbol;Acc:HGNC:28431]
ENSG00000188641	26.5936	2.5107e-07	13.2847	1.26269	0.0657804	3.65931	1.21381	1.26269	0.102902	1.26269	ENST00000370192	7	DPYD	1806	1	97077743	97921049	-1	protein_coding	dihydropyrimidine dehydrogenase [Source:HGNC Symbol;Acc:HGNC:3012]
ENSG00000159761	26.447	2.70866e-07	10.331	0.931498	0.101599	2.99475	0.94825	0.931498	0.137343	0.931498	ENST00000602974	5	C16orf86	388284	16	67666816	67668758	1	protein_coding	chromosome 16 open reading frame 86 [Source:HGNC Symbol;Acc:HGNC:33755]
ENSG00000119411	26.3693	2.81981e-07	12.6525	1.17344	0.0918116	2.93081	1.15102	1.17344	0.141119	1.17344	ENST00000462085	1	BSPRY	54836	9	113349541	113371233	1	protein_coding	B-box and SPRY domain containing [Source:HGNC Symbol;Acc:HGNC:18232]
ENSG00000184515	26.2144	3.0553e-07	24.2643	2.40846	0.0179754	4.16886	2.207	2.40846	0.08292	2.40846	ENST00000333643	3	BEX5	340542	X	102153708	102156057	-1	protein_coding	brain expressed X-linked 5 [Source:HGNC Symbol;Acc:HGNC:27990]
ENSG00000144746	26.1268	3.1971e-07	1.5685	0.156386	0.000464409	6.20798	0.142634	0.156386	0.0441218	0.156386	ENST00000478935	1	ARL6IP5	10550	3	69084944	69106066	1	protein_coding	ADP ribosylation factor like GTPase 6 interacting protein 5 [Source:HGNC Symbol;Acc:HGNC:16937]
ENSG00000163714	26.0425	3.3398e-07	1.53892	0.153325	0.000566611	7.51215	0.139918	0.153325	0.0403109	0.153325	ENST00000461591	5	U2SURP	23350	3	142964497	143060546	1	protein_coding	U2 snRNP associated SURP domain containing [Source:HGNC Symbol;Acc:HGNC:30855]
ENSG00000133739	25.8595	3.67202e-07	1.82422	0.179596	0.00282534	6.06439	0.166173	0.179596	0.0450614	0.179596	ENST00000414626	2	LRRCC1	85444	8	85107147	85146076	1	protein_coding	leucine rich repeat and coiled-coil centrosomal protein 1 [Source:HGNC Symbol;Acc:HGNC:29373]
ENSG00000170962	25.7966	3.79351e-07	36.2365	3.43626	0.187386	3.59885	3.39725	3.43626	0.105637	3.43626	ENST00000302251	9	PDGFD	80310	11	103907186	104164379	-1	protein_coding	platelet derived growth factor D [Source:HGNC Symbol;Acc:HGNC:30620]
ENSG00000125845	25.7305	3.92566e-07	18.2775	1.82259	0.00516291	6.12491	1.66166	1.82259	0.0446401	1.82259	ENST00000378827	4	BMP2	650	20	6767664	6780280	1	protein_coding	bone morphogenetic protein 2 [Source:HGNC Symbol;Acc:HGNC:1069]
ENSG00000185112	25.632	4.13122e-07	4.00128	0.39104	0.00908801	4.81658	0.365755	0.39104	0.0634059	0.39104	ENST00000329759	5	FAM43A	131583	3	194686544	194689037	1	protein_coding	family with sequence similarity 43 member A [Source:HGNC Symbol;Acc:HGNC:26888]
ENSG00000143643	25.4048	4.64756e-07	2.78044	0.273287	0.00475663	4.90222	0.252798	0.273287	0.0614554	0.273287	ENST00000366662	8	TTC13	79573	1	230906243	230978875	-1	protein_coding	tetratricopeptide repeat domain 13 [Source:HGNC Symbol;Acc:HGNC:26204]
ENSG00000240184	25.4153	4.6224e-07	5.57545	0.554891	0.00265408	6.51721	0.507034	0.554891	0.042525	0.554891	ENST00000622656	1	PCDHGC3	5098	5	141475947	141512979	1	protein_coding	protocadherin gamma subfamily C 3 [Source:HGNC Symbol;Acc:HGNC:8716]
ENSG00000163050	25.3495	4.78278e-07	1.93926	0.191103	0.00282256	7.46806	0.176327	0.191103	0.0403039	0.191103	ENST00000479852	1	COQ8A	56997	1	226897536	226987545	1	protein_coding	coenzyme Q8A [Source:HGNC Symbol;Acc:HGNC:16812]
ENSG00000178718	25.0961	5.45438e-07	5.56754	0.549755	0.00699811	5.68108	0.507375	0.549755	0.0485469	0.549755	ENST00000322177	5	RPP25	54913	15	74954416	74957464	-1	protein_coding	ribonuclease P and MRP subunit p25 [Source:HGNC Symbol;Acc:HGNC:30361]
ENSG00000213995	25.0422	5.60903e-07	2.5552	0.235559	0.0199609	5.52738	0.234073	0.235559	0.0503254	0.235559	ENST00000424185	6	NAXD	55739	13	110615460	110639993	1	protein_coding	NAD(P)HX dehydratase [Source:HGNC Symbol;Acc:HGNC:25576]
ENSG00000198176	24.9636	5.84244e-07	1.56229	0.154993	0.00123693	7.11208	0.14205	0.154993	0.0406133	0.154993	ENST00000464794	5	TFDP1	7027	13	113584721	113641470	1	protein_coding	transcription factor Dp-1 [Source:HGNC Symbol;Acc:HGNC:11749]
ENSG00000115364	24.9039	6.02617e-07	1.8575	0.184266	0.00148316	6.58859	0.168906	0.184266	0.0421864	0.184266	ENST00000393909	6	MRPL19	9801	2	75646783	75690851	1	protein_coding	mitochondrial ribosomal protein L19 [Source:HGNC Symbol;Acc:HGNC:14052]
ENSG00000139800	24.8663	6.1446e-07	1.45827	0.145119	0.000708498	7.18686	0.132865	0.145119	0.0404968	0.145119	ENST00000267294	4	ZIC5	85416	13	99962964	99971909	-1	protein_coding	Zic family member 5 [Source:HGNC Symbol;Acc:HGNC:20322]
ENSG00000169252	24.8647	6.14975e-07	6.40278	0.617979	0.0222996	4.08147	0.582148	0.617979	0.0860741	0.617979	ENST00000305988	5	ADRB2	154	5	148825245	148828687	1	protein_coding	adrenoceptor beta 2 [Source:HGNC Symbol;Acc:HGNC:286]
ENSG00000118508	24.8027	6.35077e-07	3.37962	0.336653	0.00130866	6.74171	0.307294	0.336653	0.0415701	0.336653	ENST00000367495	3	RAB32	10981	6	146543693	146554965	1	protein_coding	RAB32 member RAS oncogene family [Source:HGNC Symbol;Acc:HGNC:9772]
ENSG00000133083	24.7583	6.4988e-07	2.30971	0.217604	0.0133677	4.93064	0.210999	0.217604	0.0608263	0.217604	ENST00000255448	8	DCLK1	9201	13	35768652	36131306	-1	protein_coding	doublecortin like kinase 1 [Source:HGNC Symbol;Acc:HGNC:2700]
ENSG00000198502	24.7584	6.49865e-07	5.09297	0.468936	0.0403614	3.36255	0.470294	0.468936	0.117122	0.468936	ENST00000374975	3	HLA-DRB5	3127	6	32517343	32530287	-1	protein_coding	major histocompatibility complex class II DR beta 5 [Source:HGNC Symbol;Acc:HGNC:4953]
ENSG00000166603	24.7262	6.60807e-07	26.6447	2.57857	0.085895	0.96099	2.42758	2.57857	0.296063	2.57857	ENST00000299766	5	MC4R	4160	18	60371110	60372775	-1	protein_coding	melanocortin 4 receptor [Source:HGNC Symbol;Acc:HGNC:6932]
ENSG00000151967	24.641	6.90681e-07	20.4506	1.79008	0.254983	3.0904	1.92259	1.79008	0.13183	1.79008	ENST00000475932	1	SCHIP1	29970	3	159839861	159897360	1	protein_coding	schwannomin interacting protein 1 [Source:HGNC Symbol;Acc:HGNC:15678]
ENSG00000151422	24.6079	7.02645e-07	3.14354	0.305713	0.00864067	5.11897	0.287417	0.305713	0.0569176	0.305713	ENST00000513777	1	FER	2241	5	108747822	109196841	1	protein_coding	FER tyrosine kinase [Source:HGNC Symbol;Acc:HGNC:3655]
ENSG00000102007	24.4187	7.75124e-07	7.06217	0.69647	0.00974736	4.1238	0.643159	0.69647	0.084537	0.69647	ENST00000376322	7	PLP2	5355	X	49171926	49175239	1	protein_coding	proteolipid protein 2 [Source:HGNC Symbol;Acc:HGNC:9087]
ENSG00000174332	24.4006	7.82425e-07	10.412	0.936829	0.104373	2.86401	0.94923	0.936829	0.145135	0.936829	ENST00000312233	4	GLIS1	148979	1	53506237	53738106	-1	protein_coding	GLIS family zinc finger 1 [Source:HGNC Symbol;Acc:HGNC:29525]
ENSG00000197496	24.2975	8.25446e-07	10.1625	0.977608	0.0386451	4.51843	0.923955	0.977608	0.0713537	0.977608	ENST00000359271	3	SLC2A10	81031	20	46709487	46736347	1	protein_coding	solute carrier family 2 member 10 [Source:HGNC Symbol;Acc:HGNC:13444]
ENSG00000105486	24.2389	8.50947e-07	2.1999	0.216671	0.0033196	5.69192	0.20025	0.216671	0.0484323	0.216671	ENST00000536218	5	LIG1	3978	19	48115445	48170603	-1	protein_coding	DNA ligase 1 [Source:HGNC Symbol;Acc:HGNC:6598]
ENSG00000115307	24.143	8.94406e-07	1.20885	0.120398	0.000486929	7.77367	0.109945	0.120398	0.0405606	0.120398	ENST00000377526	3	AUP1	550	2	74526645	74529939	-1	protein_coding	ancient ubiquitous protein 1 [Source:HGNC Symbol;Acc:HGNC:891]
ENSG00000139737	24.1597	8.86693e-07	3.42765	0.340235	0.00253044	6.41788	0.311639	0.340235	0.0430103	0.340235	ENST00000462234	5	SLAIN1	122060	13	77697854	77764242	1	protein_coding	SLAIN motif family member 1 [Source:HGNC Symbol;Acc:HGNC:26387]
ENSG00000188729	24.1677	8.83027e-07	5.44336	0.52624	0.0180965	5.72933	0.497768	0.52624	0.0480462	0.52624	ENST00000339051	2	OSTN	344901	3	191199241	191265615	1	protein_coding	osteocrin [Source:HGNC Symbol;Acc:HGNC:29961]
ENSG00000163530	24.0542	9.36612e-07	47.6268	4.67431	0.0883681	2.09064	4.3906	4.67431	0.197434	4.67431	ENST00000478945	1	DPPA2	151871	3	109293788	109316517	-1	protein_coding	developmental pluripotency associated 2 [Source:HGNC Symbol;Acc:HGNC:19197]
ENSG00000104368	24.0118	9.57469e-07	1.46381	0.144242	0.00213945	6.45012	0.133171	0.144242	0.0428524	0.144242	ENST00000220809	8	PLAT	5327	8	42175233	42207724	-1	protein_coding	plasminogen activator tissue type [Source:HGNC Symbol;Acc:HGNC:9051]
ENSG00000185002	24.023	9.51925e-07	8.80383	0.801738	0.0786453	2.62589	0.818953	0.801738	0.160071	0.801738	ENST00000471966	1	RFX6	222546	6	116877212	116932163	1	protein_coding	regulatory factor X6 [Source:HGNC Symbol;Acc:HGNC:21478]
ENSG00000268606	23.9904	9.68148e-07	3.82124	0.359042	0.0230812	6.68821	0.347419	0.359042	0.041769	0.359042	ENST00000598543	5	MAGEA2	4101	X	152749863	152753884	-1	protein_coding	MAGE family member A2 [Source:HGNC Symbol;Acc:HGNC:6800]
ENSG00000168913	23.9672	9.79906e-07	2.18963	0.215498	0.00346496	5.71976	0.199512	0.215498	0.0481436	0.215498	ENST00000399775	2	ENHO	375704	9	34521040	34523041	-1	protein_coding	energy homeostasis associated [Source:HGNC Symbol;Acc:HGNC:24838]
ENSG00000139842	23.8048	1.06617e-06	1.93021	0.190261	0.0027594	6.08796	0.175497	0.190261	0.0448924	0.190261	ENST00000488558	2	CUL4A	8451	13	113208193	113267108	1	protein_coding	cullin 4A [Source:HGNC Symbol;Acc:HGNC:2554]
ENSG00000147613	23.8041	1.06654e-06	16.8849	1.59884	0.0896433	0.804896	1.55197	1.59884	0.312115	1.59884	ENST00000523010	1	PSKH2	85481	8	86048373	86088621	-1	protein_coding	protein serine kinase H2 [Source:HGNC Symbol;Acc:HGNC:18997]
ENSG00000113790	23.7627	1.08976e-06	4.45425	0.427703	0.0177224	4.09349	0.405515	0.427703	0.0856358	0.427703	ENST00000456310	5	EHHADH	1962	3	185190624	185281990	-1	protein_coding	enoyl-CoA hydratase and 3-hydroxyacyl CoA dehydrogenase [Source:HGNC Symbol;Acc:HGNC:3247]
ENSG00000170775	23.7777	1.08126e-06	2.03244	0.196713	0.00653159	5.02397	0.1848	0.196713	0.0588299	0.196713	ENST00000303921	2	GPR37	2861	7	124745997	124765627	-1	protein_coding	G protein-coupled receptor 37 [Source:HGNC Symbol;Acc:HGNC:4494]
ENSG00000134905	23.722	1.11304e-06	1.5064	0.146796	0.00384412	5.40625	0.136983	0.146796	0.0519815	0.146796	ENST00000537394	5	CARS2	79587	13	110641412	110713603	-1	protein_coding	cysteinyl-tRNA synthetase 2 mitochondrial (putative) [Source:HGNC Symbol;Acc:HGNC:25695]
ENSG00000163605	23.6652	1.14639e-06	1.83603	0.174785	0.00881853	5.30158	0.167349	0.174785	0.0536225	0.174785	ENST00000470976	1	PPP4R2	151987	3	72996785	73069199	1	protein_coding	protein phosphatase 4 regulatory subunit 2 [Source:HGNC Symbol;Acc:HGNC:18296]
ENSG00000112232	23.5897	1.19223e-06	44.1651	4.28018	0.136331	2.37806	4.02585	4.28018	0.176697	4.28018	ENST00000281156	4	KHDRBS2	202559	6	61679960	62286227	-1	protein_coding	KH RNA binding domain containing signal transduction associated 2 [Source:HGNC Symbol;Acc:HGNC:18114]
ENSG00000140876	23.6004	1.1856e-06	4.10284	0.402839	0.0074449	5.1135	0.373394	0.402839	0.0570242	0.402839	ENST00000568787	5	NUDT7	283927	16	77722492	77742260	1	protein_coding	nudix hydrolase 7 [Source:HGNC Symbol;Acc:HGNC:8054]
ENSG00000148798	23.5816	1.19726e-06	10.474	1.04393	0.00347471	5.87906	0.952723	1.04393	0.0466162	1.04393	ENST00000369849	8	INA	9118	10	103277163	103290351	1	protein_coding	internexin neuronal intermediate filament protein alpha [Source:HGNC Symbol;Acc:HGNC:6057]
ENSG00000196371	23.4423	1.28714e-06	1.5467	0.151446	0.00322431	5.78672	0.141431	0.151446	0.0474785	0.151446	ENST00000358752	3	FUT4	2526	11	94543840	94549898	1	protein_coding	fucosyltransferase 4 [Source:HGNC Symbol;Acc:HGNC:4015]
ENSG00000179598	23.3905	1.32232e-06	1.31238	0.129646	0.00159204	6.42999	0.119715	0.129646	0.0429509	0.129646	ENST00000321560	3	PLD6	201164	17	17200995	17206315	-1	protein_coding	phospholipase D family member 6 [Source:HGNC Symbol;Acc:HGNC:30447]
ENSG00000213401	23.3135	1.37634e-06	31.1793	2.47155	0.646372	1.48028	2.88953	2.47155	0.247101	2.47155	ENST00000357916	8	MAGEA12	4111	X	152733779	152737669	1	protein_coding	MAGE family member A12 [Source:HGNC Symbol;Acc:HGNC:6799]
ENSG00000167646	23.2804	1.40021e-06	2.97399	0.286972	0.0104276	4.43688	0.271028	0.286972	0.0738648	0.286972	ENST00000391720	8	DNAAF3	352909	19	55158661	55166722	-1	protein_coding	dynein axonemal assembly factor 3 [Source:HGNC Symbol;Acc:HGNC:30492]
ENSG00000152454	23.1929	1.46537e-06	2.08139	0.199643	0.00849569	4.86637	0.192632	0.199643	0.0622624	0.199643	ENST00000282308	3	ZNF256	10172	19	57940833	57947675	-1	protein_coding	zinc finger protein 256 [Source:HGNC Symbol;Acc:HGNC:13049]
ENSG00000125503	23.1478	1.50012e-06	1.19098	0.115114	0.00398352	6.04612	0.108298	0.115114	0.045197	0.115114	ENST00000592993	1	PPP1R12C	54776	19	55090913	55117559	-1	protein_coding	protein phosphatase 1 regulatory subunit 12C [Source:HGNC Symbol;Acc:HGNC:14947]
ENSG00000173208	23.0909	1.54518e-06	9.78742	0.944805	0.0339367	3.76137	0.889891	0.944805	0.0984752	0.944805	ENST00000308666	3	ABCD2	225	12	39550033	39619751	-1	protein_coding	ATP binding cassette subfamily D member 2 [Source:HGNC Symbol;Acc:HGNC:66]
ENSG00000175182	23.0798	1.55419e-06	5.53753	0.537622	0.0161316	4.83812	0.503444	0.537622	0.062908	0.537622	ENST00000433578	5	FAM131A	131408	3	184335926	184348421	1	protein_coding	family with sequence similarity 131 member A [Source:HGNC Symbol;Acc:HGNC:28308]
ENSG00000155850	23.0502	1.57823e-06	1.80382	0.179372	0.00100956	4.22919	0.163983	0.179372	0.0807907	0.179372	ENST00000433184	1	SLC26A2	1836	5	149960737	149993455	1	protein_coding	solute carrier family 26 member 2 [Source:HGNC Symbol;Acc:HGNC:10994]
ENSG00000166922	23.0441	1.5833e-06	13.9792	1.26366	0.134254	2.72106	1.27085	1.26366	0.153982	1.26366	ENST00000470349	5	SCG5	6447	15	32641676	32697098	1	protein_coding	secretogranin V [Source:HGNC Symbol;Acc:HGNC:10816]
ENSG00000138035	22.9671	1.64796e-06	1.51492	0.150734	0.00075775	7.2323	0.13772	0.150734	0.0404377	0.150734	ENST00000429805	1	PNPT1	87178	2	55634265	55693910	-1	protein_coding	polyribonucleotide nucleotidyltransferase 1 [Source:HGNC Symbol;Acc:HGNC:23166]
ENSG00000155090	22.9624	1.652e-06	2.24557	0.223402	0.00115503	7.0123	0.20416	0.223402	0.0408054	0.223402	ENST00000395884	3	KLF10	7071	8	102648779	102655902	-1	protein_coding	Kruppel like factor 10 [Source:HGNC Symbol;Acc:HGNC:11810]
ENSG00000162374	22.9725	1.64338e-06	30.9047	2.93134	0.159132	1.83733	2.81793	2.93134	0.21708	2.93134	ENST00000371827	5	ELAVL4	1996	1	50048014	50203786	1	protein_coding	ELAV like RNA binding protein 4 [Source:HGNC Symbol;Acc:HGNC:3315]
ENSG00000177946	22.9851	1.63266e-06	2.81126	0.277473	0.00365272	5.16095	0.255765	0.277473	0.0561142	0.277473	ENST00000565150	2	CENPBD1	92806	16	89969791	89972534	-1	protein_coding	CENPB DNA-binding domain containing 1 [Source:HGNC Symbol;Acc:HGNC:28272]
ENSG00000004455	22.8587	1.74358e-06	1.57849	0.157558	0.000291403	8.1798	0.143502	0.157558	0.0416654	0.157558	ENST00000629371	2	AK2	204	1	33007940	33080996	-1	protein_coding	adenylate kinase 2 [Source:HGNC Symbol;Acc:HGNC:362]
ENSG00000185090	22.8642	1.73863e-06	1.93406	0.191599	0.00180704	6.53853	0.175889	0.191599	0.0424206	0.191599	ENST00000525897	1	MANEAL	149175	1	37793802	37801137	1	protein_coding	mannosidase endo-alpha like [Source:HGNC Symbol;Acc:HGNC:26452]
ENSG00000086205	22.777	1.81927e-06	7.24594	0.653511	0.0710821	2.91018	0.658728	0.653511	0.142351	0.653511	ENST00000529117	1	FOLH1	2346	11	49146635	49208670	-1	protein_coding	folate hydrolase 1 [Source:HGNC Symbol;Acc:HGNC:3788]
ENSG00000139289	22.7828	1.81384e-06	3.41496	0.321518	0.0199784	4.22053	0.310907	0.321518	0.0810935	0.321518	ENST00000619060	1	PHLDA1	22822	12	76025447	76033932	-1	protein_coding	pleckstrin homology like domain family A member 1 [Source:HGNC Symbol;Acc:HGNC:8933]
ENSG00000150051	22.7577	1.8377e-06	2.55067	0.242565	0.0125015	5.1784	0.233231	0.242565	0.055788	0.242565	ENST00000375790	9	MKX	283078	10	27672875	27746060	-1	protein_coding	mohawk homeobox [Source:HGNC Symbol;Acc:HGNC:23729]
ENSG00000182175	22.7837	1.81297e-06	1.97707	0.189564	0.00814311	5.42431	0.179764	0.189564	0.0517178	0.189564	ENST00000425933	6	RGMA	56963	15	93035273	93089204	-1	protein_coding	repulsive guidance molecule family member a [Source:HGNC Symbol;Acc:HGNC:30308]
ENSG00000184709	22.7715	1.82454e-06	30.0105	2.84647	0.15458	1.45188	2.72939	2.84647	0.24961	2.84647	ENST00000371542	3	LRRC26	389816	9	137168758	137170051	-1	protein_coding	leucine rich repeat containing 26 [Source:HGNC Symbol;Acc:HGNC:31409]
ENSG00000256229	22.7712	1.82477e-06	16.0686	1.51356	0.0932932	1.82308	1.46137	1.51356	0.218226	1.51356	ENST00000335117	8	ZNF486	90649	19	20167228	20200490	1	protein_coding	zinc finger protein 486 [Source:HGNC Symbol;Acc:HGNC:20807]
ENSG00000143603	22.692	1.90155e-06	7.11801	0.633582	0.0782193	2.25666	0.648083	0.633582	0.185261	0.633582	ENST00000271915	8	KCNN3	3782	1	154697455	154870280	-1	protein_coding	potassium calcium-activated channel subfamily N member 3 [Source:HGNC Symbol;Acc:HGNC:6292]
ENSG00000124479	22.6603	1.93323e-06	16.3215	1.4927	0.139455	1.96011	1.48955	1.4927	0.207393	1.4927	ENST00000378062	5	NDP	4693	X	43948776	43973504	-1	protein_coding	NDP norrin cystine knot growth factor [Source:HGNC Symbol;Acc:HGNC:7678]
ENSG00000196659	22.6491	1.94451e-06	1.8471	0.180164	0.00454617	5.46773	0.167959	0.180164	0.0511086	0.180164	ENST00000408939	3	TTC30B	150737	2	177548998	177553014	-1	protein_coding	tetratricopeptide repeat domain 30B [Source:HGNC Symbol;Acc:HGNC:26425]
ENSG00000125462	22.5938	2.00129e-06	6.06289	0.564379	0.0419095	3.82673	0.558196	0.564379	0.0957675	0.564379	ENST00000608007	1	C1orf61	10485	1	156404250	156430701	-1	protein_coding	chromosome 1 open reading frame 61 [Source:HGNC Symbol;Acc:HGNC:30780]
ENSG00000104835	22.4676	2.13719e-06	2.0367	0.198709	0.00496099	5.64856	0.185183	0.198709	0.0488982	0.198709	ENST00000594171	5	SARS2	54938	19	38915266	38930896	-1	protein_coding	seryl-tRNA synthetase 2 mitochondrial [Source:HGNC Symbol;Acc:HGNC:17697]
ENSG00000118640	22.4728	2.13139e-06	16.3543	1.6239	0.0115319	5.17806	1.48707	1.6239	0.0557942	1.6239	ENST00000432071	1	VAMP8	8673	2	85561562	85582031	1	protein_coding	vesicle associated membrane protein 8 [Source:HGNC Symbol;Acc:HGNC:12647]
ENSG00000124383	22.4466	2.16065e-06	1.59052	0.158069	0.000983216	6.77854	0.145083	0.158069	0.041443	0.158069	ENST00000476969	1	MPHOSPH10	10199	2	71130314	71150101	1	protein_coding	M-phase phosphoprotein 10 [Source:HGNC Symbol;Acc:HGNC:7213]
ENSG00000129991	22.4598	2.14589e-06	8.3978	0.819982	0.0197972	4.12111	0.763542	0.819982	0.0846344	0.819982	ENST00000590463	1	TNNI3	7137	19	55151767	55157773	-1	protein_coding	troponin I3 cardiac type [Source:HGNC Symbol;Acc:HGNC:11947]
ENSG00000183814	22.4943	2.10772e-06	1.14168	0.113002	0.0011662	7.32555	0.103885	0.113002	0.0403502	0.113002	ENST00000460719	5	LIN9	286826	1	226231149	226309869	-1	protein_coding	lin-9 DREAM MuvB core complex component [Source:HGNC Symbol;Acc:HGNC:30830]
ENSG00000185404	22.4419	2.16596e-06	3.36373	0.31157	0.0248034	4.0136	0.306186	0.31157	0.0885663	0.31157	ENST00000496870	1	SP140L	93349	2	230327184	230403732	1	protein_coding	SP140 nuclear body protein like [Source:HGNC Symbol;Acc:HGNC:25105]
ENSG00000182749	22.3953	2.21918e-06	2.26434	0.217796	0.00863765	4.83363	0.207835	0.217796	0.0630115	0.217796	ENST00000374296	3	PAQR7	164091	1	25861210	25871253	-1	protein_coding	progestin and adipoQ receptor family member 7 [Source:HGNC Symbol;Acc:HGNC:23146]
ENSG00000143793	22.3626	2.25724e-06	1.60135	0.1588	0.00133544	6.74885	0.145592	0.1588	0.0415449	0.1588	ENST00000491293	1	C1orf35	79169	1	228100726	228105411	-1	protein_coding	chromosome 1 open reading frame 35 [Source:HGNC Symbol;Acc:HGNC:19032]
ENSG00000106278	22.3037	2.32753e-06	5.86787	0.572188	0.0145988	4.45372	0.534107	0.572188	0.0733357	0.572188	ENST00000393386	6	PTPRZ1	5803	7	121873089	122062036	1	protein_coding	protein tyrosine phosphatase receptor type Z1 [Source:HGNC Symbol;Acc:HGNC:9685]
ENSG00000126457	22.3396	2.28447e-06	1.67236	0.166763	0.000473528	7.69742	0.15206	0.166763	0.0404509	0.166763	ENST00000526224	5	PRMT1	3276	19	49675786	49689029	1	protein_coding	protein arginine methyltransferase 1 [Source:HGNC Symbol;Acc:HGNC:5187]
ENSG00000154654	22.3252	2.30169e-06	10.4805	0.922634	0.125412	2.4735	0.960572	0.922634	0.17016	0.922634	ENST00000284894	8	NCAM2	4685	21	20998315	21543329	1	protein_coding	neural cell adhesion molecule 2 [Source:HGNC Symbol;Acc:HGNC:7657]
ENSG00000173210	22.3145	2.31447e-06	6.78013	0.612323	0.0656901	3.36482	0.619279	0.612323	0.117006	0.612323	ENST00000514212	5	ABLIM3	22885	5	149141483	149260542	1	protein_coding	actin binding LIM protein family member 3 [Source:HGNC Symbol;Acc:HGNC:29132]
ENSG00000126216	22.1807	2.48156e-06	1.56338	0.152828	0.00351052	5.90785	0.143314	0.152828	0.0463574	0.152828	ENST00000464139	5	TUBGCP3	10426	13	112485005	112588167	-1	protein_coding	tubulin gamma complex associated protein 3 [Source:HGNC Symbol;Acc:HGNC:18598]
ENSG00000198914	22.1472	2.5253e-06	2.03992	0.202129	0.00186309	6.36602	0.185528	0.202129	0.0432683	0.202129	ENST00000361360	3	POU3F3	5455	2	104855511	104858574	1	protein_coding	POU class 3 homeobox 3 [Source:HGNC Symbol;Acc:HGNC:9216]
ENSG00000196172	22.1321	2.54518e-06	9.42236	0.879293	0.0629439	2.42732	0.860634	0.879293	0.173302	0.879293	ENST00000531570	1	ZNF681	148213	19	23739195	23758891	-1	protein_coding	zinc finger protein 681 [Source:HGNC Symbol;Acc:HGNC:26457]
ENSG00000130768	22.1068	2.57897e-06	3.0506	0.300266	0.00479355	5.43342	0.278514	0.300266	0.0515869	0.300266	ENST00000373894	7	SMPDL3B	27293	1	27934993	27959157	1	protein_coding	sphingomyelin phosphodiesterase acid like 3B [Source:HGNC Symbol;Acc:HGNC:21416]
ENSG00000107968	22.0613	2.64087e-06	3.10092	0.294589	0.0155034	4.40689	0.281996	0.294589	0.0748204	0.294589	ENST00000413724	5	MAP3K8	1326	10	30433937	30461833	1	protein_coding	mitogen-activated protein kinase kinase kinase 8 [Source:HGNC Symbol;Acc:HGNC:6860]
ENSG00000129353	22.055	2.6495e-06	2.36969	0.233025	0.0039433	5.38821	0.215509	0.233025	0.0522505	0.233025	ENST00000588409	1	SLC44A2	57153	19	10602457	10644559	1	protein_coding	solute carrier family 44 member 2 [Source:HGNC Symbol;Acc:HGNC:17292]
ENSG00000182197	22.0021	2.72351e-06	1.59087	0.156134	0.00295323	6.52412	0.144681	0.156134	0.0424911	0.156134	ENST00000378204	6	EXT1	2131	8	117794490	118111853	-1	protein_coding	exostosin glycosyltransferase 1 [Source:HGNC Symbol;Acc:HGNC:3512]
ENSG00000177519	21.8441	2.9572e-06	7.06383	0.687818	0.018565	4.20713	0.642202	0.687818	0.081564	0.687818	ENST00000325926	3	RPRM	56475	2	153477338	153478808	-1	protein_coding	reprimo TP53 dependent G2 arrest mediator homolog [Source:HGNC Symbol;Acc:HGNC:24201]
ENSG00000163584	21.7627	3.08533e-06	8.24986	0.824213	0.000772733	7.51829	0.750012	0.824213	0.0403127	0.824213	ENST00000463836	1	RPL22L1	200916	3	170864875	170870483	-1	protein_coding	ribosomal protein L22 like 1 [Source:HGNC Symbol;Acc:HGNC:27610]
ENSG00000143815	21.73	3.13846e-06	1.20229	0.119107	0.00112223	7.18123	0.1093	0.119107	0.0405048	0.119107	ENST00000338179	6	LBR	3930	1	225401502	225428925	-1	protein_coding	lamin B receptor [Source:HGNC Symbol;Acc:HGNC:6518]
ENSG00000020633	21.6528	3.26728e-06	28.9942	2.63397	0.265441	2.52872	2.77491	2.63397	0.166455	2.63397	ENST00000338888	3	RUNX3	864	1	24899511	24965121	-1	protein_coding	runt related transcription factor 3 [Source:HGNC Symbol;Acc:HGNC:10473]
ENSG00000163923	21.5521	3.44353e-06	4.20983	0.419224	0.00175888	6.43654	0.383065	0.419224	0.0429188	0.419224	ENST00000455270	5	RPL39L	116832	3	187120948	187180908	-1	protein_coding	ribosomal protein L39 like [Source:HGNC Symbol;Acc:HGNC:17094]
ENSG00000078596	21.5404	3.46448e-06	12.6506	1.1961	0.0689604	3.19718	1.15031	1.1961	0.125881	1.1961	ENST00000482194	1	ITM2A	9452	X	79360384	79367667	-1	protein_coding	integral membrane protein 2A [Source:HGNC Symbol;Acc:HGNC:6173]
ENSG00000162542	21.4592	3.61444e-06	5.07632	0.471426	0.0362055	4.0545	0.461577	0.471426	0.0870605	0.471426	ENST00000489135	5	TMCO4	255104	1	19682213	19799945	-1	protein_coding	transmembrane and coiled-coil domains 4 [Source:HGNC Symbol;Acc:HGNC:27393]
ENSG00000143870	21.4291	3.67163e-06	1.41857	0.141712	0.000145081	8.78026	0.128989	0.141712	0.0450097	0.141712	ENST00000404371	6	PDIA6	10130	2	10783391	10837977	-1	protein_coding	protein disulfide isomerase family A member 6 [Source:HGNC Symbol;Acc:HGNC:30168]
ENSG00000091262	21.4069	3.71424e-06	3.78386	0.354419	0.0239669	5.11416	0.343989	0.354419	0.0570113	0.354419	ENST00000577103	1	ABCC6	105369239	16	16148928	16223522	-1	protein_coding	ATP binding cassette subfamily C member 6 [Source:HGNC Symbol;Acc:HGNC:57]
ENSG00000115183	21.4054	3.71724e-06	1.8578	0.178041	0.00773898	6.07086	0.16938	0.178041	0.0450143	0.178041	ENST00000470074	1	TANC1	85461	2	158968671	159232659	1	protein_coding	tetratricopeptide repeat ankyrin repeat and coiled-coil containing 1 [Source:HGNC Symbol;Acc:HGNC:29364]
ENSG00000213231	21.3768	3.77304e-06	6.09126	0.536603	0.0725236	3.13535	0.554535	0.536603	0.129299	0.536603	ENST00000556665	1	TCL1B	9623	14	95686417	95692643	1	protein_coding	T-cell leukemia/lymphoma 1B [Source:HGNC Symbol;Acc:HGNC:11649]
ENSG00000243725	21.3846	3.7578e-06	0.973667	0.0952634	0.00210334	7.36396	0.0892364	0.0952634	0.0403273	0.0952634	ENST00000486091	1	TTC4	7268	1	54715822	54742657	1	protein_coding	tetratricopeptide repeat domain 4 [Source:HGNC Symbol;Acc:HGNC:12394]
ENSG00000197238	21.286	3.95601e-06	5.46163	0.483715	0.0624475	3.21877	0.497313	0.483715	0.124705	0.483715	ENST00000355057	2	HIST1H4J	8363	6	27824108	27824480	1	protein_coding	histone cluster 1 H4 family member j [Source:HGNC Symbol;Acc:HGNC:4785]
ENSG00000159753	21.2727	3.98356e-06	2.40702	0.229559	0.0111435	4.92263	0.21883	0.229559	0.0610026	0.229559	ENST00000545661	5	CARMIL2	146206	16	67644919	67657569	1	protein_coding	capping protein regulator and myosin 1 linker 2 [Source:HGNC Symbol;Acc:HGNC:27089]
ENSG00000119231	21.2204	4.09382e-06	1.35459	0.12852	0.00693961	5.01135	0.123206	0.12852	0.0590932	0.12852	ENST00000463245	1	SENP5	205564	3	196867856	196934714	1	protein_coding	SUMO1/sentrin specific peptidase 5 [Source:HGNC Symbol;Acc:HGNC:28407]
ENSG00000136159	21.206	4.12462e-06	0.877881	0.0872025	0.000585679	7.37237	0.0798106	0.0872025	0.0403233	0.0872025	ENST00000258662	2	NUDT15	55270	13	48037567	48047222	1	protein_coding	nudix hydrolase 15 [Source:HGNC Symbol;Acc:HGNC:23063]
ENSG00000164411	21.2244	4.0852e-06	6.15159	0.524317	0.0908422	2.50611	0.561454	0.524317	0.167965	0.524317	ENST00000525899	5	GJB7	375519	6	87282978	87329278	-1	protein_coding	gap junction protein beta 7 [Source:HGNC Symbol;Acc:HGNC:16690]
ENSG00000196569	21.2352	4.06234e-06	8.81135	0.851365	0.0297704	1.53586	0.801501	0.851365	0.242241	0.851365	ENST00000645154	1	LAMA2	3908	6	128883141	129516569	1	protein_coding	laminin subunit alpha 2 [Source:HGNC Symbol;Acc:HGNC:6482]
ENSG00000112183	21.1232	4.30672e-06	9.66002	0.926939	0.0390631	3.59511	0.878313	0.926939	0.10581	0.926939	ENST00000509686	5	RBM24	221662	6	17281346	17293875	1	protein_coding	RNA binding motif protein 24 [Source:HGNC Symbol;Acc:HGNC:21539]
ENSG00000152578	21.1034	4.35166e-06	15.7279	1.34849	0.224306	2.38377	1.43161	1.34849	0.176301	1.34849	ENST00000393127	6	GRIA4	2893	11	105609994	105982092	1	protein_coding	glutamate ionotropic receptor AMPA type subunit 4 [Source:HGNC Symbol;Acc:HGNC:4574]
ENSG00000167705	21.104	4.35009e-06	7.01879	0.684916	0.016963	4.60001	0.639799	0.684916	0.0689784	0.684916	ENST00000573398	1	RILP	83547	17	1646145	1650077	-1	protein_coding	Rab interacting lysosomal protein [Source:HGNC Symbol;Acc:HGNC:30266]
ENSG00000170396	21.1301	4.29142e-06	1.59493	0.154368	0.0051256	5.33906	0.145008	0.154368	0.0530131	0.154368	ENST00000302277	6	ZNF804A	91752	2	184598366	184939492	1	protein_coding	zinc finger protein 804A [Source:HGNC Symbol;Acc:HGNC:21711]
ENSG00000167157	21.0727	4.42195e-06	7.96513	0.714578	0.0819346	2.94024	0.724136	0.714578	0.140558	0.714578	ENST00000372469	5	PRRX2	51450	9	129665641	129722674	1	protein_coding	paired related homeobox 2 [Source:HGNC Symbol;Acc:HGNC:21338]
ENSG00000101017	21.0354	4.50881e-06	9.54347	0.936212	0.0181347	4.43924	0.868258	0.936212	0.0737902	0.936212	ENST00000466205	5	CD40	958	20	46118272	46129863	1	protein_coding	CD40 molecule [Source:HGNC Symbol;Acc:HGNC:11919]
ENSG00000247746	21.0268	4.52898e-06	3.73443	0.339454	0.0339883	3.9572	0.339494	0.339454	0.0906612	0.339454	ENST00000586165	1	USP51	158880	X	55484616	55489202	-1	protein_coding	ubiquitin specific peptidase 51 [Source:HGNC Symbol;Acc:HGNC:23086]
ENSG00000123384	20.9961	4.6022e-06	3.20168	0.303852	0.0163164	4.3381	0.291064	0.303852	0.0770718	0.303852	ENST00000338962	8	LRP1	4035	12	57128493	57213351	1	protein_coding	LDL receptor related protein 1 [Source:HGNC Symbol;Acc:HGNC:6692]
ENSG00000273045	20.9833	4.63303e-06	7.34654	0.672547	0.0621077	2.90541	0.674288	0.672547	0.142637	0.672547	ENST00000496794	1	C2orf15	150590	2	99141485	99151487	1	protein_coding	chromosome 2 open reading frame 15 [Source:HGNC Symbol;Acc:HGNC:28436]
ENSG00000143740	20.9674	4.67154e-06	1.07168	0.106007	0.00116072	7.3896	0.0974645	0.106007	0.0403163	0.106007	ENST00000315781	9	SNAP47	116841	1	227728539	227781231	1	protein_coding	synaptosome associated protein 47 [Source:HGNC Symbol;Acc:HGNC:30669]
ENSG00000115207	20.9066	4.82236e-06	1.20137	0.118732	0.0014054	6.23826	0.109618	0.118732	0.043947	0.118732	ENST00000431028	5	GTF3C2	2976	2	27325849	27357034	-1	protein_coding	general transcription factor IIIC subunit 2 [Source:HGNC Symbol;Acc:HGNC:4665]
ENSG00000077092	20.8314	5.01552e-06	2.62277	0.251937	0.0103395	5.06597	0.238531	0.251937	0.0579688	0.251937	ENST00000479097	5	RARB	5915	3	25174332	25597932	1	protein_coding	retinoic acid receptor beta [Source:HGNC Symbol;Acc:HGNC:9865]
ENSG00000109790	20.8208	5.04325e-06	1.63932	0.161693	0.00223971	6.70853	0.149033	0.161693	0.0416914	0.161693	ENST00000381930	7	KLHL5	51088	4	39045039	39126857	1	protein_coding	kelch like family member 5 [Source:HGNC Symbol;Acc:HGNC:6356]
ENSG00000137691	20.8178	5.05121e-06	13.0099	1.2674	0.0335881	4.48792	1.18642	1.2674	0.0722779	1.2674	ENST00000530659	1	CFAP300	85016	11	102047443	102084560	1	protein_coding	chromosome 11 open reading frame 70 [Source:HGNC Symbol;Acc:HGNC:28188]
ENSG00000153574	20.8215	5.04126e-06	1.14272	0.113199	0.00107328	6.87684	0.103898	0.113199	0.0411406	0.113199	ENST00000283646	4	RPIA	22934	2	88691644	88750935	1	protein_coding	ribose 5-phosphate isomerase A [Source:HGNC Symbol;Acc:HGNC:10297]
ENSG00000197712	20.8225	5.03885e-06	3.14181	0.28441	0.0297706	4.22162	0.286764	0.28441	0.0810554	0.28441	ENST00000358869	4	FAM114A1	92689	4	38867677	38945739	1	protein_coding	family with sequence similarity 114 member A1 [Source:HGNC Symbol;Acc:HGNC:25087]
ENSG00000160075	20.7981	5.10346e-06	1.52208	0.151727	0.000480242	8.11858	0.138565	0.151727	0.0414417	0.151727	ENST00000378726	1	SSU72	29101	1	1541673	1574869	-1	protein_coding	SSU72 homolog RNA polymerase II CTD phosphatase [Source:HGNC Symbol;Acc:HGNC:25016]
ENSG00000268916	20.7613	5.20241e-06	6.59862	0.65674	0.00312187	6.14344	0.599945	0.65674	0.044519	0.65674	ENST00000638835	1	CSAG3	389903	X	152753921	152760222	1	protein_coding	CSAG family member 3 [Source:HGNC Symbol;Acc:HGNC:26237]
ENSG00000134899	20.7009	5.369e-06	1.75329	0.165826	0.00950222	5.26299	0.159578	0.165826	0.0542743	0.165826	ENST00000472247	1	ERCC5	2073	13	102844844	102876001	1	protein_coding	ERCC excision repair 5 endonuclease [Source:HGNC Symbol;Acc:HGNC:3437]
ENSG00000143382	20.6997	5.3724e-06	8.18744	0.76445	0.0542937	4.09969	0.744413	0.76445	0.0854105	0.76445	ENST00000271643	8	ADAMTSL4	54507	1	150549369	150560937	1	protein_coding	ADAMTS like 4 [Source:HGNC Symbol;Acc:HGNC:19706]
ENSG00000173559	20.7248	5.30252e-06	1.37561	0.13353	0.00403092	5.49883	0.125293	0.13353	0.0506929	0.13353	ENST00000410026	6	NABP1	64859	2	191678068	191696659	1	protein_coding	nucleic acid binding protein 1 [Source:HGNC Symbol;Acc:HGNC:26232]
ENSG00000176788	20.6906	5.39802e-06	11.148	1.11065	0.0041457	5.5055	1.01345	1.11065	0.0506059	1.11065	ENST00000616743	1	BASP1	10409	5	17065598	17276843	1	protein_coding	brain abundant membrane attached signal protein 1 [Source:HGNC Symbol;Acc:HGNC:957]
ENSG00000179403	20.6938	5.38915e-06	2.21191	0.206625	0.0145662	4.8631	0.201107	0.206625	0.0623367	0.206625	ENST00000471398	1	VWA1	64856	1	1434861	1442882	1	protein_coding	von Willebrand factor A domain containing 1 [Source:HGNC Symbol;Acc:HGNC:30910]
ENSG00000139725	20.6752	5.44169e-06	1.49158	0.139177	0.00998059	5.43075	0.137463	0.139177	0.0516251	0.139177	ENST00000537171	5	RHOF	54509	12	121777754	121803403	-1	protein_coding	ras homolog family member F filopodia associated [Source:HGNC Symbol;Acc:HGNC:15703]
ENSG00000168779	20.6627	5.47723e-06	3.55009	0.337514	0.0174948	4.16209	0.328038	0.337514	0.0831616	0.337514	ENST00000389589	8	SHOX2	6474	3	158095954	158106503	-1	protein_coding	short stature homeobox 2 [Source:HGNC Symbol;Acc:HGNC:10854]
ENSG00000132879	20.6522	5.50729e-06	1.57449	0.150734	0.00671529	5.27099	0.14348	0.150734	0.0541372	0.150734	ENST00000251546	8	FBXO44	93611	1	11654375	11663327	1	protein_coding	F-box protein 44 [Source:HGNC Symbol;Acc:HGNC:24847]
ENSG00000144744	20.634	5.55985e-06	1.3267	0.132139	0.000531186	6.5178	0.120619	0.132139	0.0425221	0.132139	ENST00000466763	5	UBA3	9039	3	69054730	69080408	-1	protein_coding	ubiquitin like modifier activating enzyme 3 [Source:HGNC Symbol;Acc:HGNC:12470]
ENSG00000172817	20.608	5.63591e-06	25.4932	2.31891	0.230414	2.21052	2.35261	2.31891	0.18859	2.31891	ENST00000310193	3	CYP7B1	9420	8	64587763	64798761	-1	protein_coding	cytochrome P450 family 7 subfamily B member 1 [Source:HGNC Symbol;Acc:HGNC:2652]
ENSG00000181026	20.6056	5.64303e-06	1.09999	0.109168	0.000830389	6.19125	0.100034	0.109168	0.0442214	0.109168	ENST00000560174	1	AEN	64782	15	88621296	88632282	1	protein_coding	apoptosis enhancing nuclease [Source:HGNC Symbol;Acc:HGNC:25722]
ENSG00000079102	20.5589	5.78256e-06	4.05133	0.389636	0.0154978	3.51919	0.368414	0.389636	0.10937	0.389636	ENST00000522860	5	RUNX1T1	862	8	91954967	92103286	-1	protein_coding	RUNX1 translocation partner 1 [Source:HGNC Symbol;Acc:HGNC:1535]
ENSG00000119715	20.5194	5.90304e-06	10.6553	1.01114	0.0543948	3.37851	0.972216	1.01114	0.116308	1.01114	ENST00000644823	1	ESRRB	2103	14	76310614	76501841	1	protein_coding	estrogen related receptor beta [Source:HGNC Symbol;Acc:HGNC:3473]
ENSG00000176399	20.5252	5.88514e-06	24.6244	2.38882	0.0736219	3.79691	2.24094	2.38882	0.0969905	2.38882	ENST00000325870	2	DMRTA1	63951	9	22446841	22455740	1	protein_coding	DMRT like family A1 [Source:HGNC Symbol;Acc:HGNC:13826]
ENSG00000099246	20.5004	5.96187e-06	0.98113	0.0955953	0.00251765	6.38315	0.0891936	0.0955953	0.0431823	0.0955953	ENST00000490236	2	RAB18	22931	10	27504174	27542237	1	protein_coding	RAB18 member RAS oncogene family [Source:HGNC Symbol;Acc:HGNC:14244]
ENSG00000163281	20.4771	6.03497e-06	0.976454	0.0949247	0.00272068	6.09446	0.0888559	0.0949247	0.0448469	0.0949247	ENST00000511187	1	GNPDA2	132789	4	44682200	44726595	-1	protein_coding	glucosamine-6-phosphate deaminase 2 [Source:HGNC Symbol;Acc:HGNC:21526]
ENSG00000105677	20.422	6.21112e-06	1.07749	0.107135	0.000614335	7.42772	0.0980358	0.107135	0.0403063	0.107135	ENST00000222284	9	TMEM147	10430	19	35545595	35547526	1	protein_coding	transmembrane protein 147 [Source:HGNC Symbol;Acc:HGNC:30414]
ENSG00000169131	20.4044	6.26859e-06	1.53956	0.150805	0.00315134	4.9954	0.140115	0.150805	0.0594292	0.150805	ENST00000335815	6	ZNF354A	6940	5	178694605	178730702	-1	protein_coding	zinc finger protein 354A [Source:HGNC Symbol;Acc:HGNC:11628]
ENSG00000069431	20.3398	6.48374e-06	3.28517	0.303796	0.0247206	3.67341	0.298659	0.303796	0.102276	0.303796	ENST00000636888	1	ABCC9	10060	12	21797401	21942529	-1	protein_coding	ATP binding cassette subfamily C member 9 [Source:HGNC Symbol;Acc:HGNC:60]
ENSG00000105136	20.3221	6.5439e-06	2.60835	0.245374	0.0154611	4.40921	0.239563	0.245374	0.0747458	0.245374	ENST00000521137	1	ZNF419	79744	19	57487711	57496097	1	protein_coding	zinc finger protein 419 [Source:HGNC Symbol;Acc:HGNC:20648]
ENSG00000120913	20.2943	6.63991e-06	1.76381	0.167829	0.00855201	5.2211	0.165825	0.167829	0.0550097	0.167829	ENST00000397760	8	PDLIM2	64236	8	22578279	22598025	1	protein_coding	PDZ and LIM domain 2 [Source:HGNC Symbol;Acc:HGNC:13992]
ENSG00000164342	20.3002	6.61929e-06	9.26052	0.735888	0.190164	2.37138	0.845456	0.735888	0.177161	0.735888	ENST00000504367	1	TLR3	7098	4	186069152	186088069	1	protein_coding	toll like receptor 3 [Source:HGNC Symbol;Acc:HGNC:11849]
ENSG00000117118	20.2678	6.73253e-06	0.936836	0.0930577	0.000625879	7.46664	0.0852968	0.0930577	0.0403038	0.0930577	ENST00000375499	7	SDHB	6390	1	17018722	17054170	-1	protein_coding	succinate dehydrogenase complex iron sulfur subunit B [Source:HGNC Symbol;Acc:HGNC:10681]
ENSG00000153406	20.259	6.76335e-06	1.09512	0.107082	0.0024297	5.99462	0.0996567	0.107082	0.0456031	0.107082	ENST00000571291	5	NMRAL1	57407	16	4461680	4495763	-1	protein_coding	NmrA like redox sensor 1 [Source:HGNC Symbol;Acc:HGNC:24987]
ENSG00000179456	20.2089	6.94306e-06	0.948228	0.0940383	0.00078448	7.07332	0.086275	0.0940383	0.0406827	0.0940383	ENST00000622512	1	ZBTB18	10472	1	244048939	244057476	1	protein_coding	zinc finger and BTB domain containing 18 [Source:HGNC Symbol;Acc:HGNC:13030]
ENSG00000183798	20.1915	7.00638e-06	2.18112	0.216771	0.00134156	6.78572	0.198284	0.216771	0.0414191	0.216771	ENST00000332312	3	EMILIN3	90187	20	41359966	41366827	-1	protein_coding	elastin microfibril interfacer 3 [Source:HGNC Symbol;Acc:HGNC:16123]
ENSG00000105197	20.1631	7.11104e-06	0.882323	0.0877409	0.000491395	7.22071	0.0803483	0.0877409	0.0404518	0.0877409	ENST00000597552	1	TIMM50	92609	19	39480412	39493785	1	protein_coding	translocase of inner mitochondrial membrane 50 [Source:HGNC Symbol;Acc:HGNC:23656]
ENSG00000053371	20.1449	7.17923e-06	1.41767	0.140818	0.000949446	6.77192	0.128942	0.140818	0.0414653	0.140818	ENST00000489286	5	AKR7A2	8574	1	19303965	19312146	-1	protein_coding	aldo-keto reductase family 7 member A2 [Source:HGNC Symbol;Acc:HGNC:389]
ENSG00000064995	20.1192	7.27613e-06	0.934376	0.0930723	0.000365351	7.78497	0.0851169	0.0930723	0.0405794	0.0930723	ENST00000650109	1	TAF11	6882	6	34877778	34888089	-1	protein_coding	TATA-box binding protein associated factor 11 [Source:HGNC Symbol;Acc:HGNC:11544]
ENSG00000157916	20.1206	7.27077e-06	0.841704	0.0830306	0.00113986	7.15184	0.0766072	0.0830306	0.0405485	0.0830306	ENST00000378518	5	RER1	11079	1	2391775	2405444	1	protein_coding	retention in endoplasmic reticulum sorting receptor 1 [Source:HGNC Symbol;Acc:HGNC:30309]
ENSG00000205133	20.1174	7.28326e-06	5.04435	0.4965	0.00793501	5.10069	0.458585	0.4965	0.0572756	0.4965	ENST00000520430	5	TRIQK	286144	8	92883530	93017673	-1	protein_coding	triple QxxK/R motif containing [Source:HGNC Symbol;Acc:HGNC:27828]
ENSG00000143633	20.0839	7.41185e-06	0.800596	0.0790795	0.000980161	6.71293	0.0727963	0.0790795	0.041675	0.0790795	ENST00000318906	6	C1orf131	128061	1	231223763	231241187	-1	protein_coding	chromosome 1 open reading frame 131 [Source:HGNC Symbol;Acc:HGNC:25332]
ENSG00000110900	20.0581	7.51263e-06	6.84096	0.631294	0.0528016	2.47267	0.632293	0.631294	0.170216	0.631294	ENST00000546076	5	TSPAN11	441631	12	30926428	30996599	1	protein_coding	tetraspanin 11 [Source:HGNC Symbol;Acc:HGNC:30795]
ENSG00000163964	20.0584	7.51126e-06	2.55979	0.245339	0.0106401	5.7588	0.234015	0.245339	0.0477512	0.245339	ENST00000415832	5	PIGX	54965	3	196639775	196736007	1	protein_coding	phosphatidylinositol glycan anchor biosynthesis class X [Source:HGNC Symbol;Acc:HGNC:26046]
ENSG00000113396	20.0126	7.69316e-06	2.64932	0.251486	0.0134454	4.65313	0.251129	0.251486	0.0675096	0.251486	ENST00000506176	1	SLC27A6	28965	5	128538013	129033642	1	protein_coding	solute carrier family 27 member 6 [Source:HGNC Symbol;Acc:HGNC:11000]
ENSG00000119630	20.0039	7.72832e-06	2.30139	0.223627	0.00651151	5.02019	0.209646	0.223627	0.0589084	0.223627	ENST00000555567	5	PGF	5228	14	74941834	74955784	-1	protein_coding	placental growth factor [Source:HGNC Symbol;Acc:HGNC:8893]
ENSG00000185621	19.9986	7.75004e-06	3.19209	0.300313	0.0188959	3.58009	0.291236	0.300313	0.106503	0.300313	ENST00000451139	6	LMLN	89782	3	197960200	198043720	1	protein_coding	leishmanolysin like peptidase [Source:HGNC Symbol;Acc:HGNC:15991]
ENSG00000242193	19.9644	7.88975e-06	4.15173	0.37044	0.0447323	2.94814	0.387498	0.37044	0.140088	0.37044	ENST00000462729	2	CRYZL2P	730102	1	178006136	178037950	-1	transcribed_unitary_pseudogene
ENSG00000164116	19.9112	8.11254e-06	1.93724	0.174839	0.0188852	5.26626	0.176719	0.174839	0.0542182	0.174839	ENST00000621234	4	GUCY1A1	2982	4	155666711	155732349	1	protein_coding	guanylate cyclase 1 soluble subunit alpha [Source:HGNC Symbol;Acc:HGNC:4685]
ENSG00000134900	19.891	8.1984e-06	1.73071	0.167923	0.00514787	5.00258	0.157558	0.167923	0.0592776	0.167923	ENST00000466153	5	TPP2	7174	13	102597003	102679958	1	protein_coding	tripeptidyl peptidase 2 [Source:HGNC Symbol;Acc:HGNC:12016]
ENSG00000163166	19.8872	8.21502e-06	1.27477	0.126463	0.00101384	5.48464	0.115917	0.126463	0.0508804	0.126463	ENST00000495369	1	IWS1	55677	2	127436207	127526886	-1	protein_coding	IWS1 SUPT6H interacting protein [Source:HGNC Symbol;Acc:HGNC:25467]
ENSG00000107104	19.8788	8.25098e-06	1.1532	0.10808	0.00723918	6.6537	0.105649	0.10808	0.0419065	0.10808	ENST00000382286	2	KANK1	23189	9	470291	746106	1	protein_coding	KN motif and ankyrin repeat domains 1 [Source:HGNC Symbol;Acc:HGNC:19309]
ENSG00000156521	19.8459	8.39436e-06	1.39936	0.138314	0.00162172	6.6734	0.127417	0.138314	0.0418271	0.138314	ENST00000335494	5	TYSND1	219743	10	70137981	70146676	-1	protein_coding	trypsin domain containing 1 [Source:HGNC Symbol;Acc:HGNC:28531]
ENSG00000018699	19.821	8.50441e-06	1.35377	0.133552	0.00182497	5.15486	0.123091	0.133552	0.0562291	0.133552	ENST00000448773	5	TTC27	55622	2	32628032	32821051	1	protein_coding	tetratricopeptide repeat domain 27 [Source:HGNC Symbol;Acc:HGNC:25986]
ENSG00000164930	19.8136	8.53746e-06	1.37426	0.136188	0.00123782	6.92351	0.125278	0.136188	0.0410149	0.136188	ENST00000523933	5	FZD6	8323	8	103298433	103332866	1	protein_coding	frizzled class receptor 6 [Source:HGNC Symbol;Acc:HGNC:4044]
ENSG00000130005	19.8036	8.58189e-06	1.35979	0.134745	0.00123455	6.68726	0.123656	0.134745	0.0417727	0.134745	ENST00000252288	7	GAMT	2593	19	1397026	1401570	-1	protein_coding	guanidinoacetate N-methyltransferase [Source:HGNC Symbol;Acc:HGNC:4136]
ENSG00000143774	19.7826	8.67698e-06	0.950772	0.0943478	0.000729443	7.63787	0.086465	0.0943478	0.0403865	0.0943478	ENST00000366716	1	GUK1	2987	1	228139962	228148984	1	protein_coding	guanylate kinase 1 [Source:HGNC Symbol;Acc:HGNC:4693]
ENSG00000165312	19.7839	8.67106e-06	1.10952	0.108559	0.00239283	6.06238	0.100897	0.108559	0.0450761	0.108559	ENST00000376495	4	OTUD1	220213	10	23439458	23442390	1	protein_coding	OTU deubiquitinase 1 [Source:HGNC Symbol;Acc:HGNC:27346]
ENSG00000158793	19.7668	8.74885e-06	1.1777	0.114684	0.00308607	6.01374	0.107116	0.114684	0.0454481	0.114684	ENST00000486962	5	NIT1	4817	1	161118086	161125445	1	protein_coding	nitrilase 1 [Source:HGNC Symbol;Acc:HGNC:7828]
ENSG00000116661	19.7468	8.84082e-06	5.63619	0.522767	0.0408526	2.54313	0.519172	0.522767	0.165498	0.522767	ENST00000354287	4	FBXO2	26232	1	11637018	11655785	-1	protein_coding	F-box protein 2 [Source:HGNC Symbol;Acc:HGNC:13581]
ENSG00000164588	19.7019	9.05094e-06	38.3914	3.7317	0.107437	2.41679	3.49783	3.7317	0.174024	3.7317	ENST00000638054	1	HCN1	348980	5	45254950	45696498	-1	protein_coding	hyperpolarization activated cyclic nucleotide gated potassium channel 1 [Source:HGNC Symbol;Acc:HGNC:4845]
ENSG00000143751	19.655	9.27615e-06	1.21394	0.121054	0.000339448	8.02042	0.110386	0.121054	0.0411259	0.121054	ENST00000272091	7	SDE2	163859	1	225982702	225999331	-1	protein_coding	SDE2 telomere maintenance homolog [Source:HGNC Symbol;Acc:HGNC:26643]
ENSG00000183161	19.6523	9.28909e-06	7.21793	0.628549	0.0932441	2.74565	0.656207	0.628549	0.152434	0.628549	ENST00000327470	5	FANCF	2188	11	22622519	22626787	-1	protein_coding	Fanconi anemia complementation group F [Source:HGNC Symbol;Acc:HGNC:3587]
ENSG00000050555	19.606	9.51715e-06	4.40514	0.420374	0.0201395	5.31787	0.401726	0.420374	0.0533546	0.420374	ENST00000480883	1	LAMC3	10319	9	131009082	131094473	1	protein_coding	laminin subunit gamma 3 [Source:HGNC Symbol;Acc:HGNC:6494]
ENSG00000184384	19.5222	9.94395e-06	4.49888	0.437997	0.0118906	4.47872	0.409018	0.437997	0.0725602	0.437997	ENST00000618849	1	MAML2	84441	11	95976598	96343180	-1	protein_coding	mastermind like transcriptional coactivator 2 [Source:HGNC Symbol;Acc:HGNC:16259]
ENSG00000163960	19.5038	1.00401e-05	2.44908	0.241715	0.0031931	5.27278	0.222752	0.241715	0.0541068	0.241715	ENST00000381887	7	UBXN7	26043	3	196347662	196432474	-1	protein_coding	UBX domain protein 7 [Source:HGNC Symbol;Acc:HGNC:29119]
ENSG00000080561	19.4714	1.02118e-05	1.32477	0.12969	0.00278778	5.64049	0.121667	0.12969	0.0489873	0.12969	ENST00000451923	1	MID2	11043	X	107825755	107927193	1	protein_coding	midline 2 [Source:HGNC Symbol;Acc:HGNC:7096]
ENSG00000163421	19.4768	1.01828e-05	11.2437	1.06853	0.0558425	3.38293	1.02253	1.06853	0.116083	1.06853	ENST00000295619	3	PROK2	60675	3	71771656	71785206	-1	protein_coding	prokineticin 2 [Source:HGNC Symbol;Acc:HGNC:18455]
ENSG00000121236	19.4473	1.03415e-05	2.2425	0.211	0.0132495	5.15944	0.206007	0.211	0.0561425	0.211	ENST00000380097	7	TRIM6	117854	11	5596109	5612958	1	protein_coding	tripartite motif containing 6 [Source:HGNC Symbol;Acc:HGNC:16277]
ENSG00000164761	19.4271	1.04512e-05	14.7855	1.26237	0.216174	1.3895	1.36382	1.26237	0.25519	1.26237	ENST00000521597	1	TNFRSF11B	4982	8	118923557	118952200	-1	protein_coding	TNF receptor superfamily member 11b [Source:HGNC Symbol;Acc:HGNC:11909]
ENSG00000181218	19.4127	1.05304e-05	1.48231	0.143361	0.00486956	5.35777	0.135441	0.143361	0.0527179	0.143361	ENST00000366695	3	HIST3H2A	92815	1	228456979	228457873	-1	protein_coding	histone cluster 3 H2A [Source:HGNC Symbol;Acc:HGNC:20507]
ENSG00000058063	19.3543	1.08573e-05	1.36191	0.133489	0.00270224	5.89589	0.123918	0.133489	0.0464644	0.133489	ENST00000466758	5	ATP11B	23200	3	182793500	182921635	1	protein_coding	ATPase phospholipid transporting 11B (putative) [Source:HGNC Symbol;Acc:HGNC:13553]
ENSG00000162444	19.3347	1.09697e-05	41.8627	4.01719	0.16908	3.59133	3.8057	4.01719	0.105984	4.01719	ENST00000315901	4	RBP7	116362	1	9997206	10016020	1	protein_coding	retinol binding protein 7 [Source:HGNC Symbol;Acc:HGNC:30316]
ENSG00000078399	19.3234	1.10346e-05	1.36702	0.135545	0.00115685	6.7975	0.124282	0.135545	0.0413806	0.135545	ENST00000497089	1	HOXA9	3205	7	27162435	27175180	-1	protein_coding	homeobox A9 [Source:HGNC Symbol;Acc:HGNC:5109]
ENSG00000170421	19.2892	1.12337e-05	4.83849	0.467175	0.0166736	4.32718	0.441389	0.467175	0.0774365	0.467175	ENST00000546542	1	KRT8	3856	12	52897187	52949954	-1	protein_coding	keratin 8 [Source:HGNC Symbol;Acc:HGNC:6446]
ENSG00000115828	19.2784	1.12976e-05	1.71111	0.165248	0.00586275	5.3058	0.155702	0.165248	0.0535527	0.165248	ENST00000480050	1	QPCT	25797	2	37344574	37373322	1	protein_coding	glutaminyl-peptide cyclotransferase [Source:HGNC Symbol;Acc:HGNC:9753]
ENSG00000152669	19.2627	1.13912e-05	1.87534	0.176093	0.0114409	4.51898	0.170809	0.176093	0.0713375	0.176093	ENST00000282572	4	CCNO	10309	5	55231152	55233680	-1	protein_coding	cyclin O [Source:HGNC Symbol;Acc:HGNC:18576]
ENSG00000175279	19.263	1.13892e-05	1.75772	0.173872	0.00190015	5.98801	0.160737	0.173872	0.0456579	0.173872	ENST00000477755	1	CENPS	378708	1	10430443	10442809	1	protein_coding	centromere protein S [Source:HGNC Symbol;Acc:HGNC:23163]
ENSG00000060688	19.2107	1.17053e-05	0.887797	0.088117	0.000662728	7.19005	0.0807407	0.088117	0.0404923	0.088117	ENST00000489853	1	SNRNP40	9410	1	31259568	31296782	-1	protein_coding	small nuclear ribonucleoprotein U5 subunit 40 [Source:HGNC Symbol;Acc:HGNC:30857]
ENSG00000095787	19.2064	1.17318e-05	0.855967	0.0847477	0.000849033	7.24701	0.0779727	0.0847477	0.0404209	0.0847477	ENST00000414108	5	WAC	51322	10	28532493	28623112	1	protein_coding	WW domain containing adaptor with coiled-coil [Source:HGNC Symbol;Acc:HGNC:17327]
ENSG00000106462	19.2383	1.15374e-05	0.719894	0.0712969	0.000692522	7.79519	0.0654473	0.0712969	0.040597	0.0712969	ENST00000478654	5	EZH2	2146	7	148807383	148884321	-1	protein_coding	enhancer of zeste 2 polycomb repressive complex 2 subunit [Source:HGNC Symbol;Acc:HGNC:3527]
ENSG00000125633	19.1968	1.17911e-05	1.61466	0.154481	0.00698534	4.11512	0.148334	0.154481	0.084851	0.154481	ENST00000474546	1	CCDC93	54520	2	117915478	118014133	-1	protein_coding	coiled-coil domain containing 93 [Source:HGNC Symbol;Acc:HGNC:25611]
ENSG00000125931	19.2016	1.17616e-05	2.39453	0.238504	0.000949007	7.26646	0.217686	0.238504	0.0404004	0.238504	ENST00000429794	1	CITED1	4435	X	72301638	72307187	-1	protein_coding	Cbp/p300 interacting transactivator with Glu/Asp rich carboxy-terminal domain 1 [Source:HGNC Symbol;Acc:HGNC:1986]
ENSG00000148935	19.2007	1.17668e-05	14.5123	1.19665	0.254576	1.44939	1.3229	1.19665	0.249832	1.19665	ENST00000278187	7	GAS2	2620	11	22625642	22813055	1	protein_coding	growth arrest specific 2 [Source:HGNC Symbol;Acc:HGNC:4167]
ENSG00000163026	19.2217	1.16381e-05	0.755405	0.073663	0.00187755	6.6807	0.0689577	0.073663	0.0417983	0.073663	ENST00000406895	3	WDCP	80304	2	24029340	24049575	-1	protein_coding	WD repeat and coiled coil containing [Source:HGNC Symbol;Acc:HGNC:26157]
ENSG00000179083	19.2207	1.16445e-05	50.9032	3.98264	1.10768	1.88864	4.64293	3.98264	0.212994	3.98264	ENST00000322139	4	FAM133A	286499	X	93674013	93712274	1	protein_coding	family with sequence similarity 133 member A [Source:HGNC Symbol;Acc:HGNC:26748]
ENSG00000172667	19.1893	1.18376e-05	0.975391	0.0925817	0.00495745	5.63282	0.0889758	0.0925817	0.0490727	0.0925817	ENST00000311417	6	ZMAT3	64393	3	179017223	179072279	-1	protein_coding	zinc finger matrin-type 3 [Source:HGNC Symbol;Acc:HGNC:29983]
ENSG00000162722	19.1648	1.19907e-05	10.3707	1.01347	0.0235994	4.35985	0.94343	1.01347	0.0763512	1.01347	ENST00000366481	3	TRIM58	25893	1	247857199	247878205	1	protein_coding	tripartite motif containing 58 [Source:HGNC Symbol;Acc:HGNC:24150]
ENSG00000219435	19.1631	1.20009e-05	11.2993	0.827921	0.30201	2.29503	1.02754	0.827921	0.182523	0.827921	ENST00000539943	1	CATSPERZ	25858	11	64300391	64304770	1	protein_coding	catsper channel auxiliary subunit zeta [Source:HGNC Symbol;Acc:HGNC:19231]
ENSG00000180801	19.1536	1.20613e-05	7.39048	0.716874	0.0221742	4.24073	0.673749	0.716874	0.0803885	0.716874	ENST00000509829	1	ARSJ	79642	4	113900284	113979727	-1	protein_coding	arylsulfatase family member J [Source:HGNC Symbol;Acc:HGNC:26286]
ENSG00000162878	19.089	1.24759e-05	2.17112	0.195365	0.0217474	4.25422	0.199841	0.195365	0.0799208	0.195365	ENST00000475241	1	PKDCC	91461	2	42048020	42058528	1	protein_coding	protein kinase domain containing cytoplasmic [Source:HGNC Symbol;Acc:HGNC:25123]
ENSG00000162545	19.0753	1.25661e-05	3.38009	0.329556	0.00845276	4.72599	0.309925	0.329556	0.065601	0.329556	ENST00000375078	3	CAMK2N1	55450	1	20482391	20486220	-1	protein_coding	calcium/calmodulin dependent protein kinase II inhibitor 1 [Source:HGNC Symbol;Acc:HGNC:24190]
ENSG00000171612	19.0725	1.25844e-05	1.27677	0.126459	0.00121866	7.05318	0.11628	0.126459	0.0407214	0.126459	ENST00000302692	6	SLC25A33	84275	1	9539482	9585179	1	protein_coding	solute carrier family 25 member 33 [Source:HGNC Symbol;Acc:HGNC:29681]
ENSG00000105699	19.0332	1.28463e-05	21.9794	2.16691	0.0310308	5.46639	2.00174	2.16691	0.0511268	2.16691	ENST00000605618	5	LSR	51599	19	35248330	35267964	1	protein_coding	lipolysis stimulated lipoprotein receptor [Source:HGNC Symbol;Acc:HGNC:29572]
ENSG00000099399	18.9846	1.31775e-05	4.23736	0.419977	0.00375893	5.68582	0.386914	0.419977	0.0484967	0.419977	ENST00000378988	4	MAGEB2	4113	X	30215560	30220089	1	protein_coding	MAGE family member B2 [Source:HGNC Symbol;Acc:HGNC:6809]
ENSG00000237440	18.9713	1.32696e-05	6.85897	0.601111	0.0847857	1.57476	0.623803	0.601111	0.238881	0.601111	ENST00000596530	1	ZNF737	100129842	19	20535825	20565809	-1	protein_coding	zinc finger protein 737 [Source:HGNC Symbol;Acc:HGNC:32468]
ENSG00000102606	18.9485	1.34297e-05	1.96469	0.179131	0.0173382	5.42259	0.178861	0.179131	0.0517425	0.179131	ENST00000375741	6	ARHGEF7	8874	13	111114559	111305737	1	protein_coding	Rho guanine nucleotide exchange factor 7 [Source:HGNC Symbol;Acc:HGNC:15607]
ENSG00000139835	18.9338	1.35334e-05	1.14174	0.107781	0.00639246	5.31319	0.104396	0.107781	0.0534311	0.107781	ENST00000476439	1	GRTP1	79774	13	113324164	113364148	-1	protein_coding	growth hormone regulated TBC protein 1 [Source:HGNC Symbol;Acc:HGNC:20310]
ENSG00000269343	18.9341	1.35315e-05	1.42698	0.137574	0.00512377	5.32799	0.130527	0.137574	0.0531906	0.137574	ENST00000442832	8	ZNF587B	100293516	19	57819741	57846238	1	protein_coding	zinc finger protein 587B [Source:HGNC Symbol;Acc:HGNC:37142]
ENSG00000115297	18.9039	1.37473e-05	20.008	1.87283	0.127975	1.22353	1.82046	1.87283	0.270484	1.87283	ENST00000621092	1	TLX2	3196	2	74513463	74517147	1	protein_coding	T-cell leukemia homeobox 2 [Source:HGNC Symbol;Acc:HGNC:5057]
ENSG00000056277	18.8898	1.38489e-05	1.09738	0.107702	0.00203662	6.31716	0.0998003	0.107702	0.0435186	0.107702	ENST00000447817	1	ZNF280C	55609	X	130202711	130268899	-1	protein_coding	zinc finger protein 280C [Source:HGNC Symbol;Acc:HGNC:25955]
ENSG00000109705	18.848	1.41561e-05	2.2464	0.206764	0.0178753	4.16843	0.204218	0.206764	0.0829354	0.206764	ENST00000382438	5	NKX3-2	579	4	13540830	13545050	-1	protein_coding	NK3 homeobox 2 [Source:HGNC Symbol;Acc:HGNC:951]
ENSG00000120149	18.8419	1.42016e-05	1.35149	0.133505	0.00164374	6.20363	0.122973	0.133505	0.0441475	0.133505	ENST00000507785	2	MSX2	4488	5	174724533	174730893	1	protein_coding	msh homeobox 2 [Source:HGNC Symbol;Acc:HGNC:7392]
ENSG00000156671	18.8321	1.42742e-05	1.1536	0.113298	0.00206163	6.51328	0.105327	0.113298	0.0425442	0.113298	ENST00000372687	4	SAMD8	142891	10	75099586	75182123	1	protein_coding	sterile alpha motif domain containing 8 [Source:HGNC Symbol;Acc:HGNC:26320]
ENSG00000178096	18.7811	1.4661e-05	1.75117	0.171042	0.00407536	5.00713	0.159242	0.171042	0.0591818	0.171042	ENST00000369152	5	BOLA1	51027	1	149887890	149900798	1	protein_coding	bolA family member 1 [Source:HGNC Symbol;Acc:HGNC:24263]
ENSG00000124749	18.7618	1.48101e-05	12.6123	1.06886	0.192369	2.44234	1.15828	1.06886	0.172275	1.06886	ENST00000488912	5	COL21A1	81578	6	56056590	56394094	-1	protein_coding	collagen type XXI alpha 1 chain [Source:HGNC Symbol;Acc:HGNC:17025]
ENSG00000137807	18.7446	1.49445e-05	0.798159	0.0780197	0.00179621	7.0749	0.0725948	0.0780197	0.0406798	0.0780197	ENST00000558585	5	KIF23	9493	15	69414246	69448427	1	protein_coding	kinesin family member 23 [Source:HGNC Symbol;Acc:HGNC:6392]
ENSG00000146070	18.7509	1.48954e-05	3.50245	0.335712	0.0145334	4.40718	0.319861	0.335712	0.0748108	0.335712	ENST00000537365	1	PLA2G7	7941	6	46704201	46735693	-1	protein_coding	phospholipase A2 group VII [Source:HGNC Symbol;Acc:HGNC:9040]
ENSG00000174306	18.7463	1.49309e-05	2.18837	0.204492	0.0143452	4.33028	0.200829	0.204492	0.0773328	0.204492	ENST00000559296	1	ZHX3	23051	20	41178448	41317672	-1	protein_coding	zinc fingers and homeoboxes 3 [Source:HGNC Symbol;Acc:HGNC:15935]
ENSG00000185885	18.7574	1.48445e-05	7.32024	0.694207	0.0378171	4.15837	0.697455	0.694207	0.0832945	0.694207	ENST00000528780	5	IFITM1	8519	11	313506	315272	1	protein_coding	interferon induced transmembrane protein 1 [Source:HGNC Symbol;Acc:HGNC:5412]
ENSG00000116350	18.7317	1.50464e-05	0.825507	0.0819054	0.000645331	7.27819	0.0751227	0.0819054	0.0403889	0.0819054	ENST00000622143	1	SRSF4	6429	1	29147743	29181987	-1	protein_coding	serine and arginine rich splicing factor 4 [Source:HGNC Symbol;Acc:HGNC:10786]
ENSG00000147224	18.7123	1.51999e-05	1.14009	0.11385	0.00015906	8.63227	0.103664	0.11385	0.0439832	0.11385	ENST00000643795	1	PRPS1	5631	X	107628424	107651026	1	protein_coding	phosphoribosyl pyrophosphate synthetase 1 [Source:HGNC Symbol;Acc:HGNC:9462]
ENSG00000103485	18.6996	1.53014e-05	3.05774	0.302754	0.00302057	6.55454	0.278085	0.302754	0.0423439	0.302754	ENST00000395384	8	QPRT	23475	16	29679008	29698699	1	protein_coding	quinolinate phosphoribosyltransferase [Source:HGNC Symbol;Acc:HGNC:9755]
ENSG00000116221	18.688	1.53948e-05	1.39419	0.139247	0.000171945	8.18381	0.126788	0.139247	0.0416808	0.139247	ENST00000336230	10	MRPL37	51253	1	54184041	54225464	1	protein_coding	mitochondrial ribosomal protein L37 [Source:HGNC Symbol;Acc:HGNC:14034]
ENSG00000131941	18.6858	1.54128e-05	2.04632	0.1957	0.00893127	4.81919	0.186029	0.1957	0.0633455	0.1957	ENST00000592247	1	RHPN2	85415	19	32978593	33064888	-1	protein_coding	rhophilin Rho GTPase binding protein 2 [Source:HGNC Symbol;Acc:HGNC:19974]
ENSG00000151806	18.6838	1.54291e-05	1.02535	0.101285	0.00125039	7.10472	0.0934984	0.101285	0.0406259	0.101285	ENST00000506793	5	GUF1	60558	4	44678427	44700926	1	protein_coding	GUF1 homolog GTPase [Source:HGNC Symbol;Acc:HGNC:25799]
ENSG00000079785	18.6738	1.55098e-05	1.16145	0.115919	0.000226093	6.8749	0.105649	0.115919	0.0411461	0.115919	ENST00000233084	7	DDX1	1653	2	15591178	15631111	1	protein_coding	DEAD-box helicase 1 [Source:HGNC Symbol;Acc:HGNC:2734]
ENSG00000213213	18.668	1.55575e-05	1.53892	0.136124	0.0177677	5.50271	0.140021	0.136124	0.0506421	0.136124	ENST00000481601	5	CCDC183	84960	9	136796350	136807741	1	protein_coding	coiled-coil domain containing 183 [Source:HGNC Symbol;Acc:HGNC:28236]
ENSG00000068697	18.6561	1.56548e-05	0.989835	0.0985773	0.000406239	7.23941	0.0900111	0.0985773	0.0404294	0.0985773	ENST00000175091	4	LAPTM4A	9741	2	20032650	20052028	-1	protein_coding	lysosomal protein transmembrane 4 alpha [Source:HGNC Symbol;Acc:HGNC:6924]
ENSG00000124249	18.64	1.57872e-05	26.0496	2.43655	0.16841	1.74802	2.37067	2.43655	0.224327	2.43655	ENST00000372861	4	KCNK15	60598	20	44745780	44752313	1	protein_coding	potassium two pore domain channel subfamily K member 15 [Source:HGNC Symbol;Acc:HGNC:13814]
ENSG00000147872	18.636	1.58205e-05	1.26616	0.124963	0.00165366	5.69205	0.115107	0.124963	0.048431	0.124963	ENST00000472715	1	PLIN2	123	9	19108375	19149290	-1	protein_coding	perilipin 2 [Source:HGNC Symbol;Acc:HGNC:248]
ENSG00000169679	18.6445	1.575e-05	0.9011	0.0896294	0.000480672	6.38498	0.0819444	0.0896294	0.0431732	0.0896294	ENST00000420328	5	BUB1	699	2	110637698	110678114	-1	protein_coding	BUB1 mitotic checkpoint serine/threonine kinase [Source:HGNC Symbol;Acc:HGNC:1148]
ENSG00000198824	18.63	1.58703e-05	1.40277	0.137255	0.00302175	4.25786	0.128224	0.137255	0.0797949	0.137255	ENST00000644294	1	CHAMP1	283489	13	114314513	114327328	1	protein_coding	chromosome alignment maintaining phosphoprotein 1 [Source:HGNC Symbol;Acc:HGNC:20311]
ENSG00000126217	18.6225	1.59328e-05	3.00891	0.262415	0.038476	3.12344	0.273597	0.262415	0.129966	0.262415	ENST00000486806	1	MCF2L	23263	13	112894378	113099739	1	protein_coding	MCF.2 cell line derived transforming sequence like [Source:HGNC Symbol;Acc:HGNC:14576]
ENSG00000162493	18.6034	1.60937e-05	1.10461	0.107267	0.00319449	5.96078	0.100525	0.107267	0.0458906	0.107267	ENST00000488631	1	PDPN	10630	1	13583465	13617957	1	protein_coding	podoplanin [Source:HGNC Symbol;Acc:HGNC:29602]
ENSG00000075292	18.5605	1.64597e-05	0.79969	0.0769241	0.00304487	6.31768	0.0727104	0.0769241	0.043516	0.0769241	ENST00000472758	5	ZNF638	27332	2	71276561	71435069	1	protein_coding	zinc finger protein 638 [Source:HGNC Symbol;Acc:HGNC:17894]
ENSG00000130035	18.5541	1.65152e-05	10.161	0.874024	0.142076	2.42592	0.927119	0.874024	0.173398	0.874024	ENST00000433855	1	GALNT8	26290	12	4720341	4851927	1	protein_coding	polypeptide N-acetylgalactosaminyltransferase 8 [Source:HGNC Symbol;Acc:HGNC:4130]
ENSG00000130177	18.5305	1.67205e-05	1.40891	0.139463	0.00142782	6.99792	0.128118	0.139463	0.0408368	0.139463	ENST00000375310	5	CDC16	8881	13	114234887	114272723	1	protein_coding	cell division cycle 16 [Source:HGNC Symbol;Acc:HGNC:1720]
ENSG00000145242	18.5263	1.67575e-05	1.73004	0.158502	0.0145017	4.34187	0.158654	0.158502	0.0769465	0.158502	ENST00000511294	1	EPHA5	2044	4	65319563	65670495	-1	protein_coding	EPH receptor A5 [Source:HGNC Symbol;Acc:HGNC:3389]
ENSG00000117305	18.4908	1.70724e-05	3.27795	0.323531	0.00426375	5.61485	0.299265	0.323531	0.0492757	0.323531	ENST00000479458	1	HMGCL	3155	1	23801885	23838620	-1	protein_coding	3-hydroxymethyl-3-methylglutaryl-CoA lyase [Source:HGNC Symbol;Acc:HGNC:5005]
ENSG00000124496	18.4747	1.72179e-05	1.36547	0.129236	0.00731106	5.29904	0.125399	0.129236	0.0536646	0.129236	ENST00000372922	8	TRERF1	55809	6	42224931	42452051	-1	protein_coding	transcriptional regulating factor 1 [Source:HGNC Symbol;Acc:HGNC:18273]
ENSG00000117724	18.4198	1.77211e-05	0.753061	0.0733148	0.00199123	6.28926	0.0684613	0.0733148	0.0436662	0.0733148	ENST00000464322	5	CENPF	1063	1	214603195	214664588	1	protein_coding	centromere protein F [Source:HGNC Symbol;Acc:HGNC:1857]
ENSG00000043093	18.4081	1.78294e-05	1.04505	0.0995685	0.00493645	4.92991	0.0951657	0.0995685	0.0608422	0.0995685	ENST00000492563	1	DCUN1D1	54165	3	182938074	182985953	-1	protein_coding	defective in cullin neddylation 1 domain containing 1 [Source:HGNC Symbol;Acc:HGNC:18184]
ENSG00000229676	18.408	1.78305e-05	26.6871	2.54427	0.124443	3.44663	2.43015	2.54427	0.112893	2.54427	ENST00000456783	2	ZNF492	57615	19	22634324	22667670	1	protein_coding	zinc finger protein 492 [Source:HGNC Symbol;Acc:HGNC:23707]
ENSG00000121897	18.384	1.80567e-05	3.32885	0.325344	0.00754121	5.31415	0.303177	0.325344	0.0534155	0.325344	ENST00000509519	5	LIAS	11019	4	39458587	39485109	1	protein_coding	lipoic acid synthetase [Source:HGNC Symbol;Acc:HGNC:16429]
ENSG00000131435	18.3954	1.79488e-05	2.5763	0.236843	0.020787	4.39697	0.235331	0.236843	0.0751398	0.236843	ENST00000484620	1	PDLIM4	8572	5	132257671	132273454	1	protein_coding	PDZ and LIM domain 4 [Source:HGNC Symbol;Acc:HGNC:16501]
ENSG00000145526	18.3998	1.79073e-05	6.78941	0.551319	0.127622	3.04626	0.628511	0.551319	0.134354	0.551319	ENST00000506372	5	CDH18	1016	5	19472951	20575873	-1	protein_coding	cadherin 18 [Source:HGNC Symbol;Acc:HGNC:1757]
ENSG00000188372	18.3789	1.81055e-05	7.20757	0.668693	0.0520638	3.55475	0.693718	0.668693	0.107686	0.668693	ENST00000466960	5	ZP3	7784	7	76397518	76442071	1	protein_coding	zona pellucida glycoprotein 3 [Source:HGNC Symbol;Acc:HGNC:13189]
ENSG00000213762	18.3899	1.80014e-05	2.20541	0.214745	0.00579609	3.87877	0.200718	0.214745	0.0936834	0.214745	ENST00000600883	1	ZNF134	7693	19	57614233	57624723	1	protein_coding	zinc finger protein 134 [Source:HGNC Symbol;Acc:HGNC:12918]
ENSG00000124380	18.3681	1.82085e-05	0.846801	0.0830085	0.00167163	6.48842	0.0773094	0.0830085	0.0426656	0.0830085	ENST00000244227	7	SNRNP27	11017	2	69893560	69905575	1	protein_coding	small nuclear ribonucleoprotein U4/U6.U5 subunit 27 [Source:HGNC Symbol;Acc:HGNC:30240]
ENSG00000131848	18.3623	1.82641e-05	2.65015	0.248254	0.016761	4.58702	0.242394	0.248254	0.0693469	0.248254	ENST00000592355	5	ZSCAN5A	79149	19	56219670	56368383	-1	protein_coding	zinc finger and SCAN domain containing 5A [Source:HGNC Symbol;Acc:HGNC:23710]
ENSG00000134146	18.3371	1.8507e-05	1.99125	0.192879	0.00624609	5.22556	0.181374	0.192879	0.0549301	0.192879	ENST00000561411	1	DPH6	89978	15	35217345	35546193	-1	protein_coding	diphthamine biosynthesis 6 [Source:HGNC Symbol;Acc:HGNC:30543]
ENSG00000152492	18.3239	1.86351e-05	1.07585	0.105687	0.00189816	6.49684	0.0978394	0.105687	0.0426246	0.105687	ENST00000392456	4	CCDC50	152137	3	191329077	191398670	1	protein_coding	coiled-coil domain containing 50 [Source:HGNC Symbol;Acc:HGNC:18111]
ENSG00000185189	18.3007	1.88639e-05	1.9819	0.191779	0.00641076	5.00865	0.180198	0.191779	0.0591499	0.191779	ENST00000527545	1	NRBP2	340371	8	143833594	143840974	-1	protein_coding	nuclear receptor binding protein 2 [Source:HGNC Symbol;Acc:HGNC:19339]
ENSG00000166250	18.2659	1.92113e-05	10.0934	0.884706	0.124635	2.64633	0.917604	0.884706	0.158749	0.884706	ENST00000448775	3	CLMP	79827	11	123069865	123195281	-1	protein_coding	CXADR like membrane protein [Source:HGNC Symbol;Acc:HGNC:24039]
ENSG00000143674	18.2411	1.94633e-05	1.02701	0.101884	0.000816358	7.13898	0.0933691	0.101884	0.0405687	0.101884	ENST00000366623	7	MAP3K21	84451	1	233327768	233385148	1	protein_coding	mitogen-activated protein kinase kinase kinase 21 [Source:HGNC Symbol;Acc:HGNC:29798]
ENSG00000117593	18.2267	1.96111e-05	1.43194	0.142775	0.000419458	8.37373	0.130196	0.142775	0.0425127	0.142775	ENST00000361951	5	DARS2	55157	1	173824503	173858546	1	protein_coding	aspartyl-tRNA synthetase 2 mitochondrial [Source:HGNC Symbol;Acc:HGNC:25538]
ENSG00000145428	18.2328	1.95487e-05	44.6427	4.43354	0.0307306	1.83932	4.05969	4.43354	0.216921	4.43354	ENST00000507512	1	RNF175	285533	4	153710125	153760235	-1	protein_coding	ring finger protein 175 [Source:HGNC Symbol;Acc:HGNC:27735]
ENSG00000162881	18.2237	1.96418e-05	22.7	2.17015	0.0998469	1.16715	2.23082	2.17015	0.275832	2.17015	ENST00000378661	3	OXER1	165140	2	42762481	42764261	-1	protein_coding	oxoeicosanoid receptor 1 [Source:HGNC Symbol;Acc:HGNC:24884]
ENSG00000084090	18.1777	2.01221e-05	1.10129	0.109862	0.000267321	7.32435	0.10012	0.109862	0.040351	0.109862	ENST00000462501	1	STARD7	56910	2	96184859	96208825	-1	protein_coding	StAR related lipid transfer domain containing 7 [Source:HGNC Symbol;Acc:HGNC:18063]
ENSG00000060642	18.1557	2.03564e-05	3.09417	0.29931	0.0101074	4.20187	0.283357	0.29931	0.0817495	0.29931	ENST00000472757	5	PIGV	55650	1	26787472	26798398	1	protein_coding	phosphatidylinositol glycan anchor biosynthesis class V [Source:HGNC Symbol;Acc:HGNC:26031]
ENSG00000134686	18.1552	2.03613e-05	1.404	0.138649	0.00175084	6.54927	0.128438	0.138649	0.0423689	0.138649	ENST00000473158	1	PHC2	1912	1	33323623	33431052	-1	protein_coding	polyhomeotic homolog 2 [Source:HGNC Symbol;Acc:HGNC:3183]
ENSG00000154274	18.1606	2.03032e-05	27.7764	2.63188	0.145755	2.3489	2.54183	2.63188	0.178728	2.63188	ENST00000508175	5	C4orf19	55286	4	37453941	37623495	1	protein_coding	chromosome 4 open reading frame 19 [Source:HGNC Symbol;Acc:HGNC:25618]
ENSG00000075151	18.1493	2.04242e-05	1.07359	0.10348	0.00387889	6.10214	0.0976239	0.10348	0.0447938	0.10348	ENST00000374933	3	EIF4G3	8672	1	20806292	21176888	-1	protein_coding	eukaryotic translation initiation factor 4 gamma 3 [Source:HGNC Symbol;Acc:HGNC:3298]
ENSG00000177352	18.1282	2.06521e-05	1.64631	0.162139	0.00249207	5.92798	0.149802	0.162139	0.0461786	0.162139	ENST00000321895	6	CCDC71	64925	3	49162535	49166321	-1	protein_coding	coiled-coil domain containing 71 [Source:HGNC Symbol;Acc:HGNC:25760]
ENSG00000186867	18.1054	2.09003e-05	3.61753	0.355866	0.00588712	5.16135	0.328871	0.355866	0.0561066	0.355866	ENST00000334383	9	QRFPR	84109	4	121329312	121381059	-1	protein_coding	pyroglutamylated RFamide peptide receptor [Source:HGNC Symbol;Acc:HGNC:15565]
ENSG00000152932	18.0651	2.13482e-05	6.03597	0.568303	0.035294	3.96327	0.548928	0.568303	0.0904335	0.568303	ENST00000507977	1	RAB3C	115827	5	58582221	58859394	1	protein_coding	RAB3C member RAS oncogene family [Source:HGNC Symbol;Acc:HGNC:30269]
ENSG00000163697	18.0159	2.19068e-05	1.46371	0.139002	0.00736947	4.58967	0.13545	0.139002	0.0692714	0.139002	ENST00000502687	1	APBB2	323	4	40810027	41216714	-1	protein_coding	amyloid beta precursor protein binding family B member 2 [Source:HGNC Symbol;Acc:HGNC:582]
ENSG00000184677	18.0142	2.19258e-05	2.23072	0.22155	0.0015226	6.51708	0.202911	0.22155	0.0425256	0.22155	ENST00000404138	5	ZBTB40	9923	1	22451851	22531157	1	protein_coding	zinc finger and BTB domain containing 40 [Source:HGNC Symbol;Acc:HGNC:29045]
ENSG00000163357	18.0028	2.20575e-05	5.36755	0.441691	0.0950633	3.80503	0.491144	0.441691	0.0966556	0.441691	ENST00000423025	6	DCST1	149095	1	155033824	155050930	1	protein_coding	DC-STAMP domain containing 1 [Source:HGNC Symbol;Acc:HGNC:26539]
ENSG00000174804	18.0021	2.20663e-05	1.1247	0.108812	0.00365862	5.76389	0.102285	0.108812	0.047701	0.108812	ENST00000531380	1	FZD4	8322	11	86945679	86955391	-1	protein_coding	frizzled class receptor 4 [Source:HGNC Symbol;Acc:HGNC:4042]
ENSG00000062822	17.9947	2.21521e-05	0.771246	0.0742706	0.00285402	6.46757	0.0703967	0.0742706	0.0427673	0.0742706	ENST00000593407	5	POLD1	5424	19	50384204	50418018	1	protein_coding	DNA polymerase delta 1 catalytic subunit [Source:HGNC Symbol;Acc:HGNC:9175]
ENSG00000164778	17.9846	2.22704e-05	0.846405	0.0841096	0.000530902	7.45519	0.0769698	0.0841096	0.0403037	0.0841096	ENST00000297375	4	EN2	2020	7	155458129	155464831	1	protein_coding	engrailed homeobox 2 [Source:HGNC Symbol;Acc:HGNC:3343]
ENSG00000198160	17.9882	2.22284e-05	0.881252	0.0872545	0.000870689	7.2027	0.0802615	0.0872545	0.040475	0.0872545	ENST00000371016	5	MIER1	57708	1	66924895	66988619	1	protein_coding	MIER1 transcriptional regulator [Source:HGNC Symbol;Acc:HGNC:29657]
ENSG00000172318	17.9752	2.238e-05	3.60328	0.35144	0.00888794	4.98208	0.328025	0.35144	0.0597122	0.35144	ENST00000392690	3	B3GALT1	8708	2	167868948	167874041	1	protein_coding	beta-13-galactosyltransferase 1 [Source:HGNC Symbol;Acc:HGNC:916]
ENSG00000121289	17.9399	2.27989e-05	1.64481	0.159351	0.0051302	5.82231	0.149949	0.159351	0.0471395	0.159351	ENST00000586984	6	CEP89	84902	19	32875925	32971991	-1	protein_coding	centrosomal protein 89 [Source:HGNC Symbol;Acc:HGNC:25907]
ENSG00000186479	17.9386	2.28151e-05	13.6752	1.31074	0.0567816	1.05778	1.24419	1.31074	0.286431	1.31074	ENST00000508162	1	RGS7BP	401190	5	64506257	64612312	1	protein_coding	regulator of G protein signaling 7 binding protein [Source:HGNC Symbol;Acc:HGNC:23271]
ENSG00000065029	17.9149	2.31003e-05	1.84732	0.180047	0.00468532	6.22822	0.167938	0.180047	0.0440042	0.180047	ENST00000498555	1	ZNF76	7629	6	35258909	35295985	1	protein_coding	zinc finger protein 76 [Source:HGNC Symbol;Acc:HGNC:13149]
ENSG00000101230	17.9174	2.30708e-05	6.74587	0.629668	0.044919	3.44547	0.626659	0.629668	0.112951	0.629668	ENST00000262487	4	ISM1	140862	20	13221771	13300651	1	protein_coding	isthmin 1 [Source:HGNC Symbol;Acc:HGNC:16213]
ENSG00000114859	17.9021	2.3257e-05	1.95314	0.16608	0.0292334	5.22012	0.179441	0.16608	0.0550273	0.16608	ENST00000636419	1	CLCN2	1181	3	184346185	184361651	-1	protein_coding	chloride voltage-gated channel 2 [Source:HGNC Symbol;Acc:HGNC:2020]
ENSG00000162585	17.9052	2.3218e-05	1.22487	0.119981	0.0025054	7.15162	0.1114	0.119981	0.0405489	0.119981	ENST00000420515	1	FAAP20	199990	1	2184461	2212720	-1	protein_coding	Fanconi anemia core complex associated protein 20 [Source:HGNC Symbol;Acc:HGNC:26428]
ENSG00000197921	17.9068	2.31996e-05	6.32922	0.589383	0.043539	3.45144	0.588144	0.589383	0.112657	0.589383	ENST00000378453	3	HES5	388585	1	2528745	2530245	-1	protein_coding	hes family bHLH transcription factor 5 [Source:HGNC Symbol;Acc:HGNC:19764]
ENSG00000163507	17.8743	2.35982e-05	0.634162	0.0625862	0.000829984	7.51484	0.0576609	0.0625862	0.0403117	0.0625862	ENST00000619684	4	CIP2A	57650	3	108549869	108589644	-1	protein_coding	KIAA1524 [Source:HGNC Symbol;Acc:HGNC:29302]
ENSG00000117640	17.8584	2.37972e-05	0.778592	0.0757706	0.00208865	6.11005	0.0707824	0.0757706	0.0447398	0.0757706	ENST00000374303	6	MTFR1L	56181	1	25818640	25832942	1	protein_coding	mitochondrial fission regulator 1 like [Source:HGNC Symbol;Acc:HGNC:28836]
ENSG00000196083	17.8409	2.40161e-05	1.44839	0.131839	0.0129999	5.35829	0.131997	0.131839	0.0527098	0.131839	ENST00000465496	1	IL1RAP	3556	3	190514051	190659750	1	protein_coding	interleukin 1 receptor accessory protein [Source:HGNC Symbol;Acc:HGNC:5995]
ENSG00000136531	17.8222	2.42542e-05	6.58795	0.547718	0.111078	4.13305	0.622313	0.547718	0.0842035	0.547718	ENST00000638151	1	SCN2A	6326	2	165194993	165392310	1	protein_coding	sodium voltage-gated channel alpha subunit 2 [Source:HGNC Symbol;Acc:HGNC:10588]
ENSG00000163191	17.8213	2.42652e-05	3.4304	0.341847	0.00119267	6.93416	0.311859	0.341847	0.0409878	0.341847	ENST00000271638	2	S100A11	6282	1	152032506	152047907	-1	protein_coding	S100 calcium binding protein A11 [Source:HGNC Symbol;Acc:HGNC:10488]
ENSG00000135766	17.806	2.44607e-05	0.919322	0.0895578	0.00237439	7.73703	0.0836485	0.0895578	0.0405041	0.0895578	ENST00000366641	3	EGLN1	54583	1	231363751	231425044	-1	protein_coding	egl-9 family hypoxia inducible factor 1 [Source:HGNC Symbol;Acc:HGNC:1232]
ENSG00000168772	17.8098	2.44124e-05	2.82031	0.256024	0.0260073	4.72439	0.256465	0.256024	0.0656414	0.256024	ENST00000515509	1	CXXC4	80319	4	104468312	104494901	-1	protein_coding	CXXC finger protein 4 [Source:HGNC Symbol;Acc:HGNC:24593]
ENSG00000198142	17.7721	2.49003e-05	1.63687	0.160173	0.00351409	5.77495	0.149137	0.160173	0.0475927	0.160173	ENST00000356454	4	SOWAHC	65124	2	109614334	109618990	1	protein_coding	sosondowah ankyrin repeat domain family member C [Source:HGNC Symbol;Acc:HGNC:26149]
ENSG00000105750	17.7573	2.50955e-05	18.3023	1.79004	0.0401977	3.69873	1.71945	1.79004	0.101163	1.79004	ENST00000595742	1	ZNF85	7639	19	20923222	20950697	1	protein_coding	zinc finger protein 85 [Source:HGNC Symbol;Acc:HGNC:13160]
ENSG00000149926	17.7534	2.51469e-05	8.22293	0.734203	0.0880899	3.1016	0.785479	0.734203	0.131196	0.734203	ENST00000571269	1	FAM57B	83723	16	30024427	30052978	-1	protein_coding	family with sequence similarity 57 member B [Source:HGNC Symbol;Acc:HGNC:25295]
ENSG00000088205	17.7475	2.52247e-05	1.39124	0.138651	0.000473086	7.09191	0.126478	0.138651	0.0406486	0.138651	ENST00000489933	1	DDX18	8886	2	117814650	117832379	1	protein_coding	DEAD-box helicase 18 [Source:HGNC Symbol;Acc:HGNC:2741]
ENSG00000177606	17.7263	2.55082e-05	1.35045	0.134922	0.000123183	8.93954	0.122786	0.134922	0.0462737	0.134922	ENST00000371222	3	JUN	3725	1	58780788	58784327	-1	protein_coding	Jun proto-oncogene AP-1 transcription factor subunit [Source:HGNC Symbol;Acc:HGNC:6204]
ENSG00000132821	17.7143	2.56687e-05	26.6748	2.3465	0.320986	1.25779	2.44225	2.3465	0.267273	2.3465	ENST00000373461	8	VSTM2L	128434	20	37903104	37945350	1	protein_coding	V-set and transmembrane domain containing 2 like [Source:HGNC Symbol;Acc:HGNC:16096]
ENSG00000137185	17.6772	2.6174e-05	0.991506	0.0945694	0.00458118	5.30627	0.0902178	0.0945694	0.0535449	0.0945694	ENST00000531981	5	ZSCAN9	7746	6	28224886	28233482	1	protein_coding	zinc finger and SCAN domain containing 9 [Source:HGNC Symbol;Acc:HGNC:12984]
ENSG00000240857	17.6678	2.63036e-05	1.19449	0.115497	0.00395183	6.11483	0.10899	0.115497	0.0447075	0.115497	ENST00000468071	1	RDH14	57665	2	18554723	18560680	-1	protein_coding	retinol dehydrogenase 14 (all-trans/9-cis/11-cis) [Source:HGNC Symbol;Acc:HGNC:19979]
ENSG00000083635	17.6564	2.64626e-05	1.61291	0.159849	0.00144186	6.55719	0.146911	0.159849	0.0423313	0.159849	ENST00000379161	4	NUFIP1	26747	13	44939249	44989483	-1	protein_coding	NUFIP1 FMR1 interacting protein 1 [Source:HGNC Symbol;Acc:HGNC:8057]
ENSG00000155760	17.6597	2.64168e-05	0.865746	0.085417	0.0011577	6.72906	0.0787704	0.085417	0.0416156	0.085417	ENST00000286201	2	FZD7	8324	2	202034587	202038445	1	protein_coding	frizzled class receptor 7 [Source:HGNC Symbol;Acc:HGNC:4045]
ENSG00000205269	17.6227	2.69361e-05	2.95568	0.293955	0.00161275	6.5415	0.2687	0.293955	0.0424063	0.293955	ENST00000379426	1	TMEM170B	100113407	6	11538278	11583524	1	protein_coding	transmembrane protein 170B [Source:HGNC Symbol;Acc:HGNC:34244]
ENSG00000084623	17.6066	2.71646e-05	0.910866	0.0909424	0.000144188	8.44568	0.0828065	0.0909424	0.0428819	0.0909424	ENST00000474371	1	EIF3I	8668	1	32221928	32231604	1	protein_coding	eukaryotic translation initiation factor 3 subunit I [Source:HGNC Symbol;Acc:HGNC:3272]
ENSG00000137203	17.5976	2.72937e-05	2.98385	0.282879	0.0155059	5.96824	0.275828	0.282879	0.0458258	0.282879	ENST00000498450	1	TFAP2A	7020	6	10393186	10419659	-1	protein_coding	transcription factor AP-2 alpha [Source:HGNC Symbol;Acc:HGNC:11742]
ENSG00000197021	17.5412	2.81142e-05	0.751831	0.0743382	0.000844872	6.78073	0.0683703	0.0743382	0.0414357	0.0743382	ENST00000497550	1	CXorf40B	541578	X	149929527	149938811	-1	protein_coding	chromosome X open reading frame 40B [Source:HGNC Symbol;Acc:HGNC:17402]
ENSG00000102452	17.5356	2.81983e-05	13.0825	0.914534	0.393717	2.81738	1.20659	0.914534	0.147982	0.914534	ENST00000648359	1	NALCN	259232	13	101053776	101416492	-1	protein_coding	sodium leak channel non-selective [Source:HGNC Symbol;Acc:HGNC:19082]
ENSG00000135525	17.5312	2.82636e-05	2.3004	0.227688	0.00235218	6.05669	0.209133	0.227688	0.0451181	0.227688	ENST00000616617	4	MAP7	9053	6	136342281	136550819	-1	protein_coding	microtubule associated protein 7 [Source:HGNC Symbol;Acc:HGNC:6869]
ENSG00000115761	17.5099	2.85823e-05	0.961404	0.0943462	0.00179417	7.43703	0.0874005	0.0943462	0.040305	0.0943462	ENST00000381685	9	NOL10	79954	2	10570766	10689987	-1	protein_coding	nucleolar protein 10 [Source:HGNC Symbol;Acc:HGNC:25862]
ENSG00000113838	17.4756	2.91023e-05	0.75196	0.0718016	0.00339441	5.83384	0.0689553	0.0718016	0.0470316	0.0718016	ENST00000446782	5	TBCCD1	55171	3	186546073	186570543	-1	protein_coding	TBCC domain containing 1 [Source:HGNC Symbol;Acc:HGNC:25546]
ENSG00000067445	17.4111	3.01056e-05	1.8951	0.186574	0.00293628	5.73413	0.173023	0.186574	0.0479975	0.186574	ENST00000445561	5	TRO	7216	X	54920462	54931431	1	protein_coding	trophinin [Source:HGNC Symbol;Acc:HGNC:12326]
ENSG00000197296	17.4094	3.01326e-05	0.90022	0.0874867	0.00253529	6.11084	0.0818386	0.0874867	0.0447345	0.0874867	ENST00000396825	3	FITM2	128486	20	44302838	44311169	-1	protein_coding	fat storage inducing transmembrane protein 2 [Source:HGNC Symbol;Acc:HGNC:16135]
ENSG00000171735	17.3896	3.0449e-05	1.13387	0.111919	0.00146832	7.01243	0.103116	0.111919	0.0408052	0.111919	ENST00000476864	1	CAMTA1	23261	1	6785324	7769706	1	protein_coding	calmodulin binding transcription activator 1 [Source:HGNC Symbol;Acc:HGNC:18806]
ENSG00000132824	17.3693	3.07762e-05	1.16793	0.11553	0.00126359	7.1641	0.106459	0.11553	0.0405299	0.11553	ENST00000411544	5	SERINC3	10955	20	44496221	44522109	-1	protein_coding	serine incorporator 3 [Source:HGNC Symbol;Acc:HGNC:11699]
ENSG00000188452	17.3654	3.08386e-05	2.43526	0.2312	0.012326	4.02557	0.224301	0.2312	0.0881247	0.2312	ENST00000460319	5	CERKL	375298	2	181536676	181680665	-1	protein_coding	ceramide kinase like [Source:HGNC Symbol;Acc:HGNC:21699]
ENSG00000083642	17.346	3.11556e-05	1.20173	0.116583	0.00358948	5.52032	0.109259	0.116583	0.0504151	0.116583	ENST00000493653	1	PDS5B	23047	13	32586427	32778019	1	protein_coding	PDS5 cohesin associated factor B [Source:HGNC Symbol;Acc:HGNC:20418]
ENSG00000126709	17.3351	3.13353e-05	5.07493	0.492623	0.0148704	4.41496	0.465386	0.492623	0.0745615	0.492623	ENST00000362020	4	IFI6	2537	1	27666061	27672218	-1	protein_coding	interferon alpha inducible protein 6 [Source:HGNC Symbol;Acc:HGNC:4054]
ENSG00000171621	17.3263	3.14795e-05	1.97028	0.176893	0.0201355	4.2297	0.179138	0.176893	0.0807727	0.176893	ENST00000357898	3	SPSB1	80176	1	9292880	9369532	1	protein_coding	splA/ryanodine receptor domain and SOCS box containing 1 [Source:HGNC Symbol;Acc:HGNC:30628]
ENSG00000213190	17.3239	3.15203e-05	2.307	0.227242	0.00345743	5.68958	0.209737	0.227242	0.048457	0.227242	ENST00000368921	4	MLLT11	10962	1	151057758	151068497	1	protein_coding	MLLT11 transcription factor 7 cofactor [Source:HGNC Symbol;Acc:HGNC:16997]
ENSG00000177875	17.3044	3.18442e-05	4.95753	0.451685	0.0440681	3.43359	0.467636	0.451685	0.113539	0.451685	ENST00000316554	4	CCDC184	387856	12	48183584	48185926	1	protein_coding	coiled-coil domain containing 184 [Source:HGNC Symbol;Acc:HGNC:33749]
ENSG00000079257	17.283	3.22051e-05	5.60301	0.554108	0.00619252	5.14443	0.51005	0.554108	0.0564271	0.554108	ENST00000482640	5	LXN	56925	3	158645822	158672693	-1	protein_coding	latexin [Source:HGNC Symbol;Acc:HGNC:13347]
ENSG00000168765	17.2739	3.23598e-05	2.57351	0.249457	0.00789324	4.52995	0.234936	0.249457	0.0710099	0.249457	ENST00000485640	5	GSTM4	2948	1	109656081	109674836	1	protein_coding	glutathione S-transferase mu 4 [Source:HGNC Symbol;Acc:HGNC:4636]
ENSG00000134901	17.2625	3.2554e-05	1.08229	0.105107	0.00312158	5.69907	0.0986104	0.105107	0.0483574	0.105107	ENST00000460338	5	KDELC1	79070	13	102784281	102799007	-1	protein_coding	KDEL motif containing 1 [Source:HGNC Symbol;Acc:HGNC:19350]
ENSG00000143028	17.2295	3.31261e-05	2.88154	0.283097	0.00505734	5.09719	0.261963	0.283097	0.0573447	0.283097	ENST00000369872	3	SYPL2	284612	1	109466628	109482137	1	protein_coding	synaptophysin like 2 [Source:HGNC Symbol;Acc:HGNC:27638]
ENSG00000120860	17.2141	3.33942e-05	3.39909	0.334508	0.00540024	5.99502	0.311115	0.334508	0.0455998	0.334508	ENST00000542923	1	WASHC3	51019	12	102012927	102062149	-1	protein_coding	WASH complex subunit 3 [Source:HGNC Symbol;Acc:HGNC:24256]
ENSG00000163138	17.2149	3.33806e-05	1.06932	0.103286	0.00364641	5.56631	0.097733	0.103286	0.0498448	0.103286	ENST00000503585	5	PACRGL	133015	4	20696282	20752907	1	protein_coding	parkin coregulated like [Source:HGNC Symbol;Acc:HGNC:28442]
ENSG00000177459	17.2041	3.35715e-05	3.64824	0.337671	0.0271525	3.94459	0.336039	0.337671	0.0911376	0.337671	ENST00000318528	7	ERICH5	203111	8	98064311	98093610	1	protein_coding	glutamate rich 5 [Source:HGNC Symbol;Acc:HGNC:26823]
ENSG00000182185	17.1766	3.40605e-05	1.74123	0.156344	0.0177798	4.81632	0.158471	0.156344	0.0634121	0.156344	ENST00000555782	1	RAD51B	5890	14	67819779	68730218	1	protein_coding	RAD51 paralog B [Source:HGNC Symbol;Acc:HGNC:9822]
ENSG00000153107	17.1629	3.43068e-05	1.17885	0.115199	0.00268642	6.73567	0.107477	0.115199	0.0415917	0.115199	ENST00000485325	1	ANAPC1	64682	2	111766271	111884690	-1	protein_coding	anaphase promoting complex subunit 1 [Source:HGNC Symbol;Acc:HGNC:19988]
ENSG00000197299	17.1654	3.42628e-05	0.806256	0.0788826	0.00174303	6.2702	0.0740055	0.0788826	0.0437693	0.0788826	ENST00000560509	5	BLM	641	15	90717327	90816165	1	protein_coding	Bloom syndrome RecQ like helicase [Source:HGNC Symbol;Acc:HGNC:1058]
ENSG00000100968	17.1548	3.44531e-05	2.68978	0.244725	0.0242524	5.78138	0.25217	0.244725	0.0475302	0.244725	ENST00000555802	1	NFATC4	4776	14	24365673	24379604	1	protein_coding	nuclear factor of activated T-cells 4 [Source:HGNC Symbol;Acc:HGNC:7778]
ENSG00000162521	17.1529	3.44884e-05	0.778586	0.0775301	0.00032845	7.76681	0.0707919	0.0775301	0.0405495	0.0775301	ENST00000460669	5	RBBP4	5928	1	32651142	32686211	1	protein_coding	RB binding protein 4 chromatin remodeling factor [Source:HGNC Symbol;Acc:HGNC:9887]
ENSG00000051523	17.0874	3.56992e-05	50.7396	4.9209	0.153055	2.46772	4.61269	4.9209	0.170551	4.9209	ENST00000565588	5	CYBA	1535	16	88643283	88651152	-1	protein_coding	cytochrome b-245 alpha chain [Source:HGNC Symbol;Acc:HGNC:2577]
ENSG00000132305	17.0847	3.57499e-05	1.30253	0.12989	0.000363217	8.06532	0.118412	0.12989	0.0412638	0.12989	ENST00000442664	6	IMMT	10989	2	86143932	86195770	-1	protein_coding	inner membrane mitochondrial protein [Source:HGNC Symbol;Acc:HGNC:6047]
ENSG00000142864	17.0936	3.55814e-05	2.15196	0.215125	7.13785e-05	9.21007	0.195634	0.215125	0.0488246	0.215125	ENST00000484880	1	SERBP1	26135	1	67407810	67430415	-1	protein_coding	SERPINE1 mRNA binding protein 1 [Source:HGNC Symbol;Acc:HGNC:17860]
ENSG00000145246	17.0883	3.56806e-05	2.08251	0.190038	0.0182131	3.81452	0.190572	0.190038	0.0962657	0.190038	ENST00000512393	1	ATP10D	57205	4	47485288	47593486	1	protein_coding	ATPase phospholipid transporting 10D (putative) [Source:HGNC Symbol;Acc:HGNC:13549]
ENSG00000173530	17.0965	3.55269e-05	0.658847	0.0646553	0.00122935	6.71332	0.0599857	0.0646553	0.0416735	0.0646553	ENST00000312584	3	TNFRSF10D	8793	8	23135588	23164030	-1	protein_coding	TNF receptor superfamily member 10d [Source:HGNC Symbol;Acc:HGNC:11907]
ENSG00000198205	17.0935	3.55835e-05	1.64151	0.15712	0.00703034	5.15367	0.149953	0.15712	0.0562516	0.15712	ENST00000358697	5	ZXDA	7789	X	57906708	57910820	-1	protein_coding	zinc finger X-linked duplicated A [Source:HGNC Symbol;Acc:HGNC:13198]
ENSG00000059377	17.0752	3.59292e-05	1.94214	0.168329	0.0258857	4.76979	0.176621	0.168329	0.0645147	0.168329	ENST00000425687	5	TBXAS1	6916	7	139777051	140020325	1	protein_coding	thromboxane A synthase 1 [Source:HGNC Symbol;Acc:HGNC:11609]
ENSG00000177842	17.0697	3.60325e-05	1.87244	0.18246	0.00478355	5.35196	0.170228	0.18246	0.0528088	0.18246	ENST00000314529	10	ZNF620	253639	3	40505992	40518736	1	protein_coding	zinc finger protein 620 [Source:HGNC Symbol;Acc:HGNC:28742]
ENSG00000161618	17.0216	3.69563e-05	1.0745	0.0965079	0.0109423	5.93485	0.0996212	0.0965079	0.0461179	0.0965079	ENST00000594549	1	ALDH16A1	126133	19	49453169	49471048	1	protein_coding	aldehyde dehydrogenase 16 family member A1 [Source:HGNC Symbol;Acc:HGNC:28114]
ENSG00000198482	17.0235	3.692e-05	4.4399	0.377979	0.0660104	1.86279	0.404153	0.377979	0.215046	0.377979	ENST00000487863	5	ZNF808	388558	19	52527652	52564464	1	protein_coding	zinc finger protein 808 [Source:HGNC Symbol;Acc:HGNC:33230]
ENSG00000114480	17.0061	3.72598e-05	2.60566	0.256835	0.003731	4.58859	0.236879	0.256835	0.0693023	0.256835	ENST00000498468	1	GBE1	2632	3	81489699	81762161	-1	protein_coding	14-alpha-glucan branching enzyme 1 [Source:HGNC Symbol;Acc:HGNC:4180]
ENSG00000121440	17.009	3.72029e-05	1.85827	0.173051	0.0127759	4.95049	0.169669	0.173051	0.0603923	0.173051	ENST00000479530	5	PDZRN3	23024	3	73382433	73624940	-1	protein_coding	PDZ domain containing ring finger 3 [Source:HGNC Symbol;Acc:HGNC:17704]
ENSG00000158691	17.0073	3.72358e-05	0.677436	0.0650732	0.0026704	6.07311	0.0621384	0.0650732	0.0449981	0.0650732	ENST00000361028	5	ZSCAN12	9753	6	28378955	28399734	-1	protein_coding	zinc finger and SCAN domain containing 12 [Source:HGNC Symbol;Acc:HGNC:13172]
ENSG00000068079	16.9886	3.76044e-05	9.08665	0.85713	0.0515346	3.34035	0.826889	0.85713	0.118265	0.85713	ENST00000396722	2	IFI35	3430	17	43006725	43014456	1	protein_coding	interferon induced protein 35 [Source:HGNC Symbol;Acc:HGNC:5399]
ENSG00000243943	16.981	3.7756e-05	0.989103	0.0962278	0.0026825	7.07982	0.0902424	0.0962278	0.0406706	0.0962278	ENST00000488055	1	ZNF512	84450	2	27582969	27623215	1	protein_coding	zinc finger protein 512 [Source:HGNC Symbol;Acc:HGNC:29380]
ENSG00000013561	16.9713	3.79482e-05	0.761935	0.0730342	0.00315924	6.11239	0.0700062	0.0730342	0.044724	0.0730342	ENST00000515613	5	RNF14	9604	5	141958328	141990291	1	protein_coding	ring finger protein 14 [Source:HGNC Symbol;Acc:HGNC:10058]
ENSG00000116574	16.967	3.80351e-05	0.893168	0.0863182	0.00299857	5.85901	0.0813203	0.0863182	0.0467989	0.0863182	ENST00000366691	3	RHOU	58480	1	228735077	228746669	1	protein_coding	ras homolog family member U [Source:HGNC Symbol;Acc:HGNC:17794]
ENSG00000109171	16.9571	3.8235e-05	1.65367	0.150303	0.0150642	4.83494	0.152333	0.150303	0.0629814	0.150303	ENST00000506375	1	SLAIN2	57606	4	48341322	48426212	1	protein_coding	SLAIN motif family member 2 [Source:HGNC Symbol;Acc:HGNC:29282]
ENSG00000162430	16.9506	3.83655e-05	1.58915	0.158105	0.000809287	7.73925	0.144531	0.158105	0.0405073	0.158105	ENST00000374315	1	SELENON	57190	1	25800176	25818224	1	protein_coding	selenoprotein N [Source:HGNC Symbol;Acc:HGNC:15999]
ENSG00000242110	16.95	3.8377e-05	1.08877	0.103442	0.00543421	5.65327	0.0998005	0.103442	0.0488466	0.103442	ENST00000382072	6	AMACR	23600	5	33986178	34008108	-1	protein_coding	alpha-methylacyl-CoA racemase [Source:HGNC Symbol;Acc:HGNC:451]
ENSG00000010626	16.9411	3.85567e-05	3.89063	0.37056	0.0185027	3.48979	0.355178	0.37056	0.110783	0.37056	ENST00000449039	5	LRRC23	10233	12	6873569	6914243	1	protein_coding	leucine rich repeat containing 23 [Source:HGNC Symbol;Acc:HGNC:19138]
ENSG00000121931	16.922	3.89479e-05	1.22859	0.120196	0.00266263	5.91315	0.111714	0.120196	0.0463101	0.120196	ENST00000494675	5	LRIF1	55791	1	110947185	110964079	-1	protein_coding	ligand dependent nuclear receptor interacting factor 1 [Source:HGNC Symbol;Acc:HGNC:30299]
ENSG00000152128	16.9215	3.89586e-05	6.45665	0.617498	0.028167	4.03736	0.606406	0.617498	0.0876905	0.617498	ENST00000281924	6	TMEM163	81615	2	134455759	134719000	-1	protein_coding	transmembrane protein 163 [Source:HGNC Symbol;Acc:HGNC:25380]
ENSG00000111432	16.911	3.91744e-05	10.0692	0.983476	0.0234469	4.30294	0.91598	0.983476	0.0782531	0.983476	ENST00000539839	1	FZD10	11211	12	130162459	130165740	1	protein_coding	frizzled class receptor 10 [Source:HGNC Symbol;Acc:HGNC:4039]
ENSG00000253953	16.9116	3.91607e-05	12.0505	0.913566	0.291485	2.67567	1.1177	0.913566	0.156866	0.913566	ENST00000519479	1	PCDHGB4	8641	5	141387698	141512979	1	protein_coding	protocadherin gamma subfamily B 4 [Source:HGNC Symbol;Acc:HGNC:8711]
ENSG00000122121	16.902	3.936e-05	10.8226	0.943946	0.138315	0.535788	0.985795	0.943946	0.341354	0.943946	ENST00000371106	3	XPNPEP2	7512	X	129738974	129769538	1	protein_coding	X-prolyl aminopeptidase 2 [Source:HGNC Symbol;Acc:HGNC:12823]
ENSG00000244476	16.9012	3.93769e-05	17.6821	1.59699	0.171222	1.44481	1.66527	1.59699	0.250238	1.59699	ENST00000542862	1	ERVFRD-1	405754	6	11102489	11111732	-1	protein_coding	endogenous retrovirus group FRD member 1 envelope [Source:HGNC Symbol;Acc:HGNC:33823]
ENSG00000198189	16.8921	3.95662e-05	1.16352	0.114454	0.00189856	6.12481	0.105796	0.114454	0.0446408	0.114454	ENST00000507286	1	HSD17B11	51170	4	87336610	87391386	-1	protein_coding	hydroxysteroid 17-beta dehydrogenase 11 [Source:HGNC Symbol;Acc:HGNC:22960]
ENSG00000188517	16.8782	3.98562e-05	3.01061	0.294377	0.00668439	6.01127	0.277005	0.294377	0.0454678	0.294377	ENST00000399126	1	COL25A1	84570	4	108810721	109302657	-1	protein_coding	collagen type XXV alpha 1 chain [Source:HGNC Symbol;Acc:HGNC:18603]
ENSG00000108064	16.8601	4.02393e-05	0.763372	0.0757569	0.000580369	7.61158	0.0694107	0.0757569	0.0403639	0.0757569	ENST00000373895	7	TFAM	7019	10	58385022	58399221	1	protein_coding	transcription factor A mitochondrial [Source:HGNC Symbol;Acc:HGNC:11741]
ENSG00000160539	16.8616	4.02067e-05	8.76666	0.841607	0.0350598	4.23049	0.799602	0.841607	0.0807454	0.841607	ENST00000645295	1	PLPP7	84814	9	131289694	131309262	1	protein_coding	phospholipid phosphatase 7 (inactive) [Source:HGNC Symbol;Acc:HGNC:28174]
ENSG00000104804	16.8431	4.06002e-05	8.75384	0.72996	0.145424	2.21533	0.819476	0.72996	0.188241	0.72996	ENST00000221399	7	TULP2	7288	19	48880965	48898733	-1	protein_coding	tubby like protein 2 [Source:HGNC Symbol;Acc:HGNC:12424]
ENSG00000136718	16.8468	4.05209e-05	1.14532	0.11221	0.00232143	6.81018	0.104206	0.11221	0.0413399	0.11221	ENST00000462357	1	IMP4	92856	2	130342225	130347810	1	protein_coding	IMP4 U3 small nucleolar ribonucleoprotein [Source:HGNC Symbol;Acc:HGNC:30856]
ENSG00000163064	16.8281	4.09235e-05	2.78261	0.254948	0.0233122	3.38155	0.253058	0.254948	0.116154	0.254948	ENST00000546667	1	EN1	2019	2	118842171	118847678	-1	protein_coding	engrailed homeobox 1 [Source:HGNC Symbol;Acc:HGNC:3342]
ENSG00000189180	16.8318	4.08439e-05	0.911178	0.0877565	0.00336123	6.53235	0.0829374	0.0877565	0.0424507	0.0877565	ENST00000458705	6	ZNF33A	7581	10	38010650	38065088	1	protein_coding	zinc finger protein 33A [Source:HGNC Symbol;Acc:HGNC:13096]
ENSG00000137193	16.803	4.14681e-05	1.51033	0.142659	0.0083744	4.83107	0.137305	0.142659	0.0630705	0.142659	ENST00000479509	1	PIM1	5292	6	37170203	37175426	1	protein_coding	Pim-1 proto-oncogene serine/threonine kinase [Source:HGNC Symbol;Acc:HGNC:8986]
ENSG00000177383	16.804	4.14457e-05	1.49549	0.148613	0.000935845	7.02846	0.135954	0.148613	0.0407713	0.148613	ENST00000317897	4	MAGEF1	64110	3	184710367	184712002	-1	protein_coding	MAGE family member F1 [Source:HGNC Symbol;Acc:HGNC:29639]
ENSG00000188868	16.8034	4.14596e-05	4.57101	0.3985	0.0586002	2.2909	0.417556	0.3985	0.182816	0.3985	ENST00000601858	1	ZNF563	147837	19	12317477	12333720	-1	protein_coding	zinc finger protein 563 [Source:HGNC Symbol;Acc:HGNC:30498]
ENSG00000090534	16.7784	4.20088e-05	9.12089	0.752218	0.159871	2.1428	0.835485	0.752218	0.193551	0.752218	ENST00000204615	11	THPO	7066	3	184371935	184378144	-1	protein_coding	thrombopoietin [Source:HGNC Symbol;Acc:HGNC:11795]
ENSG00000171189	16.7676	4.22484e-05	7.98075	0.518152	0.279924	2.57364	0.727751	0.518152	0.163483	0.518152	ENST00000399914	5	GRIK1	2897	21	29536933	29940033	-1	protein_coding	glutamate ionotropic receptor kainate type subunit 1 [Source:HGNC Symbol;Acc:HGNC:4579]
ENSG00000197721	16.7675	4.22504e-05	10.3807	0.818769	0.2193	2.6812	0.963088	0.818769	0.156512	0.818769	ENST00000294997	10	CR1L	1379	1	207645113	207738416	1	protein_coding	complement C3b/C4b receptor 1 like [Source:HGNC Symbol;Acc:HGNC:2335]
ENSG00000122643	16.7603	4.24109e-05	1.03073	0.099993	0.00308034	6.62705	0.0938833	0.099993	0.0420178	0.099993	ENST00000464840	5	NT5C3A	51251	7	33014114	33062797	-1	protein_coding	5'-nucleotidase cytosolic IIIA [Source:HGNC Symbol;Acc:HGNC:17820]
ENSG00000128918	16.7423	4.28154e-05	7.64054	0.758287	0.00576678	5.2575	0.694723	0.758287	0.0543691	0.758287	ENST00000559625	1	ALDH1A2	8854	15	57953424	58497866	-1	protein_coding	aldehyde dehydrogenase 1 family member A2 [Source:HGNC Symbol;Acc:HGNC:15472]
ENSG00000113916	16.728	4.31389e-05	2.17329	0.187976	0.0293526	3.79265	0.200154	0.187976	0.0971668	0.187976	ENST00000621333	4	BCL6	604	3	187721377	187745727	-1	protein_coding	B-cell CLL/lymphoma 6 [Source:HGNC Symbol;Acc:HGNC:1001]
ENSG00000114646	16.7168	4.33943e-05	4.44911	0.441881	0.00303038	6.4052	0.405127	0.441881	0.0430729	0.441881	ENST00000610462	1	CSPG5	10675	3	47562239	47580792	-1	protein_coding	chondroitin sulfate proteoglycan 5 [Source:HGNC Symbol;Acc:HGNC:2467]
ENSG00000112739	16.697	4.38503e-05	0.596238	0.0586127	0.0010111	7.22895	0.0543068	0.0586127	0.0404417	0.0586127	ENST00000490399	5	PRPF4B	8899	6	4021267	4064983	1	protein_coding	pre-mRNA processing factor 4B [Source:HGNC Symbol;Acc:HGNC:17346]
ENSG00000115232	16.7027	4.37199e-05	2.77643	0.272192	0.00545027	4.51393	0.252657	0.272192	0.0714889	0.272192	ENST00000473002	1	ITGA4	3676	2	181457202	181536187	1	protein_coding	integrin subunit alpha 4 [Source:HGNC Symbol;Acc:HGNC:6140]
ENSG00000175130	16.6975	4.38388e-05	1.41961	0.141809	0.000151339	8.98167	0.129062	0.141809	0.0466367	0.141809	ENST00000329421	7	MARCKSL1	65108	1	32333832	32336379	-1	protein_coding	MARCKS like 1 [Source:HGNC Symbol;Acc:HGNC:7142]
ENSG00000007171	16.6919	4.39676e-05	3.07044	0.301904	0.00514018	5.26593	0.279374	0.301904	0.0542239	0.301904	ENST00000621962	1	NOS2	4843	17	27756766	27800499	-1	protein_coding	nitric oxide synthase 2 [Source:HGNC Symbol;Acc:HGNC:7873]
ENSG00000104960	16.6871	4.408e-05	1.03909	0.103244	0.000665441	7.49924	0.0944691	0.103244	0.0403078	0.103244	ENST00000601638	5	PTOV1	53635	19	49850735	49860744	1	protein_coding	prostate tumor overexpressed 1 [Source:HGNC Symbol;Acc:HGNC:9632]
ENSG00000142408	16.6841	4.41501e-05	1.07422	0.0989873	0.00843424	4.89842	0.0997463	0.0989873	0.0615403	0.0989873	ENST00000270458	2	CACNG8	59283	19	53963040	53990215	1	protein_coding	calcium voltage-gated channel auxiliary subunit gamma 8 [Source:HGNC Symbol;Acc:HGNC:13628]
ENSG00000001167	16.6732	4.44031e-05	0.624335	0.0611813	0.00125215	6.98792	0.05676	0.0611813	0.0408592	0.0611813	ENST00000353205	5	NFYA	4800	6	41072945	41099976	1	protein_coding	nuclear transcription factor Y subunit alpha [Source:HGNC Symbol;Acc:HGNC:7804]
ENSG00000205981	16.6676	4.45356e-05	1.39696	0.137488	0.0022079	6.7964	0.127014	0.137488	0.0413841	0.137488	ENST00000382564	7	DNAJC19	131118	3	180983709	180989774	-1	protein_coding	DnaJ heat shock protein family (Hsp40) member C19 [Source:HGNC Symbol;Acc:HGNC:30528]
ENSG00000075702	16.6364	4.52739e-05	0.678591	0.066535	0.00132411	6.46768	0.0617477	0.066535	0.0427668	0.066535	ENST00000401500	6	WDR62	284403	19	36054881	36105106	1	protein_coding	WD repeat domain 62 [Source:HGNC Symbol;Acc:HGNC:24502]
ENSG00000081479	16.6399	4.51912e-05	4.80752	0.452521	0.0282308	3.19525	0.447433	0.452521	0.125986	0.452521	ENST00000263816	7	LRP2	4036	2	169127109	169362685	-1	protein_coding	LDL receptor related protein 2 [Source:HGNC Symbol;Acc:HGNC:6694]
ENSG00000114450	16.6044	4.60451e-05	1.02378	0.100639	0.00173925	5.65319	0.093392	0.100639	0.0488475	0.100639	ENST00000466899	5	GNB4	59345	3	179396089	179451590	-1	protein_coding	G protein subunit beta 4 [Source:HGNC Symbol;Acc:HGNC:20731]
ENSG00000142794	16.6034	4.60673e-05	0.876041	0.0828922	0.00471189	5.2992	0.0797402	0.0828922	0.0536619	0.0828922	ENST00000469876	5	NBPF3	84224	1	21440128	21485005	1	protein_coding	NBPF member 3 [Source:HGNC Symbol;Acc:HGNC:25076]
ENSG00000165591	16.5902	4.63898e-05	4.69729	0.423645	0.0460843	2.88539	0.430501	0.423645	0.143841	0.423645	ENST00000374900	4	FAAH2	158584	X	57286706	57489196	1	protein_coding	fatty acid amide hydrolase 2 [Source:HGNC Symbol;Acc:HGNC:26440]
ENSG00000259848	16.5735	4.6801e-05	1.55134	0.151832	0.00330178	5.80245	0.141034	0.151832	0.0473276	0.151832	ENST00000400783	4	AC097374.1	442028	2	94867486	94947341	-1	transcribed_unprocessed_pseudogene
ENSG00000095794	16.5623	4.70767e-05	2.09563	0.205519	0.00404358	6.17195	0.190616	0.205519	0.0443391	0.205519	ENST00000495301	1	CREM	1390	10	35126791	35212958	1	protein_coding	cAMP responsive element modulator [Source:HGNC Symbol;Acc:HGNC:2352]
ENSG00000111331	16.557	4.72102e-05	14.4558	1.36931	0.0762692	2.90492	1.31449	1.36931	0.142666	1.36931	ENST00000551007	1	OAS3	4940	12	112938352	112973249	1	protein_coding	2'-5'-oligoadenylate synthetase 3 [Source:HGNC Symbol;Acc:HGNC:8088]
ENSG00000149573	16.5605	4.71227e-05	22.1965	2.15308	0.0665663	3.11151	2.02098	2.15308	0.130637	2.15308	ENST00000529376	5	MPZL2	10205	11	118253403	118264536	-1	protein_coding	myelin protein zero like 2 [Source:HGNC Symbol;Acc:HGNC:3496]
ENSG00000155438	16.5452	4.7504e-05	0.846818	0.0826842	0.00199753	6.95968	0.0771061	0.0826842	0.040925	0.0826842	ENST00000447132	5	NIFK	84365	2	121726945	121736923	-1	protein_coding	nucleolar protein interacting with the FHA domain of MKI67 [Source:HGNC Symbol;Acc:HGNC:17838]
ENSG00000157064	16.548	4.7433e-05	23.563	2.25803	0.0982743	3.45304	2.14342	2.25803	0.112577	2.25803	ENST00000473046	1	NMNAT2	23057	1	183248237	183418602	-1	protein_coding	nicotinamide nucleotide adenylyltransferase 2 [Source:HGNC Symbol;Acc:HGNC:16789]
ENSG00000179915	16.5406	4.76186e-05	31.6842	2.98266	0.185762	2.80382	2.91523	2.98266	0.148817	2.98266	ENST00000625672	2	NRXN1	9378	2	49918505	51225575	-1	protein_coding	neurexin 1 [Source:HGNC Symbol;Acc:HGNC:8008]
ENSG00000114861	16.5162	4.82353e-05	2.8888	0.282825	0.00605479	5.51393	0.263848	0.282825	0.0504969	0.282825	ENST00000649431	1	FOXP1	27086	3	70954693	71583989	-1	protein_coding	forkhead box P1 [Source:HGNC Symbol;Acc:HGNC:3823]
ENSG00000138029	16.5136	4.83035e-05	0.680196	0.0675767	0.000442925	7.48587	0.0621342	0.0675767	0.0403055	0.0675767	ENST00000405867	7	HADHB	3032	2	26243170	26290468	1	protein_coding	hydroxyacyl-CoA dehydrogenase/3-ketoacyl-CoA thiolase/enoyl-CoA hydratase (trifunctional protein) beta subunit [Source:HGNC Symbol;Acc:HGNC:4803]
ENSG00000237289	16.5195	4.81518e-05	1.37199	0.133958	0.00324174	6.31744	0.12522	0.133958	0.0435172	0.133958	ENST00000441322	5	CKMT1B	1159	15	43593054	43604901	1	protein_coding	creatine kinase mitochondrial 1B [Source:HGNC Symbol;Acc:HGNC:1995]
ENSG00000069248	16.4974	4.87161e-05	0.93728	0.093291	0.000437048	6.99921	0.0852094	0.093291	0.040834	0.093291	ENST00000485119	1	NUP133	55746	1	229440260	229508341	-1	protein_coding	nucleoporin 133 [Source:HGNC Symbol;Acc:HGNC:18016]
ENSG00000136758	16.4974	4.87161e-05	0.748073	0.0743714	0.0004359	8.09904	0.0680095	0.0743714	0.0413746	0.0743714	ENST00000396296	7	YME1L1	10730	10	27110112	27155266	-1	protein_coding	YME1 like 1 ATPase [Source:HGNC Symbol;Acc:HGNC:12843]
ENSG00000095596	16.4739	4.93257e-05	7.84558	0.768508	0.0160496	4.31062	0.714422	0.768508	0.0779933	0.768508	ENST00000623162	1	CYP26A1	1592	10	93073475	93077890	1	protein_coding	cytochrome P450 family 26 subfamily A member 1 [Source:HGNC Symbol;Acc:HGNC:2603]
ENSG00000169241	16.4764	4.92601e-05	0.998079	0.0980331	0.0017748	6.89363	0.091063	0.0980331	0.0410941	0.0980331	ENST00000465546	5	SLC50A1	55974	1	155135344	155138857	1	protein_coding	solute carrier family 50 member 1 [Source:HGNC Symbol;Acc:HGNC:30657]
ENSG00000186314	16.4888	4.89379e-05	2.74177	0.237192	0.0369855	3.77779	0.2502	0.237192	0.0977855	0.237192	ENST00000510259	5	PRELID2	153768	5	145471799	145835369	-1	protein_coding	PRELI domain containing 2 [Source:HGNC Symbol;Acc:HGNC:28306]
ENSG00000186469	16.4767	4.92513e-05	2.43646	0.227689	0.0159572	3.1373	0.222556	0.227689	0.12919	0.227689	ENST00000554736	5	GNG2	54331	14	51826195	51979342	1	protein_coding	G protein subunit gamma 2 [Source:HGNC Symbol;Acc:HGNC:4404]
ENSG00000198930	16.4789	4.9195e-05	51.7443	4.8652	0.309234	4.83493	4.72809	4.8652	0.0629815	4.8652	ENST00000370291	6	CSAG1	158511	X	152727484	152733735	-1	protein_coding	chondrosarcoma associated gene 1 [Source:HGNC Symbol;Acc:HGNC:24294]
ENSG00000261787	16.4689	4.94551e-05	1.32648	0.123267	0.00938133	4.81536	0.121296	0.123267	0.0634344	0.123267	ENST00000566129	1	TCF24	100129654	8	66946501	66962590	-1	protein_coding	transcription factor 24 [Source:HGNC Symbol;Acc:HGNC:32275]
ENSG00000077549	16.4641	4.95796e-05	2.79057	0.237861	0.0411959	5.88891	0.253971	0.237861	0.0465272	0.237861	ENST00000375144	5	CAPZB	832	1	19338776	19485539	-1	protein_coding	capping actin protein of muscle Z-line beta subunit [Source:HGNC Symbol;Acc:HGNC:1491]
ENSG00000100767	16.4586	4.97231e-05	2.74738	0.207536	0.0672017	4.15568	0.253848	0.207536	0.0833906	0.207536	ENST00000555123	5	PAPLN	89932	14	73237497	73274640	1	protein_coding	papilin proteoglycan like sulfated glycoprotein [Source:HGNC Symbol;Acc:HGNC:19262]
ENSG00000184347	16.4555	4.98047e-05	5.85974	0.56326	0.0227137	4.35397	0.532708	0.56326	0.0765452	0.56326	ENST00000521130	1	SLIT3	6586	5	168661733	169301129	-1	protein_coding	slit guidance ligand 3 [Source:HGNC Symbol;Acc:HGNC:11087]
ENSG00000105928	16.4302	5.0474e-05	3.42427	0.325527	0.0168996	4.586	0.312025	0.325527	0.0693761	0.325527	ENST00000409970	6	GSDME	1687	7	24698353	24758113	-1	protein_coding	DFNA5 deafness associated tumor suppressor [Source:HGNC Symbol;Acc:HGNC:2810]
ENSG00000115750	16.4274	5.05495e-05	0.729065	0.0709275	0.00197895	5.6227	0.0668808	0.0709275	0.0491864	0.0709275	ENST00000492648	2	TAF1B	9014	2	9843354	9934416	1	protein_coding	TATA-box binding protein associated factor RNA polymerase I subunit B [Source:HGNC Symbol;Acc:HGNC:11533]
ENSG00000125966	16.4237	5.06487e-05	1.98974	0.194561	0.00441352	5.52468	0.180913	0.194561	0.0503596	0.194561	ENST00000246186	7	MMP24	10893	20	35226654	35277000	1	protein_coding	matrix metallopeptidase 24 [Source:HGNC Symbol;Acc:HGNC:7172]
ENSG00000143801	16.4134	5.09249e-05	1.82898	0.178022	0.0048766	5.22412	0.166377	0.178022	0.0549558	0.178022	ENST00000524196	5	PSEN2	5664	1	226870184	226896105	1	protein_coding	presenilin 2 [Source:HGNC Symbol;Acc:HGNC:9509]
ENSG00000189042	16.3882	5.16067e-05	1.49674	0.126462	0.0232119	5.16379	0.136105	0.126462	0.0560607	0.126462	ENST00000536254	6	ZNF567	163081	19	36687612	36727701	1	protein_coding	zinc finger protein 567 [Source:HGNC Symbol;Acc:HGNC:28696]
ENSG00000102287	16.3236	5.33955e-05	7.57009	0.646804	0.110205	2.20236	0.700198	0.646804	0.189182	0.646804	ENST00000486255	1	GABRE	2564	X	151953124	151974680	-1	protein_coding	gamma-aminobutyric acid type A receptor epsilon subunit [Source:HGNC Symbol;Acc:HGNC:4085]
ENSG00000105048	16.3176	5.35634e-05	1.69607	0.164013	0.00559392	5.37353	0.154189	0.164013	0.0524739	0.164013	ENST00000585321	6	TNNT1	7138	19	55132794	55149354	-1	protein_coding	troponin T1 slow skeletal type [Source:HGNC Symbol;Acc:HGNC:11948]
ENSG00000112062	16.3067	5.38738e-05	0.711947	0.0700004	0.00119435	6.72731	0.0647351	0.0700004	0.041622	0.0700004	ENST00000229794	8	MAPK14	1432	6	36027677	36111236	1	protein_coding	mitogen-activated protein kinase 14 [Source:HGNC Symbol;Acc:HGNC:6876]
ENSG00000167525	16.3066	5.38751e-05	5.93897	0.554941	0.0389564	3.21523	0.539917	0.554941	0.124897	0.554941	ENST00000578097	1	PROCA1	147011	17	28703197	28711854	-1	protein_coding	protein interacting with cyclin A1 [Source:HGNC Symbol;Acc:HGNC:28600]
ENSG00000113580	16.3028	5.39848e-05	1.5871	0.156617	0.0020937	5.93648	0.144805	0.156617	0.0461036	0.156617	ENST00000415690	6	NR3C1	2908	5	143277931	143435512	-1	protein_coding	nuclear receptor subfamily 3 group C member 1 [Source:HGNC Symbol;Acc:HGNC:7978]
ENSG00000101542	16.2781	5.46927e-05	16.5976	1.32988	0.32988	1.58581	1.55008	1.32988	0.237933	1.32988	ENST00000536675	2	CDH20	28316	18	61333582	61555773	1	protein_coding	cadherin 20 [Source:HGNC Symbol;Acc:HGNC:1760]
ENSG00000114796	16.2585	5.52611e-05	1.563	0.144211	0.0120886	4.15501	0.144578	0.144211	0.0834148	0.144211	ENST00000454495	6	KLHL24	54800	3	183635568	183684477	1	protein_coding	kelch like family member 24 [Source:HGNC Symbol;Acc:HGNC:25947]
ENSG00000077348	16.2471	5.55948e-05	0.825193	0.0796806	0.00283862	5.97232	0.0750292	0.0796806	0.0457906	0.0796806	ENST00000221233	8	EXOSC5	56915	19	41386374	41397479	-1	protein_coding	exosome component 5 [Source:HGNC Symbol;Acc:HGNC:24662]
ENSG00000114473	16.2477	5.55769e-05	1.67333	0.158161	0.0091719	4.45789	0.15277	0.158161	0.0732054	0.158161	ENST00000463651	1	IQCG	84223	3	197889075	197960142	-1	protein_coding	IQ motif containing G [Source:HGNC Symbol;Acc:HGNC:25251]
ENSG00000104427	16.2067	5.67928e-05	1.45633	0.129556	0.016077	4.64761	0.138468	0.129556	0.0676593	0.129556	ENST00000263849	8	ZC2HC1A	51101	8	78666047	78719765	1	protein_coding	zinc finger C2HC-type containing 1A [Source:HGNC Symbol;Acc:HGNC:24277]
ENSG00000107165	16.1987	5.70326e-05	8.07614	0.671673	0.135941	2.34394	0.75835	0.671673	0.179076	0.671673	ENST00000473504	1	TYRP1	7306	9	12685439	12710290	1	protein_coding	tyrosinase related protein 1 [Source:HGNC Symbol;Acc:HGNC:12450]
ENSG00000059588	16.1678	5.79709e-05	1.27624	0.124862	0.00276217	5.80398	0.116043	0.124862	0.047313	0.124862	ENST00000481183	1	TARBP1	6894	1	234391313	234479103	-1	protein_coding	TAR (HIV-1) RNA binding protein 1 [Source:HGNC Symbol;Acc:HGNC:11568]
ENSG00000090661	16.1594	5.82297e-05	1.36712	0.129728	0.00698456	4.85172	0.124287	0.129728	0.062596	0.129728	ENST00000557925	1	CERS4	79603	19	8206736	8262421	1	protein_coding	ceramide synthase 4 [Source:HGNC Symbol;Acc:HGNC:23747]
ENSG00000101489	16.1556	5.83461e-05	4.30425	0.359449	0.070976	3.60062	0.400778	0.359449	0.105556	0.359449	ENST00000334919	9	CELF4	56853	18	37243047	37566037	-1	protein_coding	CUGBP Elav-like family member 4 [Source:HGNC Symbol;Acc:HGNC:14015]
ENSG00000162551	16.1591	5.82389e-05	6.34339	0.423246	0.211093	4.30372	0.576766	0.423246	0.0782267	0.423246	ENST00000374840	7	ALPL	249	1	21509372	21578412	1	protein_coding	alkaline phosphatase liver/bone/kidney [Source:HGNC Symbol;Acc:HGNC:438]
ENSG00000253873	16.1494	5.85374e-05	4.83214	0.467918	0.0152958	4.58848	0.439292	0.467918	0.0693052	0.467918	ENST00000518882	2	PCDHGA11	56105	5	141421047	141512979	1	protein_coding	protocadherin gamma subfamily A 11 [Source:HGNC Symbol;Acc:HGNC:8698]
ENSG00000076826	16.1403	5.88177e-05	1.23892	0.116639	0.00725352	5.46217	0.112637	0.116639	0.0511847	0.116639	ENST00000446248	4	CAMSAP3	57662	19	7595902	7618304	1	protein_coding	calmodulin regulated spectrin associated protein family member 3 [Source:HGNC Symbol;Acc:HGNC:29307]
ENSG00000076003	16.1291	5.91668e-05	0.847618	0.0845674	0.000194406	6.84198	0.0770573	0.0845674	0.0412419	0.0845674	ENST00000264156	2	MCM6	4175	2	135839626	135876426	-1	protein_coding	minichromosome maintenance complex component 6 [Source:HGNC Symbol;Acc:HGNC:6949]
ENSG00000253797	16.127	5.92349e-05	0.64936	0.0633395	0.0015965	6.49589	0.0590332	0.0633395	0.0426292	0.0633395	ENST00000521776	2	UTP14C	9724	13	52024691	52033600	1	protein_coding	UTP14C small subunit processome component [Source:HGNC Symbol;Acc:HGNC:20321]
ENSG00000103152	16.1208	5.9428e-05	0.587073	0.0572163	0.00149107	6.58662	0.0541751	0.0572163	0.0421953	0.0572163	ENST00000436333	5	MPG	4350	16	77007	85853	1	protein_coding	N-methylpurine DNA glycosylase [Source:HGNC Symbol;Acc:HGNC:7211]
ENSG00000103811	16.119	5.94843e-05	1.36442	0.13432	0.00212215	6.41277	0.12442	0.13432	0.0430355	0.13432	ENST00000649928	1	CTSH	1512	15	78921058	78949574	-1	protein_coding	cathepsin H [Source:HGNC Symbol;Acc:HGNC:2535]
ENSG00000144369	16.1112	5.97303e-05	0.674969	0.0661917	0.0013052	6.65803	0.0617454	0.0661917	0.0418888	0.0661917	ENST00000304698	9	FAM171B	165215	2	186693971	186765965	1	protein_coding	family with sequence similarity 171 member B [Source:HGNC Symbol;Acc:HGNC:29412]
ENSG00000104892	16.1024	6.00093e-05	3.11697	0.300438	0.0112592	4.60098	0.284515	0.300438	0.0689509	0.300438	ENST00000585434	5	KLC3	147700	19	45333434	45351520	1	protein_coding	kinesin light chain 3 [Source:HGNC Symbol;Acc:HGNC:20717]
ENSG00000108641	16.1054	5.99141e-05	1.02193	0.100298	0.00189426	6.32464	0.0929587	0.100298	0.0434797	0.100298	ENST00000268841	10	B9D1	27077	17	19337554	19378182	-1	protein_coding	B9 domain containing 1 [Source:HGNC Symbol;Acc:HGNC:24123]
ENSG00000158296	16.0944	6.02622e-05	1.5322	0.14467	0.00854992	5.6257	0.139492	0.14467	0.0491526	0.14467	ENST00000464518	1	SLC13A3	64849	20	46557823	46684467	-1	protein_coding	solute carrier family 13 member 3 [Source:HGNC Symbol;Acc:HGNC:14430]
ENSG00000155366	16.0726	6.09584e-05	1.78522	0.176864	0.00165763	6.96973	0.162293	0.176864	0.0409012	0.176864	ENST00000369636	6	RHOC	389	1	112701106	112707434	-1	protein_coding	ras homolog family member C [Source:HGNC Symbol;Acc:HGNC:669]
ENSG00000125510	16.0617	6.13101e-05	8.61722	0.773612	0.0881104	3.14765	0.783729	0.773612	0.128613	0.773612	ENST00000349451	3	OPRL1	4987	20	64080173	64100643	1	protein_coding	opioid related nociceptin receptor 1 [Source:HGNC Symbol;Acc:HGNC:8155]
ENSG00000114648	16.0328	6.2255e-05	1.61605	0.154894	0.00671117	5.94258	0.147444	0.154894	0.0460499	0.154894	ENST00000232766	5	KLHL18	23276	3	47282917	47346816	1	protein_coding	kelch like family member 18 [Source:HGNC Symbol;Acc:HGNC:29120]
ENSG00000182263	16.0331	6.22463e-05	1.92705	0.17356	0.0191446	3.84798	0.175894	0.17356	0.0949088	0.17356	ENST00000482917	1	FIGN	55137	2	163593396	163736012	-1	protein_coding	fidgetin microtubule severing factor [Source:HGNC Symbol;Acc:HGNC:13285]
ENSG00000118733	16.0196	6.26907e-05	19.8316	1.70635	0.27681	2.20566	1.90045	1.70635	0.188943	1.70635	ENST00000536598	1	OLFM3	118427	1	101802574	101997030	-1	protein_coding	olfactomedin 3 [Source:HGNC Symbol;Acc:HGNC:17990]
ENSG00000162910	16.0221	6.26068e-05	1.1235	0.110944	0.00140628	7.16119	0.102148	0.110944	0.0405342	0.110944	ENST00000366731	9	MRPL55	128308	1	228106679	228109312	-1	protein_coding	mitochondrial ribosomal protein L55 [Source:HGNC Symbol;Acc:HGNC:16686]
ENSG00000169604	16.0177	6.27516e-05	1.57717	0.155951	0.00176603	5.81798	0.143551	0.155951	0.0471803	0.155951	ENST00000481119	1	ANTXR1	84168	2	69013178	69249327	1	protein_coding	anthrax toxin receptor 1 [Source:HGNC Symbol;Acc:HGNC:21014]
ENSG00000132205	15.9998	6.33502e-05	2.89721	0.279009	0.0107117	4.49418	0.266884	0.279009	0.0720869	0.279009	ENST00000308080	9	EMILIN2	84034	18	2847030	2915993	1	protein_coding	elastin microfibril interfacer 2 [Source:HGNC Symbol;Acc:HGNC:19881]
ENSG00000154342	15.9754	6.41696e-05	22.6662	2.03828	0.22834	1.58936	2.06576	2.03828	0.237629	2.03828	ENST00000284523	1	WNT3A	89780	1	228007051	228061260	1	protein_coding	Wnt family member 3A [Source:HGNC Symbol;Acc:HGNC:15983]
ENSG00000168036	15.9727	6.42629e-05	0.739297	0.0738246	0.000105118	8.03388	0.0672319	0.0738246	0.0411661	0.0738246	ENST00000646725	1	CTNNB1	1499	3	41194837	41260096	1	protein_coding	catenin beta 1 [Source:HGNC Symbol;Acc:HGNC:2514]
ENSG00000126432	15.9673	6.44447e-05	0.790398	0.0785735	0.000466299	7.39497	0.0718878	0.0785735	0.0403144	0.0785735	ENST00000352435	8	PRDX5	25824	11	64318088	64321811	1	protein_coding	peroxiredoxin 5 [Source:HGNC Symbol;Acc:HGNC:9355]
ENSG00000169855	15.9641	6.45537e-05	2.18278	0.213229	0.00504868	7.54429	0.20024	0.213229	0.0403224	0.213229	ENST00000467549	5	ROBO1	6091	3	78597240	79767815	-1	protein_coding	roundabout guidance receptor 1 [Source:HGNC Symbol;Acc:HGNC:10249]
ENSG00000169981	15.9607	6.46725e-05	2.46223	0.240614	0.00560895	4.15155	0.224102	0.240614	0.0835387	0.240614	ENST00000396056	6	ZNF35	7584	3	44648727	44660791	1	protein_coding	zinc finger protein 35 [Source:HGNC Symbol;Acc:HGNC:13099]
ENSG00000122756	15.9561	6.48272e-05	4.46442	0.417684	0.0287581	4.22482	0.414668	0.417684	0.0809434	0.417684	ENST00000610543	4	CNTFR	1271	9	34551432	34590140	-1	protein_coding	ciliary neurotrophic factor receptor [Source:HGNC Symbol;Acc:HGNC:2170]
ENSG00000089327	15.9465	6.51566e-05	2.438	0.239726	0.00407398	5.64653	0.221709	0.239726	0.0489206	0.239726	ENST00000586925	1	FXYD5	53827	19	35154730	35169883	1	protein_coding	FXYD domain containing ion transport regulator 5 [Source:HGNC Symbol;Acc:HGNC:4029]
ENSG00000006712	15.9343	6.55786e-05	2.05531	0.204372	0.00115975	6.06838	0.186897	0.204372	0.0450323	0.204372	ENST00000416728	3	PAF1	54623	19	39385852	39391195	-1	protein_coding	PAF1 homolog Paf1/RNA polymerase II complex component [Source:HGNC Symbol;Acc:HGNC:25459]
ENSG00000185686	15.9358	6.55287e-05	0.837798	0.0831003	0.000679515	6.28026	0.0763412	0.0831003	0.0437147	0.0831003	ENST00000485532	1	PRAME	23532	22	22547701	22559361	-1	protein_coding	preferentially expressed antigen in melanoma [Source:HGNC Symbol;Acc:HGNC:9336]
ENSG00000183155	15.8985	6.68327e-05	0.77585	0.0755197	0.00206529	6.13691	0.0705952	0.0755197	0.0445613	0.0755197	ENST00000367262	3	RABIF	5877	1	202878957	202889135	-1	protein_coding	RAB interacting factor [Source:HGNC Symbol;Acc:HGNC:9797]
ENSG00000035141	15.8625	6.81151e-05	1.56398	0.155892	0.000505995	6.86997	0.142211	0.155892	0.0411601	0.155892	ENST00000037869	7	FAM136A	84908	2	70295975	70302090	-1	protein_coding	family with sequence similarity 136 member A [Source:HGNC Symbol;Acc:HGNC:25911]
ENSG00000068615	15.8682	6.79106e-05	2.01406	0.194989	0.006417	4.84473	0.183608	0.194989	0.0627561	0.194989	ENST00000453231	6	REEP1	65055	2	86213993	86338083	-1	protein_coding	receptor accessory protein 1 [Source:HGNC Symbol;Acc:HGNC:25786]
ENSG00000075223	15.8725	6.77574e-05	6.04925	0.592606	0.0123187	3.0114	0.552548	0.592606	0.136372	0.592606	ENST00000487621	5	SEMA3C	10512	7	80742538	80922359	-1	protein_coding	semaphorin 3C [Source:HGNC Symbol;Acc:HGNC:10725]
ENSG00000117308	15.8694	6.78669e-05	1.91822	0.185554	0.00626771	5.59229	0.175527	0.185554	0.0495362	0.185554	ENST00000481736	5	GALE	2582	1	23795599	23800804	-1	protein_coding	UDP-galactose-4-epimerase [Source:HGNC Symbol;Acc:HGNC:4116]
ENSG00000131507	15.8642	6.80524e-05	0.719314	0.0716312	0.000300197	7.62616	0.0653922	0.0716312	0.040376	0.0716312	ENST00000503388	1	NDFIP1	80762	5	142108505	142154443	1	protein_coding	Nedd4 family interacting protein 1 [Source:HGNC Symbol;Acc:HGNC:17592]
ENSG00000132122	15.8601	6.81998e-05	2.16301	0.198929	0.0173714	3.98158	0.196657	0.198929	0.0897514	0.198929	ENST00000490850	1	SPATA6	54558	1	48295372	48472208	-1	protein_coding	spermatogenesis associated 6 [Source:HGNC Symbol;Acc:HGNC:18309]
ENSG00000198663	15.8838	6.73535e-05	1.1865	0.117244	0.00140587	6.89713	0.107924	0.117244	0.0410846	0.117244	ENST00000480824	6	C6orf89	221477	6	36871870	36928964	1	protein_coding	chromosome 6 open reading frame 89 [Source:HGNC Symbol;Acc:HGNC:21114]
ENSG00000214706	15.8789	6.75262e-05	1.34303	0.130662	0.00364097	5.79205	0.122342	0.130662	0.0474271	0.130662	ENST00000426499	5	IFRD2	7866	3	50287732	50292918	-1	protein_coding	interferon related developmental regulator 2 [Source:HGNC Symbol;Acc:HGNC:5457]
ENSG00000076067	15.8563	6.83391e-05	1.54901	0.145453	0.00944814	4.97474	0.14105	0.145453	0.0598691	0.145453	ENST00000551369	5	RBMS2	5939	12	56521929	56596196	1	protein_coding	RNA binding motif single stranded interacting protein 2 [Source:HGNC Symbol;Acc:HGNC:9909]
ENSG00000105176	15.8444	6.87703e-05	1.98613	0.194233	0.00438062	5.77036	0.181685	0.194233	0.0476375	0.194233	ENST00000360605	8	URI1	8725	19	29923644	30016608	1	protein_coding	URI1 prefoldin like chaperone [Source:HGNC Symbol;Acc:HGNC:13236]
ENSG00000117533	15.8205	6.96432e-05	1.5105	0.14149	0.00955979	5.73564	0.137881	0.14149	0.0479823	0.14149	ENST00000474047	5	VAMP4	8674	1	171700160	171742247	-1	protein_coding	vesicle associated membrane protein 4 [Source:HGNC Symbol;Acc:HGNC:12645]
ENSG00000184185	15.8189	6.97013e-05	1.32134	0.124645	0.00748833	4.31638	0.120122	0.124645	0.0777993	0.124645	ENST00000583088	5	KCNJ12	3768	17	21376197	21419872	1	protein_coding	potassium voltage-gated channel subfamily J member 12 [Source:HGNC Symbol;Acc:HGNC:6258]
ENSG00000110777	15.8023	7.03153e-05	5.2238	0.484349	0.0380309	1.47408	0.478278	0.484349	0.247647	0.484349	ENST00000525499	1	POU2AF1	5450	11	111352252	111455630	-1	protein_coding	POU class 2 associating factor 1 [Source:HGNC Symbol;Acc:HGNC:9211]
ENSG00000116288	15.8021	7.03242e-05	0.664308	0.0660828	0.000347957	8.39629	0.0603997	0.0660828	0.0426252	0.0660828	ENST00000465354	5	PARK7	11315	1	7954291	7985505	1	protein_coding	Parkinsonism associated deglycase [Source:HGNC Symbol;Acc:HGNC:16369]
ENSG00000142632	15.8031	7.02884e-05	2.74054	0.236096	0.0379576	2.91668	0.249489	0.236096	0.141962	0.236096	ENST00000449495	1	ARHGEF19	128272	1	16197854	16212609	-1	protein_coding	Rho guanine nucleotide exchange factor 19 [Source:HGNC Symbol;Acc:HGNC:26604]
ENSG00000104964	15.7913	7.07261e-05	1.22512	0.121164	0.00134827	6.98693	0.111642	0.121164	0.0408615	0.121164	ENST00000590067	5	AES	166	19	3052910	3063107	-1	protein_coding	amino-terminal enhancer of split [Source:HGNC Symbol;Acc:HGNC:307]
ENSG00000182318	15.7799	7.11561e-05	1.20759	0.114561	0.00619852	5.13378	0.110203	0.114561	0.0566311	0.114561	ENST00000329665	4	ZSCAN22	342945	19	58327019	58342332	1	protein_coding	zinc finger and SCAN domain containing 22 [Source:HGNC Symbol;Acc:HGNC:4929]
ENSG00000163161	15.7752	7.1331e-05	0.912747	0.0902796	0.000995065	6.80791	0.0830104	0.0902796	0.0413472	0.0902796	ENST00000645736	1	ERCC3	2071	2	127257290	127294176	-1	protein_coding	ERCC excision repair 3 TFIIH core complex helicase subunit [Source:HGNC Symbol;Acc:HGNC:3435]
ENSG00000197557	15.7708	7.14965e-05	0.901088	0.0858362	0.00427258	5.50628	0.0819251	0.0858362	0.0505957	0.0858362	ENST00000355689	5	TTC30A	92104	2	177612992	177618966	-1	protein_coding	tetratricopeptide repeat domain 30A [Source:HGNC Symbol;Acc:HGNC:25853]
ENSG00000148942	15.7602	7.19007e-05	10.2816	0.947639	0.0805197	3.07217	0.943955	0.947639	0.132868	0.947639	ENST00000533617	5	SLC5A12	159963	11	26667019	26723427	-1	protein_coding	solute carrier family 5 member 12 [Source:HGNC Symbol;Acc:HGNC:28750]
ENSG00000116285	15.7461	7.24367e-05	0.783582	0.0768148	0.0015434	5.59275	0.0712356	0.0768148	0.0495307	0.0768148	ENST00000474874	5	ERRFI1	54206	1	8004404	8026308	-1	protein_coding	ERBB receptor feedback inhibitor 1 [Source:HGNC Symbol;Acc:HGNC:18185]
ENSG00000075407	15.7207	7.34148e-05	2.23615	0.214385	0.00923013	4.93479	0.203315	0.214385	0.060735	0.214385	ENST00000638053	1	ZNF37A	7587	10	38094334	38150293	1	protein_coding	zinc finger protein 37A [Source:HGNC Symbol;Acc:HGNC:13102]
ENSG00000160051	15.7237	7.32985e-05	2.59791	0.254089	0.00570237	5.35351	0.236285	0.254089	0.0527846	0.254089	ENST00000537469	2	IQCC	55721	1	32205661	32208687	1	protein_coding	IQ motif containing C [Source:HGNC Symbol;Acc:HGNC:25545]
ENSG00000105278	15.711	7.37924e-05	7.73735	0.685366	0.0883691	2.84809	0.708871	0.685366	0.146103	0.685366	ENST00000586578	1	ZFR2	23217	19	3804024	3869032	-1	protein_coding	zinc finger RNA binding protein 2 [Source:HGNC Symbol;Acc:HGNC:29189]
ENSG00000149932	15.6974	7.43259e-05	1.05473	0.10449	0.00098268	7.02337	0.095886	0.10449	0.0407819	0.10449	ENST00000569481	1	TMEM219	124446	16	29940885	29973052	1	protein_coding	transmembrane protein 219 [Source:HGNC Symbol;Acc:HGNC:25201]
ENSG00000177674	15.6924	7.45236e-05	0.881632	0.0864487	0.00171453	6.32746	0.0801589	0.0864487	0.0434651	0.0864487	ENST00000376627	6	AGTRAP	57085	1	11736084	11754802	1	protein_coding	angiotensin II receptor associated protein [Source:HGNC Symbol;Acc:HGNC:13539]
ENSG00000117519	15.6846	7.48323e-05	0.581036	0.0564842	0.00161941	6.87114	0.0528613	0.0564842	0.0411567	0.0564842	ENST00000461018	5	CNN3	1266	1	94896949	94927278	-1	protein_coding	calponin 3 [Source:HGNC Symbol;Acc:HGNC:2157]
ENSG00000182324	15.6816	7.49484e-05	2.73894	0.260566	0.0133281	4.44247	0.252223	0.260566	0.0736887	0.260566	ENST00000391884	2	KCNJ14	3770	19	48455509	48466980	1	protein_coding	potassium voltage-gated channel subfamily J member 14 [Source:HGNC Symbol;Acc:HGNC:6260]
ENSG00000115380	15.6363	7.67681e-05	1.82517	0.173286	0.00923087	3.72902	0.1664	0.173286	0.0998523	0.173286	ENST00000394555	6	EFEMP1	2202	2	55865967	55924139	-1	protein_coding	EGF containing fibulin like extracellular matrix protein 1 [Source:HGNC Symbol;Acc:HGNC:3218]
ENSG00000186897	15.6376	7.67133e-05	3.11305	0.299984	0.0113216	4.54647	0.285027	0.299984	0.0705214	0.299984	ENST00000334221	4	C1QL4	338761	12	49332411	49337188	-1	protein_coding	complement C1q like 4 [Source:HGNC Symbol;Acc:HGNC:31416]
ENSG00000198963	15.6347	7.68334e-05	3.8443	0.375565	0.0088649	5.19981	0.351357	0.375565	0.0553942	0.375565	ENST00000396204	2	RORB	6096	9	74497365	74693177	1	protein_coding	RAR related orphan receptor B [Source:HGNC Symbol;Acc:HGNC:10259]
ENSG00000105855	15.6169	7.75578e-05	4.75078	0.423604	0.0514741	3.03814	0.43511	0.423604	0.134822	0.423604	ENST00000460204	1	ITGB8	3696	7	20330702	20415754	1	protein_coding	integrin subunit beta 8 [Source:HGNC Symbol;Acc:HGNC:6163]
ENSG00000063438	15.5926	7.85632e-05	2.72938	0.264814	0.00812454	4.0269	0.251502	0.264814	0.0880757	0.264814	ENST00000514523	1	AHRR	57491	5	304176	438291	1	protein_coding	aryl-hydrocarbon receptor repressor [Source:HGNC Symbol;Acc:HGNC:346]
ENSG00000163041	15.5896	7.8688e-05	1.54639	0.154128	0.000511461	8.80357	0.140636	0.154128	0.0451842	0.154128	ENST00000366815	7	H3F3A	3020	1	226061851	226072001	1	protein_coding	H3 histone family member 3A [Source:HGNC Symbol;Acc:HGNC:4764]
ENSG00000054523	15.5744	7.93231e-05	1.66431	0.165674	0.00075736	6.67054	0.151368	0.165674	0.0418385	0.165674	ENST00000377086	5	KIF1B	23095	1	10210805	10381603	1	protein_coding	kinesin family member 1B [Source:HGNC Symbol;Acc:HGNC:16636]
ENSG00000146426	15.5755	7.92759e-05	1.44829	0.130211	0.0146178	4.73742	0.13295	0.130211	0.0653129	0.130211	ENST00000545347	5	TIAM2	26230	6	154832697	155257723	1	protein_coding	T-cell lymphoma invasion and metastasis 2 [Source:HGNC Symbol;Acc:HGNC:11806]
ENSG00000145439	15.5666	7.96475e-05	1.67248	0.16533	0.00191774	5.82557	0.152511	0.16533	0.0471089	0.16533	ENST00000506808	1	CBR4	84869	4	168863770	169010275	-1	protein_coding	carbonyl reductase 4 [Source:HGNC Symbol;Acc:HGNC:25891]
ENSG00000148842	15.5696	7.95237e-05	0.957299	0.0919654	0.00376447	6.00806	0.0873428	0.0919654	0.0454935	0.0919654	ENST00000369878	8	CNNM2	54805	10	102918293	103090221	1	protein_coding	cyclin and CBS domain divalent metal cation transport mediator 2 [Source:HGNC Symbol;Acc:HGNC:103]
ENSG00000163235	15.5559	8.01008e-05	7.01774	0.621907	0.0798675	1.14921	0.64059	0.621907	0.277549	0.621907	ENST00000474101	1	TGFA	7039	2	70447280	70554193	-1	protein_coding	transforming growth factor alpha [Source:HGNC Symbol;Acc:HGNC:11765]
ENSG00000125676	15.5508	8.03156e-05	0.597373	0.0586842	0.0010532	6.98341	0.0546291	0.0586842	0.0408695	0.0586842	ENST00000618150	4	THOC2	57187	X	123600561	123733056	-1	protein_coding	THO complex 2 [Source:HGNC Symbol;Acc:HGNC:19073]
ENSG00000120539	15.5334	8.10603e-05	1.4234	0.141506	0.000833852	7.23284	0.1294	0.141506	0.0404371	0.141506	ENST00000342386	10	MASTL	84930	10	27154824	27186924	1	protein_coding	microtubule associated serine/threonine kinase like [Source:HGNC Symbol;Acc:HGNC:19042]
ENSG00000109618	15.5291	8.12436e-05	2.62581	0.247875	0.0147062	3.39303	0.239016	0.247875	0.115572	0.247875	ENST00000513285	1	SEPSECS	51091	4	25120014	25160442	-1	protein_coding	Sep (O-phosphoserine) tRNA:Sec (selenocysteine) tRNA synthase [Source:HGNC Symbol;Acc:HGNC:30605]
ENSG00000183726	15.5262	8.13716e-05	0.7338	0.0725324	0.000847555	7.22166	0.0667094	0.0725324	0.0404506	0.0725324	ENST00000491936	5	TMEM50A	23585	1	25337917	25362361	1	protein_coding	transmembrane protein 50A [Source:HGNC Symbol;Acc:HGNC:30590]
ENSG00000135945	15.5191	8.16766e-05	0.701715	0.065294	0.00487752	5.38441	0.0650432	0.065294	0.052308	0.065294	ENST00000393445	7	REV1	51455	2	99400475	99490035	-1	protein_coding	REV1 DNA directed polymerase [Source:HGNC Symbol;Acc:HGNC:14060]
ENSG00000071575	15.4971	8.26315e-05	2.56139	0.233529	0.0226099	4.70941	0.235564	0.233529	0.0660242	0.233529	ENST00000155926	8	TRIB2	28951	2	12716889	12742734	1	protein_coding	tribbles pseudokinase 2 [Source:HGNC Symbol;Acc:HGNC:30809]
ENSG00000126226	15.501	8.24633e-05	1.70678	0.168268	0.00241057	5.76627	0.1553	0.168268	0.0476776	0.168268	ENST00000375457	2	PCID2	55795	13	113177539	113208715	-1	protein_coding	PCI domain containing 2 [Source:HGNC Symbol;Acc:HGNC:25653]
ENSG00000154162	15.5	8.25061e-05	15.9998	1.57425	0.0257379	5.12212	1.45879	1.57425	0.0568564	1.57425	ENST00000504376	6	CDH12	1010	5	21750673	22853622	-1	protein_coding	cadherin 12 [Source:HGNC Symbol;Acc:HGNC:1751]
ENSG00000160410	15.4969	8.26416e-05	0.884077	0.0824035	0.00600427	5.73009	0.083631	0.0824035	0.0480384	0.0824035	ENST00000594862	1	SHKBP1	92799	19	40576851	40591399	1	protein_coding	SH3KBP1 binding protein 1 [Source:HGNC Symbol;Acc:HGNC:19214]
ENSG00000112276	15.48	8.33818e-05	1.63077	0.157086	0.00599174	4.83769	0.148576	0.157086	0.062918	0.157086	ENST00000446408	2	BVES	11149	6	105096822	105137174	-1	protein_coding	blood vessel epicardial substance [Source:HGNC Symbol;Acc:HGNC:1152]
ENSG00000177272	15.4768	8.35246e-05	3.64092	0.293165	0.070927	2.97629	0.332748	0.293165	0.138426	0.293165	ENST00000369769	3	KCNA3	3738	1	110672465	110675033	-1	protein_coding	potassium voltage-gated channel subfamily A member 3 [Source:HGNC Symbol;Acc:HGNC:6221]
ENSG00000132313	15.4521	8.4624e-05	0.946488	0.0927896	0.00185922	6.85557	0.0862658	0.0927896	0.0412016	0.0927896	ENST00000605125	5	MRPL35	51318	2	86199355	86213794	1	protein_coding	mitochondrial ribosomal protein L35 [Source:HGNC Symbol;Acc:HGNC:14489]
ENSG00000163485	15.4452	8.49331e-05	9.67118	0.847638	0.11948	2.90964	0.880227	0.847638	0.142384	0.847638	ENST00000467253	1	ADORA1	134	1	203090654	203167405	1	protein_coding	adenosine A1 receptor [Source:HGNC Symbol;Acc:HGNC:262]
ENSG00000105429	15.4401	8.51624e-05	2.65452	0.262934	0.00251746	5.88953	0.241321	0.262934	0.0465215	0.262934	ENST00000599787	1	MEGF8	1954	19	42325609	42378769	1	protein_coding	multiple EGF like domains 8 [Source:HGNC Symbol;Acc:HGNC:3233]
ENSG00000085982	15.4292	8.56551e-05	1.80262	0.171347	0.00891419	4.67104	0.165632	0.171347	0.0670288	0.171347	ENST00000464956	1	USP40	55230	2	233475520	233566782	-1	protein_coding	ubiquitin specific peptidase 40 [Source:HGNC Symbol;Acc:HGNC:20069]
ENSG00000144120	15.4311	8.55684e-05	0.970685	0.0951812	0.00188729	6.36095	0.0884164	0.0951812	0.0432939	0.0951812	ENST00000401466	5	TMEM177	80775	2	119679167	119686507	1	protein_coding	transmembrane protein 177 [Source:HGNC Symbol;Acc:HGNC:28143]
ENSG00000181031	15.4197	8.60868e-05	4.85044	0.438096	0.0469473	1.84925	0.453212	0.438096	0.216127	0.438096	ENST00000577079	5	RPH3AL	9501	17	212389	386254	-1	protein_coding	rabphilin 3A like (without C2 domains) [Source:HGNC Symbol;Acc:HGNC:10296]
ENSG00000125755	15.4141	8.63402e-05	0.789882	0.0744751	0.0045131	6.14896	0.071843	0.0744751	0.0444836	0.0744751	ENST00000598155	5	SYMPK	8189	19	45815410	45863290	-1	protein_coding	symplekin [Source:HGNC Symbol;Acc:HGNC:22935]
ENSG00000164251	15.3986	8.7051e-05	0.945201	0.0903416	0.00417852	5.48097	0.0872163	0.0903416	0.0509296	0.0903416	ENST00000514165	1	F2RL1	2150	5	76818933	76835315	1	protein_coding	F2R like trypsin receptor 1 [Source:HGNC Symbol;Acc:HGNC:3538]
ENSG00000089220	15.394	8.72627e-05	1.05971	0.105528	0.000443021	8.38322	0.0963763	0.105528	0.0425596	0.105528	ENST00000542939	1	PEBP1	5037	12	118135858	118145584	1	protein_coding	phosphatidylethanolamine binding protein 1 [Source:HGNC Symbol;Acc:HGNC:8630]
ENSG00000165633	15.3836	8.77457e-05	2.88894	0.280334	0.0085606	3.99786	0.26321	0.280334	0.0891483	0.280334	ENST00000476018	2	VSTM4	196740	10	49014245	49115509	-1	protein_coding	V-set and transmembrane domain containing 4 [Source:HGNC Symbol;Acc:HGNC:26470]
ENSG00000106536	15.378	8.80091e-05	5.16903	0.379818	0.137085	2.5585	0.471967	0.379818	0.16448	0.379818	ENST00000426456	1	POU6F2	11281	7	38977998	39493095	1	protein_coding	POU class 6 homeobox 2 [Source:HGNC Symbol;Acc:HGNC:21694]
ENSG00000115661	15.3545	8.9107e-05	0.893654	0.0859623	0.00340306	6.55479	0.0812479	0.0859623	0.0423427	0.0859623	ENST00000409638	7	STK16	8576	2	219245455	219250337	1	protein_coding	serine/threonine kinase 16 [Source:HGNC Symbol;Acc:HGNC:11394]
ENSG00000129596	15.3563	8.9023e-05	1.4819	0.141932	0.00625825	4.59024	0.13474	0.141932	0.0692553	0.141932	ENST00000504877	1	CDO1	1036	5	115804733	115816954	-1	protein_coding	cysteine dioxygenase type 1 [Source:HGNC Symbol;Acc:HGNC:1795]
ENSG00000177042	15.3462	8.95028e-05	1.54831	0.150569	0.00426213	6.04539	0.140756	0.150569	0.0452026	0.150569	ENST00000397512	7	TMEM80	283232	11	695428	705028	1	protein_coding	transmembrane protein 80 [Source:HGNC Symbol;Acc:HGNC:27453]
ENSG00000154930	15.3412	8.97387e-05	3.25165	0.322809	0.00235573	6.14816	0.295948	0.322809	0.0444887	0.322809	ENST00000376726	3	ACSS1	84532	20	25006230	25058980	-1	protein_coding	acyl-CoA synthetase short chain family member 1 [Source:HGNC Symbol;Acc:HGNC:16091]
ENSG00000137393	15.3287	9.03336e-05	3.05752	0.272499	0.0332528	3.68906	0.281707	0.272499	0.101587	0.272499	ENST00000486622	1	RNF144B	255488	6	18387350	18468874	1	protein_coding	ring finger protein 144B [Source:HGNC Symbol;Acc:HGNC:21578]
ENSG00000121964	15.3197	9.07647e-05	1.62803	0.145581	0.0172218	5.5353	0.153245	0.145581	0.0502258	0.145581	ENST00000409214	5	GTDC1	79712	2	143938068	144332568	-1	protein_coding	glycosyltransferase like domain containing 1 [Source:HGNC Symbol;Acc:HGNC:20887]
ENSG00000007968	15.2988	9.17759e-05	2.48315	0.246537	0.00177724	6.28709	0.225767	0.246537	0.0436779	0.246537	ENST00000487237	1	E2F2	1870	1	23506430	23531220	-1	protein_coding	E2F transcription factor 2 [Source:HGNC Symbol;Acc:HGNC:3114]
ENSG00000100105	15.3031	9.15663e-05	1.60001	0.158638	0.00136378	6.76076	0.14558	0.158638	0.0415034	0.158638	ENST00000405309	7	PATZ1	23598	22	31325804	31346232	-1	protein_coding	POZ/BTB and AT hook containing zinc finger 1 [Source:HGNC Symbol;Acc:HGNC:13071]
ENSG00000108094	15.2939	9.2014e-05	0.675739	0.0633114	0.00426245	7.51553	0.0620439	0.0633114	0.0403119	0.0633114	ENST00000374749	7	CUL2	8453	10	35008551	35090642	-1	protein_coding	cullin 2 [Source:HGNC Symbol;Acc:HGNC:2552]
ENSG00000145014	15.3006	9.16898e-05	2.45578	0.235615	0.00996352	5.16304	0.223263	0.235615	0.0560749	0.235615	ENST00000330115	3	TMEM44	93109	3	194587673	194633689	-1	protein_coding	transmembrane protein 44 [Source:HGNC Symbol;Acc:HGNC:25120]
ENSG00000166206	15.2948	9.19714e-05	14.18	1.15882	0.259184	2.61443	1.29098	1.15882	0.160814	1.15882	ENST00000637226	1	GABRB3	2562	15	26543546	26939539	-1	protein_coding	gamma-aminobutyric acid type A receptor beta3 subunit [Source:HGNC Symbol;Acc:HGNC:4083]
ENSG00000178585	15.2952	9.19478e-05	1.89269	0.177925	0.0113445	5.32606	0.172064	0.177925	0.0532217	0.177925	ENST00000400904	7	CTNNBIP1	56998	1	9848276	9910336	-1	protein_coding	catenin beta interacting protein 1 [Source:HGNC Symbol;Acc:HGNC:16913]
ENSG00000092094	15.286	9.23966e-05	0.837435	0.0818041	0.00193938	6.38506	0.0763251	0.0818041	0.0431728	0.0818041	ENST00000556439	1	OSGEP	55644	14	20446411	20455105	-1	protein_coding	O-sialoglycoprotein endopeptidase [Source:HGNC Symbol;Acc:HGNC:18028]
ENSG00000121879	15.283	9.25457e-05	1.53427	0.135213	0.0182142	4.08098	0.145239	0.135213	0.0860918	0.135213	ENST00000468036	1	PIK3CA	5290	3	179148114	179240093	1	protein_coding	phosphatidylinositol-45-bisphosphate 3-kinase catalytic subunit alpha [Source:HGNC Symbol;Acc:HGNC:8975]
ENSG00000102349	15.2739	9.29907e-05	8.5083	0.824776	0.0260542	4.84739	0.774688	0.824776	0.0626952	0.824776	ENST00000468660	5	KLF8	11279	X	56232421	56287889	1	protein_coding	Kruppel like factor 8 [Source:HGNC Symbol;Acc:HGNC:6351]
ENSG00000114383	15.2647	9.34482e-05	1.49852	0.146568	0.0032842	5.24723	0.136555	0.146568	0.0545477	0.146568	ENST00000463304	1	TUSC2	11334	3	50320027	50328251	-1	protein_coding	tumor suppressor candidate 2 [Source:HGNC Symbol;Acc:HGNC:17034]
ENSG00000253368	15.243	9.45252e-05	1.40836	0.127783	0.0130535	4.78546	0.130646	0.127783	0.0641375	0.127783	ENST00000522111	2	TRNP1	388610	1	26993707	27000898	1	protein_coding	TMF1-regulated nuclear protein 1 [Source:HGNC Symbol;Acc:HGNC:34348]
ENSG00000109814	15.2397	9.46907e-05	1.51408	0.14503	0.00637797	5.00817	0.137651	0.14503	0.05916	0.14503	ENST00000506179	5	UGDH	7358	4	39498755	39528311	-1	protein_coding	UDP-glucose 6-dehydrogenase [Source:HGNC Symbol;Acc:HGNC:12525]
ENSG00000105641	15.2268	9.53415e-05	4.25176	0.358265	0.0669111	2.64055	0.390643	0.358265	0.159122	0.358265	ENST00000597109	1	SLC5A5	6528	19	17871973	17895174	1	protein_coding	solute carrier family 5 member 5 [Source:HGNC Symbol;Acc:HGNC:11040]
ENSG00000125304	15.2154	9.59156e-05	1.1495	0.114634	0.000316696	6.38268	0.104509	0.114634	0.0431847	0.114634	ENST00000642475	1	TM9SF2	9375	13	99501417	99564006	1	protein_coding	transmembrane 9 superfamily member 2 [Source:HGNC Symbol;Acc:HGNC:11865]
ENSG00000158748	15.2105	9.61679e-05	7.27744	0.671795	0.0559484	3.43765	0.693169	0.671795	0.113338	0.671795	ENST00000289753	1	HTR6	3362	1	19665287	19679562	1	protein_coding	5-hydroxytryptamine receptor 6 [Source:HGNC Symbol;Acc:HGNC:5301]
ENSG00000089351	15.2013	9.66391e-05	1.32994	0.128726	0.0042676	5.89753	0.121121	0.128726	0.0464497	0.128726	ENST00000599476	1	GRAMD1A	57655	19	34994784	35026471	1	protein_coding	GRAM domain containing 1A [Source:HGNC Symbol;Acc:HGNC:29305]
ENSG00000138071	15.1974	9.68388e-05	1.17671	0.117536	0.000135315	7.86708	0.106974	0.117536	0.0407365	0.117536	ENST00000471552	5	ACTR2	10097	2	65227753	65271253	1	protein_coding	ARP2 actin related protein 2 homolog [Source:HGNC Symbol;Acc:HGNC:169]
ENSG00000160055	15.1784	9.78139e-05	1.11144	0.104658	0.00648557	5.37358	0.101045	0.104658	0.0524732	0.104658	ENST00000373593	5	TMEM234	56063	1	32214472	32222359	-1	protein_coding	transmembrane protein 234 [Source:HGNC Symbol;Acc:HGNC:28837]
ENSG00000133138	15.1652	9.85036e-05	1.15691	0.112389	0.00330157	5.65337	0.105205	0.112389	0.0488455	0.112389	ENST00000460545	1	TBC1D8B	54885	X	106802680	106876145	1	protein_coding	TBC1 domain family member 8B [Source:HGNC Symbol;Acc:HGNC:24715]
ENSG00000116731	15.1287	0.000100427	1.05523	0.101458	0.00406425	4.57135	0.0975938	0.101458	0.0697965	0.101458	ENST00000487453	1	PRDM2	7799	1	13700198	13825079	1	protein_coding	PR/SET domain 2 [Source:HGNC Symbol;Acc:HGNC:9347]
ENSG00000007264	15.1152	0.000101145	3.62422	0.354584	0.00783821	4.94587	0.32971	0.354584	0.060493	0.354584	ENST00000591059	1	MATK	4145	19	3777970	3802129	-1	protein_coding	megakaryocyte-associated tyrosine kinase [Source:HGNC Symbol;Acc:HGNC:6906]
ENSG00000124177	15.0945	0.00010226	1.21414	0.113491	0.00792291	5.46964	0.110379	0.113491	0.0510825	0.113491	ENST00000440647	1	CHD6	84181	20	41402101	41618494	-1	protein_coding	chromodomain helicase DNA binding protein 6 [Source:HGNC Symbol;Acc:HGNC:19057]
ENSG00000153093	15.0784	0.000103138	6.17868	0.529326	0.088542	1.19449	0.562196	0.529326	0.273229	0.529326	ENST00000443586	5	ACOXL	55289	2	110732573	111118222	1	protein_coding	acyl-CoA oxidase like [Source:HGNC Symbol;Acc:HGNC:25621]
ENSG00000163811	15.0709	0.00010355	0.601643	0.0580699	0.00209442	6.64363	0.0550584	0.0580699	0.041948	0.0580699	ENST00000434238	1	WDR43	23160	2	28894643	28948222	1	protein_coding	WD repeat domain 43 [Source:HGNC Symbol;Acc:HGNC:28945]
ENSG00000185989	15.0698	0.000103608	1.98582	0.1807	0.0178821	4.4518	0.180829	0.1807	0.0733958	0.1807	ENST00000542651	2	RASA3	22821	13	113977783	114132611	-1	protein_coding	RAS p21 protein activator 3 [Source:HGNC Symbol;Acc:HGNC:20331]
ENSG00000116663	15.0597	0.000104165	5.30475	0.443848	0.0866265	2.34291	0.490498	0.443848	0.179147	0.443848	ENST00000376753	8	FBXO6	26270	1	11664124	11674354	1	protein_coding	F-box protein 6 [Source:HGNC Symbol;Acc:HGNC:13585]
ENSG00000138030	15.0337	0.00010561	2.81672	0.270121	0.0115509	4.9668	0.256164	0.270121	0.0600397	0.270121	ENST00000429697	1	KHK	3795	2	27086747	27100772	1	protein_coding	ketohexokinase [Source:HGNC Symbol;Acc:HGNC:6315]
ENSG00000143799	15.0347	0.00010555	3.38313	0.338105	0.000208037	7.77762	0.307594	0.338105	0.0405671	0.338105	ENST00000498787	1	PARP1	142	1	226360691	226408079	-1	protein_coding	poly(ADP-ribose) polymerase 1 [Source:HGNC Symbol;Acc:HGNC:270]
ENSG00000118961	15.0208	0.000106334	1.25856	0.119755	0.00610137	4.91543	0.11484	0.119755	0.0611616	0.119755	ENST00000619656	4	LDAH	60526	2	20684014	20823130	-1	protein_coding	lipid droplet associated hydrolase [Source:HGNC Symbol;Acc:HGNC:26145]
ENSG00000113196	15.0153	0.000106641	1.3705	0.13498	0.0020695	6.17255	0.124638	0.13498	0.0443353	0.13498	ENST00000231121	2	HAND1	9421	5	154474972	154478264	-1	protein_coding	heart and neural crest derivatives expressed 1 [Source:HGNC Symbol;Acc:HGNC:4807]
ENSG00000144231	14.986	0.000108311	0.554877	0.0546148	0.000872908	7.16032	0.0505475	0.0546148	0.0405355	0.0546148	ENST00000409955	1	POLR2D	5433	2	127843551	127858157	-1	protein_coding	RNA polymerase II subunit D [Source:HGNC Symbol;Acc:HGNC:9191]
ENSG00000116670	14.9818	0.000108556	1.002	0.0994666	0.000732906	7.09867	0.0911969	0.0994666	0.0406366	0.0994666	ENST00000445656	5	MAD2L2	10459	1	11674480	11691650	-1	protein_coding	mitotic arrest deficient 2 like 2 [Source:HGNC Symbol;Acc:HGNC:6764]
ENSG00000151135	14.949	0.000110455	0.945512	0.0937166	0.000834617	6.36119	0.0860494	0.0937166	0.0432926	0.0937166	ENST00000548125	5	TMEM263	90488	12	106955719	106978778	1	protein_coding	transmembrane protein 263 [Source:HGNC Symbol;Acc:HGNC:28281]
ENSG00000183186	14.9512	0.00011033	3.78475	0.335249	0.0432256	3.32759	0.3485	0.335249	0.118926	0.335249	ENST00000332235	7	C2CD4C	126567	19	405438	409170	-1	protein_coding	C2 calcium dependent domain containing 4C [Source:HGNC Symbol;Acc:HGNC:29417]
ENSG00000188848	14.9399	0.000110989	1.93771	0.192525	0.00124594	6.73995	0.176162	0.192525	0.0415764	0.192525	ENST00000502486	5	BEND4	389206	4	42110938	42152878	-1	protein_coding	BEN domain containing 4 [Source:HGNC Symbol;Acc:HGNC:23815]
ENSG00000130726	14.9348	0.000111291	1.03097	0.102171	0.000925996	8.47368	0.0937772	0.102171	0.0430338	0.102171	ENST00000341753	10	TRIM28	10155	19	58544091	58550722	1	protein_coding	tripartite motif containing 28 [Source:HGNC Symbol;Acc:HGNC:16384]
ENSG00000105341	14.9208	0.000112121	1.07386	0.105698	0.0016885	5.68611	0.097668	0.105698	0.0484935	0.105698	ENST00000438807	7	DMAC2	55101	19	41431318	41440717	-1	protein_coding	distal membrane arm assembly complex 2 [Source:HGNC Symbol;Acc:HGNC:25496]
ENSG00000109180	14.9145	0.000112495	0.957361	0.0950745	0.000661595	7.22626	0.0870366	0.0950745	0.0404449	0.0950745	ENST00000506801	5	OCIAD1	54940	4	48805212	48861817	1	protein_coding	OCIA domain containing 1 [Source:HGNC Symbol;Acc:HGNC:16074]
ENSG00000115355	14.9173	0.000112326	0.683005	0.0667554	0.00154516	6.98019	0.0621315	0.0667554	0.0408768	0.0667554	ENST00000644512	1	CCDC88A	55704	2	55287842	55419921	-1	protein_coding	coiled-coil domain containing 88A [Source:HGNC Symbol;Acc:HGNC:25523]
ENSG00000120833	14.9233	0.00011197	1.62987	0.153376	0.00961104	4.8238	0.152042	0.153376	0.0632385	0.153376	ENST00000622746	4	SOCS2	8835	12	93569814	93583487	1	protein_coding	suppressor of cytokine signaling 2 [Source:HGNC Symbol;Acc:HGNC:19382]
ENSG00000126249	14.9173	0.000112327	0.966319	0.0914316	0.00520024	5.49962	0.0888318	0.0914316	0.0506825	0.0914316	ENST00000585821	1	PDCD2L	84306	19	34404384	34426168	1	protein_coding	programmed cell death 2 like [Source:HGNC Symbol;Acc:HGNC:28194]
ENSG00000124243	14.9106	0.000112726	1.55034	0.13705	0.0179843	5.11511	0.142313	0.13705	0.0569928	0.13705	ENST00000445038	5	BCAS4	55653	20	50794894	50882676	1	protein_coding	breast carcinoma amplified sequence 4 [Source:HGNC Symbol;Acc:HGNC:14367]
ENSG00000133104	14.9077	0.000112903	0.618559	0.0597958	0.00206015	6.4267	0.056413	0.0597958	0.042967	0.0597958	ENST00000494703	1	SPART	23111	13	36301638	36370180	-1	protein_coding	spartin [Source:HGNC Symbol;Acc:HGNC:18514]
ENSG00000115421	14.8995	0.000113393	0.664442	0.0600317	0.0064125	6.21308	0.0613678	0.0600317	0.0440919	0.0600317	ENST00000414060	5	PAPOLG	64895	2	60756230	60802085	1	protein_coding	poly(A) polymerase gamma [Source:HGNC Symbol;Acc:HGNC:14982]
ENSG00000125812	14.8986	0.000113445	0.930838	0.0803647	0.0127191	5.23813	0.0861411	0.0803647	0.0547074	0.0803647	ENST00000338121	9	GZF1	64412	20	23362182	23373063	1	protein_coding	GDNF inducible zinc finger protein 1 [Source:HGNC Symbol;Acc:HGNC:15808]
ENSG00000070182	14.8909	0.000113911	2.42151	0.219538	0.0226137	5.32727	0.222541	0.219538	0.0532022	0.219538	ENST00000389720	4	SPTB	6710	14	64746283	64879883	-1	protein_coding	spectrin beta erythrocytic [Source:HGNC Symbol;Acc:HGNC:11274]
ENSG00000117899	14.8862	0.000114193	0.736297	0.0729219	0.000707801	6.19982	0.0670938	0.0729219	0.0441701	0.0729219	ENST00000261758	5	MESD	23184	15	80946289	80989878	-1	protein_coding	mesoderm development LRP chaperone [Source:HGNC Symbol;Acc:HGNC:13520]
ENSG00000180089	14.8884	0.000114063	3.01841	0.253863	0.0479774	3.455	0.276273	0.253863	0.112481	0.253863	ENST00000327042	4	TMEM86B	255043	19	55226639	55229264	-1	protein_coding	transmembrane protein 86B [Source:HGNC Symbol;Acc:HGNC:28448]
ENSG00000131459	14.8791	0.000114623	1.34166	0.131425	0.00274153	4.34728	0.122618	0.131425	0.0767669	0.131425	ENST00000518906	1	GFPT2	9945	5	180300690	180353387	-1	protein_coding	glutamine-fructose-6-phosphate transaminase 2 [Source:HGNC Symbol;Acc:HGNC:4242]
ENSG00000189403	14.8791	0.000114629	0.889941	0.0888405	0.000153615	9.60345	0.080905	0.0888405	0.0535423	0.0888405	ENST00000468384	1	HMGB1	3146	13	30456704	30617597	-1	protein_coding	high mobility group box 1 [Source:HGNC Symbol;Acc:HGNC:4983]
ENSG00000134077	14.8658	0.000115436	0.58967	0.0560782	0.00288878	6.51762	0.0536381	0.0560782	0.042523	0.0560782	ENST00000464045	1	THUMPD3	25917	3	9362842	9386791	1	protein_coding	THUMP domain containing 3 [Source:HGNC Symbol;Acc:HGNC:24493]
ENSG00000135972	14.863	0.000115606	1.29442	0.128721	0.000721064	6.77894	0.117711	0.128721	0.0414417	0.128721	ENST00000472220	1	MRPS9	64965	2	105037983	105099960	1	protein_coding	mitochondrial ribosomal protein S9 [Source:HGNC Symbol;Acc:HGNC:14501]
ENSG00000113361	14.8586	0.00011588	6.48038	0.489168	0.15887	1.6561	0.592374	0.489168	0.231966	0.489168	ENST00000504835	1	CDH6	1004	5	31193750	31329146	1	protein_coding	cadherin 6 [Source:HGNC Symbol;Acc:HGNC:1765]
ENSG00000067533	14.852	0.000116287	0.702104	0.0648506	0.00535986	7.75067	0.0638937	0.0648506	0.0405243	0.0648506	ENST00000491428	1	RRP15	51018	1	218285287	218337983	1	protein_coding	ribosomal RNA processing 15 homolog [Source:HGNC Symbol;Acc:HGNC:24255]
ENSG00000116151	14.835	0.000117335	1.21093	0.10081	0.0202823	5.02873	0.110249	0.10081	0.058731	0.10081	ENST00000469374	5	MORN1	79906	1	2321253	2391707	-1	protein_coding	MORN repeat containing 1 [Source:HGNC Symbol;Acc:HGNC:25852]
ENSG00000107295	14.8274	0.000117813	4.48639	0.4364	0.0122397	4.51545	0.408767	0.4364	0.0714432	0.4364	ENST00000380607	4	SH3GL2	6456	9	17579082	17797129	1	protein_coding	SH3 domain containing GRB2 like 2 endophilin A1 [Source:HGNC Symbol;Acc:HGNC:10831]
ENSG00000113734	14.8259	0.000117903	0.935385	0.092118	0.00142046	6.60244	0.0851553	0.092118	0.0421246	0.092118	ENST00000351486	9	BNIP1	662	5	173144442	173164387	1	protein_coding	BCL2 interacting protein 1 [Source:HGNC Symbol;Acc:HGNC:1082]
ENSG00000186854	14.8177	0.000118421	1.91095	0.166851	0.0242444	3.67831	0.175799	0.166851	0.102059	0.166851	ENST00000436322	1	TRABD2A	129293	2	84821650	84907008	-1	protein_coding	TraB domain containing 2A [Source:HGNC Symbol;Acc:HGNC:27013]
ENSG00000196159	14.8163	0.000118506	2.30382	0.218442	0.0119404	5.07111	0.209843	0.218442	0.0578652	0.218442	ENST00000509444	1	FAT4	79633	4	125316399	125492932	1	protein_coding	FAT atypical cadherin 4 [Source:HGNC Symbol;Acc:HGNC:23109]
ENSG00000154370	14.7977	0.000119678	0.79947	0.0782727	0.00167426	6.72486	0.0732694	0.0782727	0.0416309	0.0782727	ENST00000602308	1	TRIM11	81559	1	228393673	228406840	-1	protein_coding	tripartite motif containing 11 [Source:HGNC Symbol;Acc:HGNC:16281]
ENSG00000114988	14.7862	0.000120412	0.983443	0.0949755	0.00336881	5.30156	0.0901755	0.0949755	0.0536227	0.0949755	ENST00000434524	5	LMAN2L	81562	2	96705929	96740064	-1	protein_coding	lectin mannose binding 2 like [Source:HGNC Symbol;Acc:HGNC:19263]
ENSG00000102195	14.7669	0.000121651	11.7154	1.16082	0.0107247	5.00928	1.06622	1.16082	0.0591366	1.16082	ENST00000218316	3	GPR50	9248	X	151176653	151181465	1	protein_coding	G protein-coupled receptor 50 [Source:HGNC Symbol;Acc:HGNC:4506]
ENSG00000181929	14.765	0.000121773	1.54097	0.152759	0.00133801	6.741	0.140133	0.152759	0.0415727	0.152759	ENST00000552463	5	PRKAG1	5571	12	49002274	49019197	-1	protein_coding	protein kinase AMP-activated non-catalytic subunit gamma 1 [Source:HGNC Symbol;Acc:HGNC:9385]
ENSG00000177000	14.7576	0.000122251	1.42561	0.130536	0.0120248	4.90697	0.130593	0.130536	0.0613496	0.130536	ENST00000641805	1	MTHFR	4524	1	11785723	11806920	-1	protein_coding	methylenetetrahydrofolate reductase [Source:HGNC Symbol;Acc:HGNC:7436]
ENSG00000135624	14.7375	0.000123564	0.769391	0.0767475	0.000191601	8.28214	0.0699588	0.0767475	0.042086	0.0767475	ENST00000626868	1	CCT7	10574	2	73233420	73253021	1	protein_coding	chaperonin containing TCP1 subunit 7 [Source:HGNC Symbol;Acc:HGNC:1622]
ENSG00000162433	14.7191	0.000124775	0.88634	0.0871257	0.0015083	6.83378	0.0809212	0.0871257	0.0412666	0.0871257	ENST00000497030	5	AK4	205	1	65147549	65232145	1	protein_coding	adenylate kinase 4 [Source:HGNC Symbol;Acc:HGNC:363]
ENSG00000081181	14.7162	0.000124965	1.07317	0.106236	0.00108078	5.96414	0.0978007	0.106236	0.0458613	0.106236	ENST00000261783	3	ARG2	384	14	67619798	67651720	1	protein_coding	arginase 2 [Source:HGNC Symbol;Acc:HGNC:664]
ENSG00000066027	14.7061	0.000125641	0.754562	0.0740206	0.00143563	5.56976	0.0686383	0.0740206	0.0498033	0.0740206	ENST00000498123	5	PPP2R5A	5525	1	212285537	212361863	1	protein_coding	protein phosphatase 2 regulatory subunit B'alpha [Source:HGNC Symbol;Acc:HGNC:9309]
ENSG00000123453	14.7105	0.000125344	11.7521	1.00828	0.166928	2.42338	1.07886	1.00828	0.173572	1.00828	ENST00000371867	5	SARDH	1757	9	133663560	133739955	-1	protein_coding	sarcosine dehydrogenase [Source:HGNC Symbol;Acc:HGNC:10536]
ENSG00000163378	14.7066	0.000125606	0.957614	0.088561	0.00720041	5.64571	0.0881121	0.088561	0.0489297	0.088561	ENST00000295571	9	EOGT	285203	3	68975214	69013961	-1	protein_coding	EGF domain specific O-linked N-acetylglucosamine transferase [Source:HGNC Symbol;Acc:HGNC:28526]
ENSG00000070193	14.6953	0.000126362	15.2979	1.33298	0.196811	1.34102	1.46205	1.33298	0.25959	1.33298	ENST00000513107	1	FGF10	2255	5	44303544	44389706	-1	protein_coding	fibroblast growth factor 10 [Source:HGNC Symbol;Acc:HGNC:3666]
ENSG00000179603	14.693	0.000126512	6.57946	0.540188	0.117758	2.45954	0.602009	0.540188	0.171106	0.540188	ENST00000448250	6	GRM8	2918	7	126438598	127253294	-1	protein_coding	glutamate metabotropic receptor 8 [Source:HGNC Symbol;Acc:HGNC:4600]
ENSG00000223572	14.6952	0.000126371	1.15778	0.112879	0.00289845	6.23274	0.105451	0.112879	0.0439784	0.112879	ENST00000413453	6	CKMT1A	548596	15	43692886	43699222	1	protein_coding	creatine kinase mitochondrial 1A [Source:HGNC Symbol;Acc:HGNC:31736]
ENSG00000115267	14.6838	0.000127136	2.82574	0.244489	0.0380855	2.98515	0.258296	0.244489	0.137905	0.244489	ENST00000263642	2	IFIH1	64135	2	162267079	162318703	-1	protein_coding	interferon induced with helicase C domain 1 [Source:HGNC Symbol;Acc:HGNC:18873]
ENSG00000107537	14.6791	0.000127449	3.04323	0.302681	0.00164178	6.18019	0.276666	0.302681	0.0442884	0.302681	ENST00000263038	8	PHYH	5264	10	13277796	13302412	-1	protein_coding	phytanoyl-CoA 2-hydroxylase [Source:HGNC Symbol;Acc:HGNC:8940]
ENSG00000144488	14.6604	0.000128723	5.31488	0.514681	0.0168077	5.30934	0.484413	0.514681	0.0534944	0.514681	ENST00000409506	1	ESPNL	339768	2	238100157	238133287	1	protein_coding	espin like [Source:HGNC Symbol;Acc:HGNC:27937]
ENSG00000170584	14.6561	0.000129016	0.852641	0.0815538	0.00371032	6.07849	0.077513	0.0815538	0.0449595	0.0815538	ENST00000519395	5	NUDCD2	134492	5	163446526	163460140	-1	protein_coding	NudC domain containing 2 [Source:HGNC Symbol;Acc:HGNC:30535]
ENSG00000205730	14.647	0.000129638	0.951764	0.0920976	0.00307876	5.66708	0.086524	0.0920976	0.0486967	0.0920976	ENST00000566735	1	ITPRIPL2	162073	16	19113932	19121629	1	protein_coding	inositol 145-trisphosphate receptor interacting protein like 2 [Source:HGNC Symbol;Acc:HGNC:27257]
ENSG00000124201	14.6396	0.000130152	1.42625	0.139662	0.00296369	5.91739	0.129661	0.139662	0.0462724	0.139662	ENST00000371754	8	ZNFX1	57169	20	49237946	49278426	-1	protein_coding	zinc finger NFX1-type containing 1 [Source:HGNC Symbol;Acc:HGNC:29271]
ENSG00000169914	14.6388	0.000130208	1.57161	0.151695	0.00546555	3.61501	0.145835	0.151695	0.104898	0.151695	ENST00000481686	1	OTUD3	23252	1	19882513	19912945	1	protein_coding	OTU deubiquitinase 3 [Source:HGNC Symbol;Acc:HGNC:29038]
ENSG00000178229	14.6386	0.000130223	1.00485	0.0945202	0.0059644	5.15626	0.0914586	0.0945202	0.0562026	0.0945202	ENST00000321545	4	ZNF543	125919	19	57320509	57330776	1	protein_coding	zinc finger protein 543 [Source:HGNC Symbol;Acc:HGNC:25281]
ENSG00000164611	14.6264	0.000131069	0.702824	0.0699052	0.000377265	7.91325	0.063912	0.0699052	0.0408405	0.0699052	ENST00000523659	5	PTTG1	9232	5	160421822	160428744	1	protein_coding	pituitary tumor-transforming 1 [Source:HGNC Symbol;Acc:HGNC:9690]
ENSG00000065882	14.6143	0.00013191	1.83495	0.178013	0.00548156	5.7361	0.166858	0.178013	0.0479777	0.178013	ENST00000615497	4	TBC1D1	23216	4	37891087	38139175	1	protein_coding	TBC1 domain family member 1 [Source:HGNC Symbol;Acc:HGNC:11578]
ENSG00000132153	14.6169	0.000131727	1.1023	0.109851	0.00037962	7.40953	0.100219	0.109851	0.0403101	0.109851	ENST00000474183	1	DHX30	22907	3	47802909	47850195	1	protein_coding	DExH-box helicase 30 [Source:HGNC Symbol;Acc:HGNC:16716]
ENSG00000144028	14.6143	0.00013191	1.63637	0.163218	0.000418592	8.17622	0.148808	0.163218	0.0416517	0.163218	ENST00000493271	1	SNRNP200	23020	2	96274336	96305515	-1	protein_coding	small nuclear ribonucleoprotein U5 subunit 200 [Source:HGNC Symbol;Acc:HGNC:30859]
ENSG00000175309	14.6217	0.00013139	1.26611	0.123411	0.00319973	5.986	0.115684	0.123411	0.0456747	0.123411	ENST00000476170	2	PHYKPL	85007	5	178208497	178232791	-1	protein_coding	5-phosphohydroxy-L-lysine phospho-lyase [Source:HGNC Symbol;Acc:HGNC:28249]
ENSG00000174145	14.609	0.000132279	24.4649	2.32359	0.122905	1.54527	2.24887	2.32359	0.241425	2.32359	ENST00000309447	5	NWD2	57495	4	37244220	37449465	1	protein_coding	NACHT and WD repeat domain containing 2 [Source:HGNC Symbol;Acc:HGNC:29229]
ENSG00000230873	14.6047	0.000132587	7.87633	0.708927	0.0787053	3.19064	0.723013	0.708927	0.126239	0.708927	ENST00000536551	5	STMND1	401236	6	17102258	17131372	1	protein_coding	stathmin domain containing 1 [Source:HGNC Symbol;Acc:HGNC:44668]
ENSG00000077616	14.5518	0.00013636	1.49266	0.141955	0.0073112	4.91384	0.136305	0.141955	0.061197	0.141955	ENST00000532691	1	NAALAD2	10003	11	90131515	90192894	1	protein_coding	N-acetylated alpha-linked acidic dipeptidase 2 [Source:HGNC Symbol;Acc:HGNC:14526]
ENSG00000090539	14.5688	0.000135133	4.40337	0.367283	0.0730545	3.20282	0.411925	0.367283	0.125573	0.367283	ENST00000482805	5	CHRD	8646	3	184380073	184390736	1	protein_coding	chordin [Source:HGNC Symbol;Acc:HGNC:1949]
ENSG00000100167	14.568	0.000135188	1.84494	0.179472	0.00502181	5.32314	0.167939	0.179472	0.053269	0.179472	ENST00000406029	5	2018-09-03	55964	22	41976272	41998221	1	protein_coding	septin 3 [Source:HGNC Symbol;Acc:HGNC:10750]
ENSG00000102125	14.5559	0.000136063	0.926658	0.0865861	0.00607966	5.72687	0.0843066	0.0865861	0.0480711	0.0865861	ENST00000439735	2	TAZ	6901	X	154411518	154421726	1	protein_coding	tafazzin [Source:HGNC Symbol;Acc:HGNC:11577]
ENSG00000115935	14.5503	0.00013647	1.25851	0.120161	0.00569078	4.82756	0.114412	0.120161	0.0631516	0.120161	ENST00000488830	6	WIPF1	7456	2	174559572	174682916	-1	protein_coding	WAS/WASL interacting protein family member 1 [Source:HGNC Symbol;Acc:HGNC:12736]
ENSG00000137747	14.5494	0.000136534	6.07164	0.448919	0.158245	2.50739	0.552087	0.448919	0.167879	0.448919	ENST00000526090	1	TMPRSS13	84000	11	117900643	117929459	-1	protein_coding	transmembrane protease serine 13 [Source:HGNC Symbol;Acc:HGNC:29808]
ENSG00000145022	14.5611	0.000135687	1.03693	0.102272	0.00142089	5.57486	0.0946721	0.102272	0.0497421	0.102272	ENST00000493381	1	TCTA	6988	3	49412206	49416475	1	protein_coding	T-cell leukemia translocation altered [Source:HGNC Symbol;Acc:HGNC:11692]
ENSG00000154102	14.5554	0.000136097	1.54421	0.143639	0.0107824	4.70844	0.140438	0.143639	0.0660491	0.143639	ENST00000602758	1	C16orf74	404550	16	85690084	85751129	-1	protein_coding	chromosome 16 open reading frame 74 [Source:HGNC Symbol;Acc:HGNC:23362]
ENSG00000163520	14.5577	0.000135929	4.28787	0.346404	0.0823833	2.39654	0.39498	0.346404	0.175418	0.346404	ENST00000295760	11	FBLN2	2199	3	13549131	13638422	1	protein_coding	fibulin 2 [Source:HGNC Symbol;Acc:HGNC:3601]
ENSG00000164620	14.5698	0.000135062	2.15501	0.203277	0.0122232	5.52433	0.196148	0.203277	0.050364	0.203277	ENST00000518025	5	RELL2	285613	5	141636950	141641077	1	protein_coding	RELT like 2 [Source:HGNC Symbol;Acc:HGNC:26902]
ENSG00000182621	14.5683	0.000135168	1.26511	0.116109	0.0104022	6.25674	0.115183	0.116109	0.0438434	0.116109	ENST00000612075	4	PLCB1	23236	20	8077251	8968360	1	protein_coding	phospholipase C beta 1 [Source:HGNC Symbol;Acc:HGNC:15917]
ENSG00000205138	14.5605	0.000135728	1.04761	0.0987419	0.0060188	5.18675	0.0952399	0.0987419	0.0556335	0.0987419	ENST00000378887	3	SDHAF1	644096	19	35995199	35996315	1	protein_coding	succinate dehydrogenase complex assembly factor 1 [Source:HGNC Symbol;Acc:HGNC:33867]
ENSG00000165300	14.538	0.000137359	0.885059	0.0874958	0.00101015	7.00498	0.0804601	0.0874958	0.0408213	0.0874958	ENST00000325089	7	SLITRK5	26050	13	87672615	87696272	1	protein_coding	SLIT and NTRK like family member 5 [Source:HGNC Symbol;Acc:HGNC:20295]
ENSG00000086159	14.5233	0.000138437	7.71568	0.613069	0.158499	1.78774	0.710903	0.613069	0.221084	0.613069	ENST00000489786	5	AQP6	363	12	49967194	49977139	1	protein_coding	aquaporin 6 [Source:HGNC Symbol;Acc:HGNC:639]
ENSG00000106537	14.5277	0.000138117	1.17217	0.116461	0.000756362	6.64359	0.106564	0.116461	0.0419482	0.116461	ENST00000466195	1	TSPAN13	27075	7	16753535	16784536	1	protein_coding	tetraspanin 13 [Source:HGNC Symbol;Acc:HGNC:21643]
ENSG00000143756	14.523	0.000138459	0.660012	0.0644288	0.00157247	6.80579	0.0600643	0.0644288	0.0413539	0.0644288	ENST00000424254	6	FBXO28	23219	1	224114087	224162047	1	protein_coding	F-box protein 28 [Source:HGNC Symbol;Acc:HGNC:29046]
ENSG00000172986	14.5211	0.000138598	1.7915	0.170068	0.00908212	4.51928	0.162945	0.170068	0.0713285	0.170068	ENST00000491839	1	GXYLT2	727936	3	72888073	72998138	1	protein_coding	glucoside xylosyltransferase 2 [Source:HGNC Symbol;Acc:HGNC:33383]
ENSG00000180828	14.5256	0.000138269	2.32878	0.202837	0.0300402	3.65163	0.211707	0.202837	0.103245	0.202837	ENST00000321870	2	BHLHE22	27319	8	64580367	64583628	1	protein_coding	basic helix-loop-helix family member e22 [Source:HGNC Symbol;Acc:HGNC:11963]
ENSG00000189221	14.5207	0.000138627	9.58865	0.917741	0.0411239	4.15122	0.872129	0.917741	0.0835505	0.917741	ENST00000542639	5	MAOA	4128	X	43654907	43746824	1	protein_coding	monoamine oxidase A [Source:HGNC Symbol;Acc:HGNC:6833]
ENSG00000162959	14.5097	0.000139439	0.85905	0.0836323	0.00227267	6.46611	0.0780984	0.0836323	0.0427744	0.0836323	ENST00000295065	9	MEMO1	51072	2	31865060	32011230	-1	protein_coding	mediator of cell motility 1 [Source:HGNC Symbol;Acc:HGNC:14014]
ENSG00000182796	14.5107	0.000139363	1.72423	0.166536	0.00588718	5.59304	0.159081	0.166536	0.0495274	0.166536	ENST00000636659	1	TMEM198B	440104	12	55829608	55836246	1	transcribed_unitary_pseudogene	transmembrane protein 198B (pseudogene) [Source:HGNC Symbol;Acc:HGNC:43629]
ENSG00000126267	14.4913	0.000140811	0.604698	0.0600791	0.000390624	7.55742	0.0550106	0.0600791	0.0403287	0.0600791	ENST00000246554	7	COX6B1	1340	19	35648223	35658861	1	protein_coding	cytochrome c oxidase subunit 6B1 [Source:HGNC Symbol;Acc:HGNC:2280]
ENSG00000100196	14.4765	0.00014192	1.60053	0.156625	0.00342878	5.76605	0.146215	0.156625	0.0476798	0.156625	ENST00000471268	1	KDELR3	11015	22	38468062	38483447	1	protein_coding	KDEL endoplasmic reticulum protein retention receptor 3 [Source:HGNC Symbol;Acc:HGNC:6306]
ENSG00000163918	14.4775	0.000141845	1.78024	0.177221	0.000803259	7.34208	0.162029	0.177221	0.0403394	0.177221	ENST00000418288	5	RFC4	5984	3	186789880	186807058	-1	protein_coding	replication factor C subunit 4 [Source:HGNC Symbol;Acc:HGNC:9972]
ENSG00000174939	14.4771	0.000141876	1.78097	0.152331	0.0257659	4.14722	0.16261	0.152331	0.083694	0.152331	ENST00000563177	5	ASPHD1	253982	16	29900375	29919864	1	protein_coding	aspartate beta-hydroxylase domain containing 1 [Source:HGNC Symbol;Acc:HGNC:27380]
ENSG00000120318	14.466	0.000142713	4.45865	0.415085	0.0307809	3.88593	0.406768	0.415085	0.0934014	0.415085	ENST00000239440	8	ARAP3	64411	5	141653401	141682221	-1	protein_coding	ArfGAP with RhoGAP domain ankyrin repeat and PH domain 3 [Source:HGNC Symbol;Acc:HGNC:24097]
ENSG00000169047	14.4666	0.000142668	5.65825	0.502183	0.063642	4.9593	0.516956	0.502183	0.0602015	0.502183	ENST00000305123	5	IRS1	3667	2	226731317	226799759	-1	protein_coding	insulin receptor substrate 1 [Source:HGNC Symbol;Acc:HGNC:6125]
ENSG00000038274	14.4513	0.000143833	0.889936	0.0885859	0.000407766	7.68964	0.0809933	0.0885859	0.0404415	0.0885859	ENST00000280969	9	MAT2B	27430	5	163503114	163519336	1	protein_coding	methionine adenosyltransferase 2B [Source:HGNC Symbol;Acc:HGNC:6905]
ENSG00000168883	14.4294	0.000145512	0.525982	0.0520603	0.000537937	6.62345	0.0478756	0.0520603	0.0420331	0.0520603	ENST00000442708	5	USP39	10713	2	85602856	85649282	1	protein_coding	ubiquitin specific peptidase 39 [Source:HGNC Symbol;Acc:HGNC:20071]
ENSG00000171150	14.4318	0.00014533	0.927706	0.0897344	0.00303614	5.86831	0.0850953	0.0897344	0.0467139	0.0897344	ENST00000306503	5	SOCS5	9655	2	46698952	46763129	1	protein_coding	suppressor of cytokine signaling 5 [Source:HGNC Symbol;Acc:HGNC:16852]
ENSG00000178982	14.4151	0.000146624	0.595994	0.0593118	0.000287536	8.05063	0.0541822	0.0593118	0.0412175	0.0593118	ENST00000545173	6	EIF3K	27335	19	38619082	38636955	1	protein_coding	eukaryotic translation initiation factor 3 subunit K [Source:HGNC Symbol;Acc:HGNC:24656]
ENSG00000162365	14.3784	0.000149511	7.7809	0.631587	0.146503	2.17876	0.719341	0.631587	0.190905	0.631587	ENST00000490948	5	CYP4A22	284541	1	47137435	47149741	1	protein_coding	cytochrome P450 family 4 subfamily A member 22 [Source:HGNC Symbol;Acc:HGNC:20575]
ENSG00000153071	14.3705	0.000150134	1.31121	0.122367	0.0087535	3.73462	0.11929	0.122367	0.099612	0.122367	ENST00000513052	1	DAB2	1601	5	39371675	39462300	-1	protein_coding	DAB2 clathrin adaptor protein [Source:HGNC Symbol;Acc:HGNC:2662]
ENSG00000162599	14.3752	0.000149762	1.40126	0.12525	0.0148761	5.01059	0.12874	0.12525	0.0591092	0.12525	ENST00000403491	7	NFIA	4774	1	60865259	61462793	1	protein_coding	nuclear factor I A [Source:HGNC Symbol;Acc:HGNC:7784]
ENSG00000173114	14.3721	0.000150005	5.30305	0.424686	0.105619	2.58313	0.496585	0.424686	0.162859	0.424686	ENST00000421101	1	LRRN3	54674	7	111091006	111125454	1	protein_coding	leucine rich repeat neuronal 3 [Source:HGNC Symbol;Acc:HGNC:17200]
ENSG00000134716	14.3589	0.000151066	2.39957	0.230328	0.00962905	4.82838	0.218354	0.230328	0.0631326	0.230328	ENST00000492633	5	CYP2J2	1573	1	59893308	59926790	-1	protein_coding	cytochrome P450 family 2 subfamily J member 2 [Source:HGNC Symbol;Acc:HGNC:2634]
ENSG00000144736	14.3537	0.000151485	2.16619	0.199437	0.0171823	6.73452	0.197496	0.199437	0.0415959	0.199437	ENST00000475558	5	SHQ1	55164	3	72749277	72861914	-1	protein_coding	SHQ1 H/ACA ribonucleoprotein assembly factor [Source:HGNC Symbol;Acc:HGNC:25543]
ENSG00000083444	14.3382	0.00015273	0.815579	0.0804942	0.00106371	6.13329	0.074149	0.0804942	0.0445849	0.0804942	ENST00000491536	5	PLOD1	5351	1	11934205	11975538	1	protein_coding	procollagen-lysine2-oxoglutarate 5-dioxygenase 1 [Source:HGNC Symbol;Acc:HGNC:9081]
ENSG00000077097	14.3183	0.000154353	1.27629	0.124608	0.00302101	7.83327	0.116061	0.124608	0.0406675	0.124608	ENST00000491510	1	TOP2B	7155	3	25597905	25664907	-1	protein_coding	topoisomerase (DNA) II beta [Source:HGNC Symbol;Acc:HGNC:11990]
ENSG00000136059	14.3167	0.00015449	2.65487	0.219299	0.046188	2.69002	0.242313	0.219299	0.15595	0.219299	ENST00000492491	6	VILL	50853	3	37988059	38007188	1	protein_coding	villin like [Source:HGNC Symbol;Acc:HGNC:30906]
ENSG00000152439	14.3174	0.000154429	1.35384	0.120092	0.0152922	4.48267	0.124542	0.120092	0.0724389	0.120092	ENST00000282292	8	ZNF773	374928	19	57499915	57518404	1	protein_coding	zinc finger protein 773 [Source:HGNC Symbol;Acc:HGNC:30487]
ENSG00000197766	14.3183	0.000154358	2.20563	0.205964	0.0145993	4.50303	0.202336	0.205964	0.071818	0.205964	ENST00000592860	2	CFD	1675	19	859643	863630	1	protein_coding	complement factor D [Source:HGNC Symbol;Acc:HGNC:2771]
ENSG00000090020	14.2911	0.0001566	1.79224	0.169392	0.00983228	5.26328	0.163311	0.169392	0.0542694	0.169392	ENST00000263980	7	SLC9A1	6548	1	27098815	27166981	-1	protein_coding	solute carrier family 9 member A1 [Source:HGNC Symbol;Acc:HGNC:11071]
ENSG00000077935	14.2836	0.00015723	16.3372	1.5271	0.106621	2.87811	1.49376	1.5271	0.144281	1.5271	ENST00000357450	8	SMC1B	27127	22	45344063	45413619	-1	protein_coding	structural maintenance of chromosomes 1B [Source:HGNC Symbol;Acc:HGNC:11112]
ENSG00000120709	14.2809	0.000157452	0.502016	0.0497048	0.000496742	6.5776	0.0456429	0.0497048	0.0422364	0.0497048	ENST00000513056	5	FAM53C	51307	5	138331935	138349729	1	protein_coding	family with sequence similarity 53 member C [Source:HGNC Symbol;Acc:HGNC:1336]
ENSG00000148516	14.2813	0.000157423	1.22926	0.119768	0.00315795	5.45479	0.111816	0.119768	0.0512865	0.119768	ENST00000557827	5	ZEB1	6935	10	31318495	31529814	1	protein_coding	zinc finger E-box binding homeobox 1 [Source:HGNC Symbol;Acc:HGNC:11642]
ENSG00000099330	14.2586	0.000159329	1.55262	0.142992	0.0122702	5.05073	0.14121	0.142992	0.0582785	0.142992	ENST00000602236	5	OCEL1	79629	19	17226204	17229219	1	protein_coding	occludin/ELL domain containing 1 [Source:HGNC Symbol;Acc:HGNC:26221]
ENSG00000166961	14.2618	0.000159061	31.9451	3.0394	0.155108	2.11393	2.91186	3.0394	0.195694	3.0394	ENST00000429322	6	MS4A15	219995	11	60756953	60776732	1	protein_coding	membrane spanning 4-domains A15 [Source:HGNC Symbol;Acc:HGNC:28573]
ENSG00000243927	14.2589	0.000159308	0.735777	0.0723486	0.00122905	6.84635	0.0669922	0.0723486	0.0412288	0.0723486	ENST00000399312	2	MRPS6	64968	21	34073224	34143034	1	protein_coding	mitochondrial ribosomal protein S6 [Source:HGNC Symbol;Acc:HGNC:14051]
ENSG00000102753	14.2553	0.000159614	0.513985	0.050762	0.00063649	7.22991	0.0467357	0.050762	0.0404405	0.050762	ENST00000261667	7	KPNA3	3839	13	49699307	49792921	-1	protein_coding	karyopherin subunit alpha 3 [Source:HGNC Symbol;Acc:HGNC:6396]
ENSG00000124875	14.2399	0.00016092	10.2076	0.945396	0.0753602	0.538592	0.932865	0.945396	0.341039	0.945396	ENST00000226317	9	CXCL6	6372	4	73836497	73849064	1	protein_coding	C-X-C motif chemokine ligand 6 [Source:HGNC Symbol;Acc:HGNC:10643]
ENSG00000130023	14.2414	0.000160795	3.21702	0.316839	0.00486313	5.22531	0.292806	0.316839	0.0549346	0.316839	ENST00000492738	1	ERMARD	55780	6	169751622	169781584	1	protein_coding	ER membrane associated RNA degradation [Source:HGNC Symbol;Acc:HGNC:21056]
ENSG00000144136	14.2449	0.000160494	0.761875	0.0755577	0.000629814	6.27721	0.0694219	0.0755577	0.0437312	0.0755577	ENST00000480984	1	SLC20A1	6574	2	112645857	112663827	1	protein_coding	solute carrier family 20 member 1 [Source:HGNC Symbol;Acc:HGNC:10946]
ENSG00000147027	14.2445	0.000160533	1.34211	0.133325	0.000886198	6.95909	0.122012	0.133325	0.0409264	0.133325	ENST00000275954	3	TMEM47	83604	X	34627064	34657288	-1	protein_coding	transmembrane protein 47 [Source:HGNC Symbol;Acc:HGNC:18515]
ENSG00000122824	14.223	0.000162373	1.06042	0.103673	0.0023686	5.34206	0.0979892	0.103673	0.0529653	0.103673	ENST00000356450	2	NUDT10	170685	X	51332231	51337525	1	protein_coding	nudix hydrolase 10 [Source:HGNC Symbol;Acc:HGNC:17621]
ENSG00000124104	14.2215	0.000162505	1.99076	0.188108	0.0109673	4.95538	0.187398	0.188108	0.0602863	0.188108	ENST00000472219	5	SNX21	90203	20	45833810	45843275	1	protein_coding	sorting nexin family member 21 [Source:HGNC Symbol;Acc:HGNC:16154]
ENSG00000135473	14.219	0.000162718	1.72174	0.164863	0.00731152	5.39626	0.156598	0.164863	0.0521298	0.164863	ENST00000610546	4	PAN2	9924	12	56316223	56334053	-1	protein_coding	PAN2 poly(A) specific ribonuclease subunit [Source:HGNC Symbol;Acc:HGNC:20074]
ENSG00000164398	14.2226	0.000162406	3.21808	0.302739	0.0190692	4.89935	0.293088	0.302739	0.0615195	0.302739	ENST00000430403	5	ACSL6	23305	5	131949973	132012243	-1	protein_coding	acyl-CoA synthetase long chain family member 6 [Source:HGNC Symbol;Acc:HGNC:16496]
ENSG00000177098	14.2246	0.000162235	3.19002	0.277623	0.0413789	3.82238	0.295422	0.277623	0.0959447	0.277623	ENST00000324727	8	SCN4B	6330	11	118133377	118152888	-1	protein_coding	sodium voltage-gated channel beta subunit 4 [Source:HGNC Symbol;Acc:HGNC:10592]
ENSG00000198105	14.2046	0.000163971	1.82367	0.167992	0.0143751	5.06177	0.167409	0.167992	0.0580538	0.167992	ENST00000485560	5	ZNF248	57209	10	37776526	37858106	-1	protein_coding	zinc finger protein 248 [Source:HGNC Symbol;Acc:HGNC:13041]
ENSG00000253710	14.1875	0.000165464	0.865936	0.0827225	0.00387103	5.87353	0.0790142	0.0827225	0.0466664	0.0827225	ENST00000649708	1	ALG11	440138	13	52012398	52029664	1	protein_coding	ALG11 alpha-12-mannosyltransferase [Source:HGNC Symbol;Acc:HGNC:32456]
ENSG00000073792	14.1802	0.00016611	1.00432	0.0984989	0.00193302	5.22807	0.0913812	0.0984989	0.0548854	0.0984989	ENST00000493302	5	IGF2BP2	10644	3	185643739	185825056	-1	protein_coding	insulin like growth factor 2 mRNA binding protein 2 [Source:HGNC Symbol;Acc:HGNC:28867]
ENSG00000135775	14.1617	0.000167748	0.544992	0.0538995	0.000599759	7.86054	0.0495706	0.0538995	0.0407227	0.0538995	ENST00000478710	1	COG2	22796	1	230642489	230693982	1	protein_coding	component of oligomeric golgi complex 2 [Source:HGNC Symbol;Acc:HGNC:6546]
ENSG00000182827	14.1603	0.000167876	1.34032	0.133215	0.000816804	7.21014	0.121938	0.133215	0.0404652	0.133215	ENST00000366812	5	ACBD3	64746	1	226144679	226186730	-1	protein_coding	acyl-CoA binding domain containing 3 [Source:HGNC Symbol;Acc:HGNC:15453]
ENSG00000161405	14.1529	0.000168534	6.80176	0.633183	0.0469932	3.1283	0.619744	0.633183	0.129693	0.633183	ENST00000467757	5	IKZF3	22806	17	39757715	39864188	-1	protein_coding	IKAROS family zinc finger 3 [Source:HGNC Symbol;Acc:HGNC:13178]
ENSG00000111321	14.1419	0.000169523	10.351	0.882896	0.152199	1.64974	0.941885	0.882896	0.232502	0.882896	ENST00000539925	5	LTBR	4055	12	6375045	6391571	1	protein_coding	lymphotoxin beta receptor [Source:HGNC Symbol;Acc:HGNC:6718]
ENSG00000196189	14.1438	0.000169352	3.18754	0.266031	0.052723	3.01704	0.289881	0.266031	0.136044	0.266031	ENST00000414683	5	SEMA4A	64218	1	156147366	156177752	1	protein_coding	semaphorin 4A [Source:HGNC Symbol;Acc:HGNC:10729]
ENSG00000138653	14.1338	0.000170255	3.29424	0.298088	0.0313361	3.30307	0.299836	0.298088	0.120207	0.298088	ENST00000613194	4	NDST4	64579	4	114827763	115113876	-1	protein_coding	N-deacetylase and N-sulfotransferase 4 [Source:HGNC Symbol;Acc:HGNC:20779]
ENSG00000104325	14.123	0.000171238	1.73802	0.171673	0.002129	5.95061	0.158004	0.171673	0.0459795	0.171673	ENST00000519007	5	DECR1	1666	8	90001405	90052092	1	protein_coding	24-dienoyl-CoA reductase 1 [Source:HGNC Symbol;Acc:HGNC:2753]
ENSG00000196504	14.1139	0.000172064	0.921439	0.0874657	0.0046782	6.2523	0.0848374	0.0874657	0.0438681	0.0874657	ENST00000410080	6	PRPF40A	55660	2	152651593	152717997	-1	protein_coding	pre-mRNA processing factor 40 homolog A [Source:HGNC Symbol;Acc:HGNC:16463]
ENSG00000248405	14.1158	0.00017189	6.40962	0.328434	0.312528	3.79771	0.597683	0.328434	0.0969573	0.328434	ENST00000515632	2	PRR5-ARHGAP8	553158	22	44702233	44862706	1	protein_coding	PRR5-ARHGAP8 readthrough [Source:HGNC Symbol;Acc:HGNC:34512]
ENSG00000102924	14.1016	0.000173197	2.96989	0.244709	0.0522796	3.0276	0.270046	0.244709	0.135431	0.244709	ENST00000219197	10	CBLN1	869	16	49277917	49281831	-1	protein_coding	cerebellin 1 precursor [Source:HGNC Symbol;Acc:HGNC:1543]
ENSG00000133874	14.1017	0.00017319	2.02193	0.198264	0.00392883	5.65718	0.183901	0.198264	0.0488039	0.198264	ENST00000256257	1	RNF122	79845	8	33547755	33567125	-1	protein_coding	ring finger protein 122 [Source:HGNC Symbol;Acc:HGNC:21147]
ENSG00000150093	14.1009	0.000173262	0.710058	0.0705988	0.000407049	6.27329	0.0645511	0.0705988	0.0437525	0.0705988	ENST00000488494	5	ITGB1	3688	10	32900319	33005792	-1	protein_coding	integrin subunit beta 1 [Source:HGNC Symbol;Acc:HGNC:6153]
ENSG00000162441	14.1022	0.000173144	0.75274	0.0728577	0.0024163	6.08519	0.0687276	0.0728577	0.0449119	0.0728577	ENST00000400903	6	LZIC	84328	1	9922113	9943407	-1	protein_coding	leucine zipper and CTNNBIP1 domain containing [Source:HGNC Symbol;Acc:HGNC:17497]
ENSG00000163053	14.0993	0.000173409	28.2102	2.7202	0.100818	3.83885	2.5708	2.7202	0.0952765	2.7202	ENST00000412034	5	SLC16A14	151473	2	230034974	230068999	-1	protein_coding	solute carrier family 16 member 14 [Source:HGNC Symbol;Acc:HGNC:26417]
ENSG00000198915	14.0968	0.000173636	4.44024	0.430393	0.0136308	5.91661	0.404607	0.430393	0.0462794	0.430393	ENST00000472864	1	RASGEF1A	221002	10	43194535	43266919	-1	protein_coding	RasGEF domain family member 1A [Source:HGNC Symbol;Acc:HGNC:24246]
ENSG00000168135	14.0909	0.000174186	8.17552	0.70818	0.109372	2.92225	0.750443	0.70818	0.141629	0.70818	ENST00000303592	3	KCNJ4	3761	22	38426327	38455199	-1	protein_coding	potassium voltage-gated channel subfamily J member 4 [Source:HGNC Symbol;Acc:HGNC:6265]
ENSG00000104936	14.0676	0.000176353	0.980441	0.0911691	0.00687506	5.90253	0.0892774	0.0911691	0.0464048	0.0911691	ENST00000599392	1	DMPK	1760	19	45769717	45782552	-1	protein_coding	DM1 protein kinase [Source:HGNC Symbol;Acc:HGNC:2933]
ENSG00000197363	14.0711	0.000176026	0.956106	0.0866442	0.00896645	4.80348	0.0875514	0.0866442	0.0637113	0.0866442	ENST00000531720	5	ZNF517	340385	8	144798876	144811169	1	protein_coding	zinc finger protein 517 [Source:HGNC Symbol;Acc:HGNC:27984]
ENSG00000197128	14.0471	0.000178288	1.46597	0.12625	0.0203471	4.13535	0.147804	0.12625	0.0841207	0.12625	ENST00000610548	2	ZNF772	400720	19	57466663	57477570	-1	protein_coding	zinc finger protein 772 [Source:HGNC Symbol;Acc:HGNC:33106]
ENSG00000197410	14.0482	0.000178183	5.53942	0.469847	0.0840951	2.78158	0.506631	0.469847	0.150193	0.469847	ENST00000357232	9	DCHS2	54798	4	154232037	154491716	-1	protein_coding	dachsous cadherin-related 2 [Source:HGNC Symbol;Acc:HGNC:23111]
ENSG00000269028	14.0487	0.000178139	6.78392	0.678299	9.33642e-05	9.65097	0.616721	0.678299	0.0542013	0.678299	ENST00000600213	3	MTRNR2L12	100462981	3	96617188	96618236	-1	protein_coding	MT-RNR2-like 12 [Source:HGNC Symbol;Acc:HGNC:37169]
ENSG00000173209	14.0412	0.000178846	1.68451	0.156272	0.0121794	4.27368	0.154414	0.156272	0.0792504	0.156272	ENST00000394457	7	AHSA2P	130872	2	61177418	61191203	1	protein_coding	activator of HSP90 ATPase homolog 2 [Source:HGNC Symbol;Acc:HGNC:20437]
ENSG00000105552	14.0353	0.000179407	0.982184	0.09664	0.00157841	6.56956	0.0893186	0.09664	0.0422735	0.09664	ENST00000593515	5	BCAT2	587	19	48795062	48811029	-1	protein_coding	branched chain amino acid transaminase 2 [Source:HGNC Symbol;Acc:HGNC:977]
ENSG00000183207	14.0336	0.000179571	1.08149	0.107764	0.000384467	7.56036	0.0983436	0.107764	0.0403302	0.107764	ENST00000598768	1	RUVBL2	10856	19	48993448	49015995	1	protein_coding	RuvB like AAA ATPase 2 [Source:HGNC Symbol;Acc:HGNC:10475]
ENSG00000112234	13.9868	0.0001841	0.665938	0.0633502	0.00324364	6.52149	0.0610889	0.0633502	0.042504	0.0633502	ENST00000369244	6	FBXL4	26235	6	98868538	98948006	-1	protein_coding	F-box and leucine rich repeat protein 4 [Source:HGNC Symbol;Acc:HGNC:13601]
ENSG00000130700	13.9877	0.000184013	8.10445	0.742685	0.0677602	2.36238	0.745813	0.742685	0.177787	0.742685	ENST00000252997	2	GATA5	140628	20	62463497	62475970	-1	protein_coding	GATA binding protein 5 [Source:HGNC Symbol;Acc:HGNC:15802]
ENSG00000163382	13.9881	0.000183973	0.676959	0.0673297	0.000366111	7.71922	0.0615451	0.0673297	0.0404792	0.0673297	ENST00000368235	7	NAXE	128240	1	156591762	156594299	1	protein_coding	NAD(P)HX epimerase [Source:HGNC Symbol;Acc:HGNC:18453]
ENSG00000139832	13.9796	0.000184808	3.47491	0.307817	0.0396746	3.35731	0.315919	0.307817	0.117391	0.307817	ENST00000267328	4	RAB20	55647	13	110523066	110561733	-1	protein_coding	RAB20 member RAS oncogene family [Source:HGNC Symbol;Acc:HGNC:18260]
ENSG00000180198	13.9716	0.000185593	0.903709	0.0896427	0.000728151	7.67537	0.0821797	0.0896427	0.0404249	0.0896427	ENST00000373833	10	RCC1	1104	1	28505943	28539300	1	protein_coding	regulator of chromosome condensation 1 [Source:HGNC Symbol;Acc:HGNC:1913]
ENSG00000078401	13.9585	0.000186893	5.45421	0.348259	0.197162	1.99236	0.496219	0.348259	0.204901	0.348259	ENST00000379375	5	EDN1	1906	6	12290363	12297194	1	protein_coding	endothelin 1 [Source:HGNC Symbol;Acc:HGNC:3176]
ENSG00000174599	13.9562	0.000187123	1.49075	0.139339	0.00973586	4.65295	0.138057	0.139339	0.0675144	0.139339	ENST00000310754	5	TRAM1L1	133022	4	117083554	117085576	-1	protein_coding	translocation associated membrane protein 1-like 1 [Source:HGNC Symbol;Acc:HGNC:28371]
ENSG00000188732	13.9497	0.000187768	4.13027	0.39327	0.019757	4.42063	0.375481	0.39327	0.0743806	0.39327	ENST00000409192	7	FAM221A	340277	7	23680130	23703249	1	protein_coding	family with sequence similarity 221 member A [Source:HGNC Symbol;Acc:HGNC:27977]
ENSG00000021574	13.9463	0.000188106	0.558823	0.054973	0.000909289	7.03736	0.050861	0.054973	0.040753	0.054973	ENST00000644408	1	SPAST	6683	2	32063611	32157637	1	protein_coding	spastin [Source:HGNC Symbol;Acc:HGNC:11233]
ENSG00000131943	13.9356	0.00018918	1.10003	0.105867	0.00413536	5.38941	0.101164	0.105867	0.0522325	0.105867	ENST00000342680	5	C19orf12	83636	19	29698886	29715789	-1	protein_coding	chromosome 19 open reading frame 12 [Source:HGNC Symbol;Acc:HGNC:25443]
ENSG00000155858	13.9241	0.00019034	0.783639	0.0770949	0.00126905	6.66909	0.0712601	0.0770949	0.0418443	0.0770949	ENST00000286307	5	LSM11	134353	5	157743695	157760709	1	protein_coding	LSM11 U7 small nuclear RNA associated [Source:HGNC Symbol;Acc:HGNC:30860]
ENSG00000135127	13.9162	0.000191139	6.51691	0.596066	0.0556246	2.84957	0.592608	0.596066	0.146013	0.596066	ENST00000550245	1	BICDL1	92558	12	119989869	120094494	1	protein_coding	BICD family like cargo adaptor 1 [Source:HGNC Symbol;Acc:HGNC:28095]
ENSG00000127423	13.9029	0.000192506	0.565056	0.0542348	0.00227079	6.11878	0.0514844	0.0542348	0.044681	0.0542348	ENST00000538789	5	AUNIP	79000	1	25831913	25859458	-1	protein_coding	aurora kinase A and ninein interacting protein [Source:HGNC Symbol;Acc:HGNC:28363]
ENSG00000169564	13.8918	0.000193644	0.784841	0.0782806	0.000203501	8.47805	0.0713502	0.0782806	0.0430579	0.0782806	ENST00000303577	6	PCBP1	5093	2	70087454	70089203	1	protein_coding	poly(rC) binding protein 1 [Source:HGNC Symbol;Acc:HGNC:8647]
ENSG00000003509	13.8888	0.000193952	1.06648	0.101559	0.0050886	5.27051	0.0970295	0.101559	0.0541454	0.101559	ENST00000416653	5	NDUFAF7	55471	2	37231631	37253403	1	protein_coding	NADH:ubiquinone oxidoreductase complex assembly factor 7 [Source:HGNC Symbol;Acc:HGNC:28816]
ENSG00000101751	13.8777	0.000195097	1.26657	0.116226	0.010431	4.59424	0.116088	0.116226	0.0691415	0.116226	ENST00000579434	5	POLI	11201	18	54269404	54321266	1	protein_coding	DNA polymerase iota [Source:HGNC Symbol;Acc:HGNC:9182]
ENSG00000106688	13.877	0.000195177	1.03904	0.0959848	0.00791933	4.15894	0.0949233	0.0959848	0.083274	0.0959848	ENST00000262352	7	SLC1A1	6505	9	4490444	4587469	1	protein_coding	solute carrier family 1 member 1 [Source:HGNC Symbol;Acc:HGNC:10939]
ENSG00000185950	13.8793	0.000194939	1.18529	0.113394	0.00513538	5.32362	0.107906	0.113394	0.0532612	0.113394	ENST00000375856	4	IRS2	8660	13	109752698	109786568	-1	protein_coding	insulin receptor substrate 2 [Source:HGNC Symbol;Acc:HGNC:6126]
ENSG00000124120	13.8723	0.000195664	0.780796	0.0740516	0.00402803	6.33124	0.0711232	0.0740516	0.0434456	0.0740516	ENST00000461134	1	TTPAL	79183	20	44475886	44494603	1	protein_coding	alpha tocopherol transfer protein like [Source:HGNC Symbol;Acc:HGNC:16114]
ENSG00000124193	13.8642	0.000196501	0.774563	0.0773578	9.85023e-05	9.65888	0.0704342	0.0773578	0.0543129	0.0773578	ENST00000483871	6	SRSF6	6431	20	43457928	43464247	1	protein_coding	serine and arginine rich splicing factor 6 [Source:HGNC Symbol;Acc:HGNC:10788]
ENSG00000125354	13.8506	0.000197937	1.61136	0.159993	0.00114369	6.99441	0.146501	0.159993	0.0408446	0.159993	ENST00000481072	1	2018-09-06	23157	X	119615724	119693370	-1	protein_coding	septin 6 [Source:HGNC Symbol;Acc:HGNC:15848]
ENSG00000168291	13.8542	0.000197558	0.530252	0.0527549	0.000270293	8.25758	0.0482388	0.0527549	0.0419796	0.0527549	ENST00000480626	5	PDHB	5162	3	58427630	58433857	-1	protein_coding	pyruvate dehydrogenase (lipoamide) beta [Source:HGNC Symbol;Acc:HGNC:8808]
ENSG00000146676	13.8433	0.000198702	0.737567	0.0730944	0.000662293	7.32764	0.0670836	0.0730944	0.0403487	0.0730944	ENST00000395699	3	PURB	5814	7	44876293	44885361	-1	protein_coding	purine rich element binding protein B [Source:HGNC Symbol;Acc:HGNC:9702]
ENSG00000165164	13.8425	0.000198786	26.713	2.56067	0.110628	1.95568	2.42861	2.56067	0.207737	2.56067	ENST00000313548	5	CFAP47	286464	X	35919734	36385319	1	protein_coding	cilia and flagella associated protein 47 [Source:HGNC Symbol;Acc:HGNC:26708]
ENSG00000081692	13.8276	0.000200369	0.924649	0.0904177	0.00204722	7.36813	0.0850811	0.0904177	0.0403253	0.0904177	ENST00000366758	7	JMJD4	65094	1	227730425	227735411	-1	protein_coding	jumonji domain containing 4 [Source:HGNC Symbol;Acc:HGNC:25724]
ENSG00000137561	13.8291	0.000200214	4.87837	0.432308	0.0555288	2.7948	0.443574	0.432308	0.149374	0.432308	ENST00000260116	4	TTPA	7274	8	63048553	63086053	-1	protein_coding	alpha tocopherol transfer protein [Source:HGNC Symbol;Acc:HGNC:12404]
ENSG00000177556	13.8284	0.000200288	0.559552	0.0549775	0.000977684	7.30488	0.0510025	0.0549775	0.0403657	0.0549775	ENST00000524142	5	ATOX1	475	5	151742316	151772532	-1	protein_coding	antioxidant 1 copper chaperone [Source:HGNC Symbol;Acc:HGNC:798]
ENSG00000184743	13.8175	0.000201447	0.595325	0.0575929	0.00193967	6.01245	0.0550913	0.0575929	0.0454584	0.0575929	ENST00000540699	1	ATL3	25923	11	63624087	63671921	-1	protein_coding	atlastin GTPase 3 [Source:HGNC Symbol;Acc:HGNC:24526]
ENSG00000120440	13.8064	0.000202645	5.44146	0.332534	0.211612	2.00726	0.494789	0.332534	0.203756	0.332534	ENST00000515138	1	TTLL2	83887	6	167325086	167359503	1	protein_coding	tubulin tyrosine ligase like 2 [Source:HGNC Symbol;Acc:HGNC:21211]
ENSG00000197563	13.8056	0.000202732	0.981065	0.090116	0.00799051	4.83556	0.0892195	0.090116	0.062967	0.090116	ENST00000638591	1	PIGN	23556	18	61905255	62187118	-1	protein_coding	phosphatidylinositol glycan anchor biosynthesis class N [Source:HGNC Symbol;Acc:HGNC:8967]
ENSG00000115561	13.7924	0.000204159	1.18266	0.113916	0.00435069	6.28749	0.108155	0.113916	0.0436757	0.113916	ENST00000409727	5	CHMP3	51652	2	86503431	86563479	-1	protein_coding	charged multivesicular body protein 3 [Source:HGNC Symbol;Acc:HGNC:29865]
ENSG00000132170	13.7876	0.000204679	0.89902	0.0884487	0.00145333	6.64705	0.0818132	0.0884487	0.0419338	0.0884487	ENST00000497594	5	PPARG	5468	3	12287368	12434356	1	protein_coding	peroxisome proliferator activated receptor gamma [Source:HGNC Symbol;Acc:HGNC:9236]
ENSG00000090686	13.7831	0.000205172	0.615097	0.0599573	0.00155237	5.66749	0.0561493	0.0599573	0.0486923	0.0599573	ENST00000534705	5	USP48	84196	1	21678298	21783606	-1	protein_coding	ubiquitin specific peptidase 48 [Source:HGNC Symbol;Acc:HGNC:18533]
ENSG00000135976	13.7719	0.000206402	1.3856	0.119532	0.0190288	5.56638	0.128478	0.119532	0.0498439	0.119532	ENST00000421946	2	ANKRD36	375248	2	97113496	97264521	1	protein_coding	ankyrin repeat domain 36 [Source:HGNC Symbol;Acc:HGNC:24079]
ENSG00000122691	13.7694	0.00020667	0.958972	0.08657	0.0093272	4.49078	0.0887819	0.08657	0.0721906	0.08657	ENST00000242261	5	TWIST1	7291	7	19020991	19117672	-1	protein_coding	twist family bHLH transcription factor 1 [Source:HGNC Symbol;Acc:HGNC:12428]
ENSG00000159885	13.7591	0.000207815	2.52493	0.231041	0.0214518	4.19101	0.229715	0.231041	0.082133	0.231041	ENST00000391960	3	ZNF222	7673	19	44025342	44033112	1	protein_coding	zinc finger protein 222 [Source:HGNC Symbol;Acc:HGNC:13015]
ENSG00000082258	13.738	0.000210154	1.40899	0.138334	0.00256513	5.04855	0.128258	0.138334	0.058323	0.138334	ENST00000295238	10	CCNT2	905	2	134918235	134959342	1	protein_coding	cyclin T2 [Source:HGNC Symbol;Acc:HGNC:1600]
ENSG00000171033	13.7378	0.000210184	1.26625	0.123639	0.002986	6.05932	0.11538	0.123639	0.0450986	0.123639	ENST00000396418	6	PKIA	5569	8	78516139	78605267	1	protein_coding	cAMP-dependent protein kinase inhibitor alpha [Source:HGNC Symbol;Acc:HGNC:9017]
ENSG00000101680	13.7316	0.000210877	1.05423	0.100133	0.00529023	5.59301	0.09646	0.100133	0.0495277	0.100133	ENST00000488064	5	LAMA1	284217	18	6941744	7117814	-1	protein_coding	laminin subunit alpha 1 [Source:HGNC Symbol;Acc:HGNC:6481]
ENSG00000151150	13.7314	0.0002109	1.17568	0.111586	0.00598201	5.06755	0.107295	0.111586	0.0579369	0.111586	ENST00000474360	1	ANK3	288	10	60026298	60733490	-1	protein_coding	ankyrin 3 [Source:HGNC Symbol;Acc:HGNC:494]
ENSG00000088387	13.7269	0.000211407	1.80833	0.156172	0.024661	4.74149	0.172552	0.156172	0.0652113	0.156172	ENST00000450257	2	DOCK9	23348	13	98793429	99086625	-1	protein_coding	dedicator of cytokinesis 9 [Source:HGNC Symbol;Acc:HGNC:14132]
ENSG00000128626	13.7146	0.000212797	1.31246	0.130054	0.00119181	6.96811	0.119351	0.130054	0.040905	0.130054	ENST00000407800	2	MRPS12	6183	19	38930548	38933162	1	protein_coding	mitochondrial ribosomal protein S12 [Source:HGNC Symbol;Acc:HGNC:10380]
ENSG00000164296	13.7163	0.000212603	1.23483	0.108281	0.0152025	5.1138	0.113086	0.108281	0.0570183	0.108281	ENST00000532987	1	TIGD6	81789	5	149993118	150001167	-1	protein_coding	tigger transposable element derived 6 [Source:HGNC Symbol;Acc:HGNC:18332]
ENSG00000170837	13.7162	0.000212617	2.12092	0.210058	0.00203323	6.37806	0.193246	0.210058	0.0432078	0.210058	ENST00000304411	2	GPR27	2850	3	71754050	71756496	1	protein_coding	G protein-coupled receptor 27 [Source:HGNC Symbol;Acc:HGNC:4482]
ENSG00000185774	13.7041	0.00021399	1.40329	0.11784	0.0224896	3.63841	0.127987	0.11784	0.103838	0.11784	ENST00000382148	7	KCNIP4	80333	4	20728616	21948799	-1	protein_coding	potassium voltage-gated channel interacting protein 4 [Source:HGNC Symbol;Acc:HGNC:30083]
ENSG00000104853	13.7001	0.000214438	1.31848	0.130893	0.000955134	6.44937	0.119862	0.130893	0.0428561	0.130893	ENST00000586975	1	CLPTM1	1209	19	44954585	44993341	1	protein_coding	CLPTM1 transmembrane protein [Source:HGNC Symbol;Acc:HGNC:2087]
ENSG00000152778	13.6967	0.000214833	1.24242	0.119804	0.00443793	5.91079	0.113955	0.119804	0.0463311	0.119804	ENST00000371795	4	IFIT5	24138	10	89414586	89421001	1	protein_coding	interferon induced protein with tetratricopeptide repeats 5 [Source:HGNC Symbol;Acc:HGNC:13328]
ENSG00000263711	13.6875	0.000215881	57.329	5.69394	0.0389589	4.72154	5.23028	5.69394	0.0657139	5.69394	ENST00000584671	1	AC079062.1	400655	18	73151241	73264480	-1	processed_transcript
ENSG00000114573	13.6838	0.000216309	0.903785	0.0899595	0.000418981	6.2314	0.0821704	0.0899595	0.043986	0.0899595	ENST00000273398	7	ATP6V1A	523	3	113747019	113812056	1	protein_coding	ATPase H+ transporting V1 subunit A [Source:HGNC Symbol;Acc:HGNC:851]
ENSG00000087116	13.6745	0.000217388	3.9331	0.37825	0.0150602	3.85005	0.357902	0.37825	0.0948258	0.37825	ENST00000522937	1	ADAMTS2	9509	5	179110851	179345430	-1	protein_coding	ADAM metallopeptidase with thrombospondin type 1 motif 2 [Source:HGNC Symbol;Acc:HGNC:218]
ENSG00000071246	13.6626	0.000218764	0.670609	0.0646882	0.00237271	5.4873	0.0610245	0.0646882	0.0508451	0.0646882	ENST00000553518	1	VASH1	22846	14	76762189	76783015	1	protein_coding	vasohibin 1 [Source:HGNC Symbol;Acc:HGNC:19964]
ENSG00000110628	13.6627	0.00021876	3.37876	0.309028	0.0288478	3.70035	0.318798	0.309028	0.101093	0.309028	ENST00000449793	6	SLC22A18	5002	11	2899721	2925246	1	protein_coding	solute carrier family 22 member 18 [Source:HGNC Symbol;Acc:HGNC:10964]
ENSG00000135119	13.666	0.000218375	1.44489	0.130132	0.014357	5.08164	0.138531	0.130132	0.0576539	0.130132	ENST00000552920	1	RNFT2	84900	12	116738178	116853631	1	protein_coding	ring finger protein transmembrane 2 [Source:HGNC Symbol;Acc:HGNC:25905]
ENSG00000188316	13.6625	0.000218775	6.50782	0.570358	0.0804241	3.42719	0.596143	0.570358	0.113857	0.570358	ENST00000512864	2	ENO4	387712	10	116849512	116911788	1	protein_coding	enolase family member 4 [Source:HGNC Symbol;Acc:HGNC:31670]
ENSG00000188522	13.6627	0.000218756	2.93211	0.282286	0.0109259	4.76587	0.266971	0.282286	0.0646101	0.282286	ENST00000399096	2	FAM83G	644815	17	18968789	19004804	-1	protein_coding	family with sequence similarity 83 member G [Source:HGNC Symbol;Acc:HGNC:32554]
ENSG00000115211	13.659	0.000219184	0.763871	0.0743309	0.00205627	6.6245	0.0697936	0.0743309	0.0420286	0.0743309	ENST00000475582	5	EIF2B4	8890	2	27364352	27370486	-1	protein_coding	eukaryotic translation initiation factor 2B subunit delta [Source:HGNC Symbol;Acc:HGNC:3260]
ENSG00000136522	13.6575	0.000219359	0.73155	0.0720194	0.00113562	7.42839	0.0665777	0.0720194	0.0403062	0.0720194	ENST00000392659	2	MRPL47	57129	3	179588285	179604654	-1	protein_coding	mitochondrial ribosomal protein L47 [Source:HGNC Symbol;Acc:HGNC:16652]
ENSG00000163904	13.6515	0.000220064	0.907897	0.083741	0.00704871	5.27836	0.0825361	0.083741	0.0540118	0.083741	ENST00000476011	1	SENP2	59343	3	185582496	185633551	1	protein_coding	SUMO1/sentrin/SMT3 specific peptidase 2 [Source:HGNC Symbol;Acc:HGNC:23116]
ENSG00000259803	13.6523	0.000219972	4.91288	0.454573	0.0367146	3.52511	0.4479	0.454573	0.109087	0.454573	ENST00000563595	6	SLC22A31	146429	16	89195761	89201664	-1	protein_coding	solute carrier family 22 member 31 [Source:HGNC Symbol;Acc:HGNC:27091]
ENSG00000151778	13.6395	0.000221477	1.48164	0.12879	0.0193748	3.81714	0.135672	0.12879	0.0961585	0.12879	ENST00000616650	1	SERP2	387923	13	44373665	44397714	1	protein_coding	stress associated endoplasmic reticulum protein family member 2 [Source:HGNC Symbol;Acc:HGNC:20607]
ENSG00000197782	13.6281	0.000222831	1.65707	0.149896	0.0158108	5.96045	0.152583	0.149896	0.0458934	0.149896	ENST00000599368	5	ZNF780A	284323	19	40069152	40090938	-1	protein_coding	zinc finger protein 780A [Source:HGNC Symbol;Acc:HGNC:27603]
ENSG00000158417	13.618	0.00022403	1.1478	0.112639	0.00214052	7.21884	0.104598	0.112639	0.0404541	0.112639	ENST00000617677	1	EIF5B	9669	2	99337353	99401326	1	protein_coding	eukaryotic translation initiation factor 5B [Source:HGNC Symbol;Acc:HGNC:30793]
ENSG00000145982	13.6088	0.000225131	0.899009	0.085506	0.00439485	5.37926	0.0820851	0.085506	0.0523863	0.085506	ENST00000274680	8	FARS2	10667	6	5261044	5771580	1	protein_coding	phenylalanyl-tRNA synthetase 2 mitochondrial [Source:HGNC Symbol;Acc:HGNC:21062]
ENSG00000083817	13.6064	0.000225411	1.53616	0.143754	0.00986195	4.69491	0.13966	0.143754	0.0663999	0.143754	ENST00000196489	3	ZNF416	55659	19	57571566	57578927	-1	protein_coding	zinc finger protein 416 [Source:HGNC Symbol;Acc:HGNC:20645]
ENSG00000112592	13.5942	0.000226884	0.521024	0.0510395	0.00106291	6.62024	0.047373	0.0510395	0.0420469	0.0510395	ENST00000421512	5	TBP	6908	6	170554302	170572870	1	protein_coding	TATA-box binding protein [Source:HGNC Symbol;Acc:HGNC:11588]
ENSG00000125266	13.6005	0.00022613	2.41752	0.240224	0.0015277	6.62222	0.219805	0.240224	0.0420384	0.240224	ENST00000643990	1	EFNB2	1948	13	106489731	106535114	-1	protein_coding	ephrin B2 [Source:HGNC Symbol;Acc:HGNC:3227]
ENSG00000166106	13.5896	0.000227447	1.02224	0.0943095	0.00791413	4.88178	0.0962272	0.0943095	0.0619137	0.0943095	ENST00000299164	3	ADAMTS15	170689	11	130448974	130476641	1	protein_coding	ADAM metallopeptidase with thrombospondin type 1 motif 15 [Source:HGNC Symbol;Acc:HGNC:16305]
ENSG00000204569	13.5886	0.000227566	1.06501	0.104853	0.00164801	3.60627	0.0968996	0.104853	0.105297	0.105297	ENST00000484449	1	PPP1R10	5514	6	30600400	30618612	-1	protein_coding	protein phosphatase 1 regulatory subunit 10 [Source:HGNC Symbol;Acc:HGNC:9284]
ENSG00000240344	13.5928	0.000227058	1.6945	0.166101	0.00334836	6.44967	0.154151	0.166101	0.0428546	0.166101	ENST00000492074	5	PPIL3	53938	2	200870907	200889303	-1	protein_coding	peptidylprolyl isomerase like 3 [Source:HGNC Symbol;Acc:HGNC:9262]
ENSG00000153561	13.5799	0.000228623	1.30397	0.127759	0.00263778	5.25956	0.118548	0.127759	0.0543335	0.127759	ENST00000471113	1	RMND5A	64795	2	86720173	86778041	1	protein_coding	required for meiotic nuclear division 5 homolog A [Source:HGNC Symbol;Acc:HGNC:25850]
ENSG00000250317	13.5782	0.00022883	2.64629	0.262611	0.00201806	6.06266	0.240597	0.262611	0.045074	0.262611	ENST00000522137	1	SMIM20	389203	4	25861830	25929874	1	protein_coding	small integral membrane protein 20 [Source:HGNC Symbol;Acc:HGNC:37260]
ENSG00000030419	13.5707	0.000229747	3.09105	0.266818	0.0422871	3.68355	0.281317	0.266818	0.101829	0.266818	ENST00000374326	7	IKZF2	22807	2	212999691	213152427	-1	protein_coding	IKAROS family zinc finger 2 [Source:HGNC Symbol;Acc:HGNC:13177]
ENSG00000272333	13.5702	0.000229808	1.0048	0.09934	0.00113967	6.07971	0.0913784	0.09934	0.0449508	0.09934	ENST00000420124	2	KMT2B	9757	19	35718019	35738878	1	protein_coding	lysine methyltransferase 2B [Source:HGNC Symbol;Acc:HGNC:15840]
ENSG00000136146	13.5568	0.000231446	0.512702	0.0501553	0.00111489	6.8548	0.046746	0.0501553	0.0412039	0.0501553	ENST00000495013	5	MED4	29079	13	48053323	48095131	-1	protein_coding	mediator complex subunit 4 [Source:HGNC Symbol;Acc:HGNC:17903]
ENSG00000162607	13.5534	0.000231869	0.731207	0.0729839	0.000136791	8.49976	0.0664759	0.0729839	0.0431795	0.0729839	ENST00000339950	4	USP1	7398	1	62436297	62451804	1	protein_coding	ubiquitin specific peptidase 1 [Source:HGNC Symbol;Acc:HGNC:12607]
ENSG00000114742	13.5404	0.000233488	0.609779	0.0601752	0.000802763	6.05042	0.0554375	0.0601752	0.0451647	0.0601752	ENST00000463198	1	WDR48	57599	3	39051998	39096671	1	protein_coding	WD repeat domain 48 [Source:HGNC Symbol;Acc:HGNC:30914]
ENSG00000198937	13.5419	0.000233299	1.33021	0.132237	0.000784516	7.14878	0.120929	0.132237	0.0405533	0.132237	ENST00000373408	3	CCDC167	154467	6	37482920	37499922	-1	protein_coding	coiled-coil domain containing 167 [Source:HGNC Symbol;Acc:HGNC:21239]
ENSG00000023697	13.5262	0.000235255	1.70652	0.167763	0.00288867	6.09754	0.156185	0.167763	0.0448256	0.167763	ENST00000531803	5	DERA	51071	12	15911172	16037282	1	protein_coding	deoxyribose-phosphate aldolase [Source:HGNC Symbol;Acc:HGNC:24269]
ENSG00000105723	13.524	0.000235533	1.41275	0.139875	0.00140017	7.50759	0.128432	0.139875	0.0403097	0.139875	ENST00000453535	1	GSK3A	2931	19	42230186	42242625	-1	protein_coding	glycogen synthase kinase 3 alpha [Source:HGNC Symbol;Acc:HGNC:4616]
ENSG00000160703	13.5233	0.000235614	1.57407	0.152951	0.0044569	5.24968	0.143496	0.152951	0.0545049	0.152951	ENST00000454811	5	NLRX1	79671	11	119166568	119184016	1	protein_coding	NLR family member X1 [Source:HGNC Symbol;Acc:HGNC:29890]
ENSG00000162437	13.5262	0.000235252	0.691372	0.068424	0.00071324	7.35186	0.0629712	0.068424	0.0403337	0.068424	ENST00000371072	8	RAVER2	55225	1	64745095	64833232	1	protein_coding	ribonucleoprotein PTB binding 2 [Source:HGNC Symbol;Acc:HGNC:25577]
ENSG00000185053	13.5311	0.000234643	34.2984	3.31834	0.111501	2.28142	3.1183	3.31834	0.183491	3.31834	ENST00000421524	6	SGCZ	137868	8	14089864	15238339	-1	protein_coding	sarcoglycan zeta [Source:HGNC Symbol;Acc:HGNC:14075]
ENSG00000050748	13.5168	0.000236434	0.773466	0.0762787	0.00106786	7.43032	0.0712123	0.0762787	0.0403059	0.0762787	ENST00000523583	1	MAPK9	5601	5	180233143	180292099	-1	protein_coding	mitogen-activated protein kinase 9 [Source:HGNC Symbol;Acc:HGNC:6886]
ENSG00000206052	13.5162	0.000236512	10.946	1.01686	0.0777449	2.74332	0.996062	1.01686	0.152581	1.01686	ENST00000582992	1	DOK6	220164	18	69401055	69849087	1	protein_coding	docking protein 6 [Source:HGNC Symbol;Acc:HGNC:28301]
ENSG00000109854	13.5128	0.000236943	2.82977	0.280756	0.00222156	6.31075	0.257263	0.280756	0.0435523	0.280756	ENST00000530266	5	HTATIP2	10553	11	20363685	20383783	1	protein_coding	HIV-1 Tat interactive protein 2 [Source:HGNC Symbol;Acc:HGNC:16637]
ENSG00000061656	13.4951	0.000239184	3.39569	0.297798	0.0417717	3.94642	0.310168	0.297798	0.0910681	0.297798	ENST00000430878	1	SPAG4	6676	20	35615892	35621049	1	protein_coding	sperm associated antigen 4 [Source:HGNC Symbol;Acc:HGNC:11214]
ENSG00000144468	13.4904	0.000239793	2.48472	0.241078	0.00739471	4.83955	0.226546	0.241078	0.0628752	0.241078	ENST00000539613	5	RHBDD1	84236	2	226835581	226999215	1	protein_coding	rhomboid domain containing 1 [Source:HGNC Symbol;Acc:HGNC:23081]
ENSG00000035687	13.4837	0.000240645	0.600644	0.0595731	0.000491367	6.57554	0.0546125	0.0595731	0.0422458	0.0595731	ENST00000366535	3	ADSS	159	1	244408494	244452134	-1	protein_coding	adenylosuccinate synthase [Source:HGNC Symbol;Acc:HGNC:292]
ENSG00000111786	13.4744	0.000241841	0.764753	0.0763129	0.000162419	8.91758	0.0695328	0.0763129	0.0460893	0.0763129	ENST00000546942	1	SRSF9	8683	12	120461668	120469793	-1	protein_coding	serine and arginine rich splicing factor 9 [Source:HGNC Symbol;Acc:HGNC:10791]
ENSG00000146278	13.4764	0.000241588	0.617996	0.0606119	0.00118769	7.28637	0.0561853	0.0606119	0.0403814	0.0606119	ENST00000369472	1	PNRC1	10957	6	89080751	89085160	1	protein_coding	proline rich nuclear receptor coactivator 1 [Source:HGNC Symbol;Acc:HGNC:17278]
ENSG00000162576	13.4771	0.000241491	4.30214	0.408265	0.021949	4.2102	0.391104	0.408265	0.0814562	0.408265	ENST00000473097	5	MXRA8	54587	1	1352689	1361777	-1	protein_coding	matrix remodeling associated 8 [Source:HGNC Symbol;Acc:HGNC:7542]
ENSG00000198719	13.4803	0.000241079	2.20996	0.206748	0.0142488	4.28224	0.203709	0.206748	0.0789574	0.206748	ENST00000630500	1	DLL1	28514	6	170282206	170306565	-1	protein_coding	delta like canonical Notch ligand 1 [Source:HGNC Symbol;Acc:HGNC:2908]
ENSG00000263002	13.469	0.000242537	1.45145	0.130397	0.0147476	4.26327	0.132016	0.130397	0.0796083	0.130397	ENST00000590795	1	ZNF234	10780	19	44141557	44160309	1	protein_coding	zinc finger protein 234 [Source:HGNC Symbol;Acc:HGNC:13027]
ENSG00000198455	13.4318	0.000247391	0.607458	0.0590305	0.00171531	6.33892	0.0561077	0.0590305	0.043406	0.0590305	ENST00000374888	2	ZXDB	158586	X	57591652	57597545	1	protein_coding	zinc finger X-linked duplicated B [Source:HGNC Symbol;Acc:HGNC:13199]
ENSG00000119285	13.4159	0.000249498	1.08985	0.108566	0.000419048	6.29779	0.0990772	0.108566	0.0436207	0.108566	ENST00000366582	7	HEATR1	55127	1	236549005	236604504	-1	protein_coding	HEAT repeat containing 1 [Source:HGNC Symbol;Acc:HGNC:25517]
ENSG00000121579	13.4186	0.000249146	0.687753	0.0683738	0.000401504	7.86034	0.0625416	0.0683738	0.0407223	0.0683738	ENST00000493454	5	NAA50	80218	3	113716460	113746300	-1	protein_coding	N(alpha)-acetyltransferase 50 NatE catalytic subunit [Source:HGNC Symbol;Acc:HGNC:29533]
ENSG00000132952	13.4082	0.000250525	0.582949	0.0564338	0.00186112	6.27775	0.0530004	0.0564338	0.0437282	0.0564338	ENST00000614860	1	USPL1	10208	13	30617693	30660770	1	protein_coding	ubiquitin specific peptidase like 1 [Source:HGNC Symbol;Acc:HGNC:20294]
ENSG00000135926	13.4122	0.000249994	2.60623	0.227048	0.0335752	3.6068	0.239897	0.227048	0.105273	0.227048	ENST00000476429	5	TMBIM1	64114	2	218274192	218292586	-1	protein_coding	transmembrane BAX inhibitor motif containing 1 [Source:HGNC Symbol;Acc:HGNC:23410]
ENSG00000142751	13.4175	0.000249282	1.06586	0.100512	0.00607375	5.58181	0.0968966	0.100512	0.0496595	0.100512	ENST00000461282	1	GPN2	54707	1	26876133	26890297	-1	protein_coding	GPN-loop GTPase 2 [Source:HGNC Symbol;Acc:HGNC:25513]
ENSG00000168264	13.41	0.000250287	0.70726	0.0695099	0.00121611	8.84423	0.0645934	0.0695099	0.045497	0.0695099	ENST00000491430	1	IRF2BP2	359948	1	234604269	234609525	-1	protein_coding	interferon regulatory factor 2 binding protein 2 [Source:HGNC Symbol;Acc:HGNC:21729]
ENSG00000168268	13.4075	0.000250622	0.506555	0.0500947	0.000560846	7.71591	0.0460652	0.0500947	0.0404747	0.0500947	ENST00000487779	5	NT5DC2	64943	3	52524385	52535054	-1	protein_coding	5'-nucleotidase domain containing 2 [Source:HGNC Symbol;Acc:HGNC:25717]
ENSG00000173258	13.4115	0.00025008	1.52613	0.122184	0.030429	4.28395	0.141579	0.122184	0.0788989	0.122184	ENST00000309235	5	ZNF483	158399	9	111525159	111577844	1	protein_coding	zinc finger protein 483 [Source:HGNC Symbol;Acc:HGNC:23384]
ENSG00000174010	13.4067	0.000250726	0.533915	0.0531278	0.000263707	8.1654	0.0485378	0.0531278	0.0416109	0.0531278	ENST00000328046	8	KLHL15	80311	X	23983720	24027186	-1	protein_coding	kelch like family member 15 [Source:HGNC Symbol;Acc:HGNC:29347]
ENSG00000204410	13.4158	0.000249518	3.84469	0.341817	0.0426516	4.61346	0.349943	0.341817	0.0686004	0.341817	ENST00000450148	5	MSH5	4439	6	31739948	31762834	1	protein_coding	mutS homolog 5 [Source:HGNC Symbol;Acc:HGNC:7328]
ENSG00000211454	13.415	0.000249617	2.90835	0.237707	0.0531278	3.66278	0.264401	0.237707	0.102747	0.237707	ENST00000429712	5	AKR7L	246181	1	19265982	19274194	-1	polymorphic_pseudogene	aldo-keto reductase family 7 like (gene/pseudogene) [Source:HGNC Symbol;Acc:HGNC:24056]
ENSG00000189266	13.4013	0.000251447	0.854237	0.0848964	0.000527324	6.44195	0.077818	0.0848964	0.0428923	0.0848964	ENST00000334351	7	PNRC2	55629	1	23959109	23963462	1	protein_coding	proline rich nuclear receptor coactivator 2 [Source:HGNC Symbol;Acc:HGNC:23158]
ENSG00000105063	13.3958	0.000252186	1.3059	0.129696	0.000893744	6.11121	0.118736	0.129696	0.0447319	0.129696	ENST00000412770	6	PPP6R1	22870	19	55229780	55258995	-1	protein_coding	protein phosphatase 6 regulatory subunit 1 [Source:HGNC Symbol;Acc:HGNC:29195]
ENSG00000184160	13.3858	0.000253538	1.56225	0.151694	0.00453042	5.42478	0.14236	0.151694	0.051711	0.151694	ENST00000330055	6	ADRA2C	152	4	3766348	3768526	1	protein_coding	adrenoceptor alpha 2C [Source:HGNC Symbol;Acc:HGNC:283]
ENSG00000198846	13.3873	0.00025334	6.55748	0.639152	0.016596	4.26733	0.596957	0.639152	0.0794686	0.639152	ENST00000361421	1	TOX	9760	8	58805418	59119208	-1	protein_coding	thymocyte selection associated high mobility group box [Source:HGNC Symbol;Acc:HGNC:18988]
ENSG00000120925	13.3793	0.000254413	1.93592	0.178843	0.0147493	5.81309	0.176612	0.178843	0.0472265	0.178843	ENST00000524954	1	RNF170	81790	8	42849637	42897290	-1	protein_coding	ring finger protein 170 [Source:HGNC Symbol;Acc:HGNC:25358]
ENSG00000068878	13.3678	0.000255977	0.985385	0.0962583	0.00228024	6.0381	0.0897318	0.0962583	0.0452579	0.0962583	ENST00000466539	1	PSME4	23198	2	53864067	53970840	-1	protein_coding	proteasome activator subunit 4 [Source:HGNC Symbol;Acc:HGNC:20635]
ENSG00000111837	13.3739	0.000255146	1.17238	0.104534	0.012704	4.6823	0.106972	0.104534	0.0667305	0.104534	ENST00000354489	6	MAK	4117	6	10762723	10838555	-1	protein_coding	male germ cell associated kinase [Source:HGNC Symbol;Acc:HGNC:6816]
ENSG00000163798	13.3714	0.000255492	0.611908	0.0602096	0.000981158	6.89723	0.0556304	0.0602096	0.0410843	0.0602096	ENST00000326019	10	SLC4A1AP	22950	2	27663471	27694976	1	protein_coding	solute carrier family 4 member 1 adaptor protein [Source:HGNC Symbol;Acc:HGNC:13813]
ENSG00000169213	13.3733	0.000255238	0.696825	0.0666851	0.00299735	5.93821	0.0641014	0.0666851	0.0460883	0.0666851	ENST00000371655	3	RAB3B	5865	1	51907956	51990764	-1	protein_coding	RAB3B member RAS oncogene family [Source:HGNC Symbol;Acc:HGNC:9778]
ENSG00000172731	13.3673	0.000256045	0.901748	0.0834355	0.00673931	6.35451	0.0838206	0.0834355	0.0433264	0.0834355	ENST00000358141	6	LRRC20	55222	10	70298970	70382650	-1	protein_coding	leucine rich repeat containing 20 [Source:HGNC Symbol;Acc:HGNC:23421]
ENSG00000125826	13.3621	0.000256762	0.936754	0.0913745	0.0023009	6.38812	0.0851921	0.0913745	0.0431575	0.0913745	ENST00000382214	7	RBCK1	10616	20	407498	430966	1	protein_coding	RANBP2-type and C3HC4-type zinc finger containing 1 [Source:HGNC Symbol;Acc:HGNC:15864]
ENSG00000115275	13.3576	0.000257384	0.752862	0.0726866	0.00259964	6.44293	0.0688259	0.0726866	0.0428875	0.0726866	ENST00000649854	1	MOGS	7841	2	74461057	74465410	-1	protein_coding	mannosyl-oligosaccharide glucosidase [Source:HGNC Symbol;Acc:HGNC:24862]
ENSG00000171861	13.3554	0.000257678	0.803545	0.0787272	0.00162734	6.00313	0.0730838	0.0787272	0.0455335	0.0787272	ENST00000574916	1	MRM3	55178	17	782273	792509	1	protein_coding	mitochondrial rRNA methyltransferase 3 [Source:HGNC Symbol;Acc:HGNC:18485]
ENSG00000159322	13.3513	0.000258247	0.510066	0.0492248	0.00178182	6.357	0.0466337	0.0492248	0.0433138	0.0492248	ENST00000562286	1	ADPGK	83440	15	72751369	72785846	-1	protein_coding	ADP dependent glucokinase [Source:HGNC Symbol;Acc:HGNC:25250]
ENSG00000241553	13.3251	0.000261878	1.45063	0.131518	0.0135451	6.25556	0.131984	0.131518	0.0438499	0.131518	ENST00000485273	1	ARPC4	10093	3	9792495	9807726	1	protein_coding	actin related protein 2/3 complex subunit 4 [Source:HGNC Symbol;Acc:HGNC:707]
ENSG00000255823	13.326	0.000261753	7.23591	0.723144	0.000446387	7.91603	0.657811	0.723144	0.0408472	0.723144	ENST00000536684	2	MTRNR2L8	100463486	11	10507887	10509189	-1	protein_coding	MT-RNR2-like 8 [Source:HGNC Symbol;Acc:HGNC:37165]
ENSG00000167721	13.3161	0.000263139	0.869767	0.0862777	0.000698966	6.52201	0.0794315	0.0862777	0.0425015	0.0862777	ENST00000301364	9	TSR1	55720	17	2322503	2337507	-1	protein_coding	TSR1 ribosome maturation factor [Source:HGNC Symbol;Acc:HGNC:25542]
ENSG00000114354	13.297	0.000265831	0.707206	0.0704239	0.000296724	8.24601	0.0642975	0.0704239	0.0419307	0.0704239	ENST00000240851	8	TFG	10342	3	100709331	100748966	1	protein_coding	TRK-fused gene [Source:HGNC Symbol;Acc:HGNC:11758]
ENSG00000104852	13.282	0.000267961	1.57524	0.157306	0.000218501	8.74925	0.143205	0.157306	0.044783	0.157306	ENST00000401730	5	SNRNP70	6625	19	49085419	49108605	1	protein_coding	small nuclear ribonucleoprotein U1 subunit 70 [Source:HGNC Symbol;Acc:HGNC:11150]
ENSG00000105137	13.2794	0.000268345	1.53281	0.147344	0.00593732	6.42332	0.140183	0.147344	0.0429836	0.147344	ENST00000602203	1	SYDE1	85360	19	15107403	15114988	1	protein_coding	synapse defective Rho GTPase homolog 1 [Source:HGNC Symbol;Acc:HGNC:25824]
ENSG00000197147	13.2749	0.000268985	1.43822	0.140749	0.00307259	6.40903	0.131253	0.140749	0.043054	0.140749	ENST00000330947	6	LRRC8B	23507	1	89524836	89597864	1	protein_coding	leucine rich repeat containing 8 family member B [Source:HGNC Symbol;Acc:HGNC:30692]
ENSG00000115963	13.2689	0.000269844	1.49606	0.14821	0.0013964	5.11533	0.136444	0.14821	0.0569886	0.14821	ENST00000263895	8	RND3	390	2	150468195	150539011	-1	protein_coding	Rho family GTPase 3 [Source:HGNC Symbol;Acc:HGNC:671]
ENSG00000112333	13.2656	0.000270316	24.9335	2.32643	0.166924	1.71338	2.29089	2.32643	0.227185	2.32643	ENST00000426403	1	NR2E1	7101	6	108166058	108188809	1	protein_coding	nuclear receptor subfamily 2 group E member 1 [Source:HGNC Symbol;Acc:HGNC:7973]
ENSG00000182580	13.2634	0.000270638	2.8563	0.231266	0.0543638	2.51233	0.262309	0.231266	0.167549	0.231266	ENST00000330394	2	EPHB3	2049	3	184561784	184582409	1	protein_coding	EPH receptor B3 [Source:HGNC Symbol;Acc:HGNC:3394]
ENSG00000161202	13.2608	0.000271009	0.7271	0.0710451	0.00166486	5.63239	0.066897	0.0710451	0.0490776	0.0710451	ENST00000431765	6	DVL3	1857	3	184155388	184173610	1	protein_coding	dishevelled segment polarity protein 3 [Source:HGNC Symbol;Acc:HGNC:3087]
ENSG00000081087	13.2489	0.000272734	0.973096	0.0887189	0.00859067	5.34654	0.0884974	0.0887189	0.0528943	0.0887189	ENST00000440575	6	OSTM1	28962	6	108041409	108165854	-1	protein_coding	osteopetrosis associated transmembrane protein 1 [Source:HGNC Symbol;Acc:HGNC:21652]
ENSG00000179335	13.2477	0.000272912	0.839276	0.0742406	0.00968702	5.72913	0.077891	0.0742406	0.0480482	0.0742406	ENST00000570296	1	CLK3	1198	15	74598500	74645414	1	protein_coding	CDC like kinase 3 [Source:HGNC Symbol;Acc:HGNC:2071]
ENSG00000222019	13.2494	0.000272673	2.42287	0.190789	0.0514984	3.13206	0.224173	0.190789	0.129483	0.190789	ENST00000409873	5	URAHP	100130015	16	90039761	90047773	-1	transcribed_unprocessed_pseudogene	urate (hydroxyiso-) hydrolase pseudogene [Source:HGNC Symbol;Acc:HGNC:43695]
ENSG00000197279	13.2443	0.000273411	1.35431	0.124737	0.0106947	4.69166	0.123128	0.124737	0.0664848	0.124737	ENST00000377325	1	ZNF165	7718	6	28080975	28089563	1	protein_coding	zinc finger protein 165 [Source:HGNC Symbol;Acc:HGNC:12953]
ENSG00000196187	13.2176	0.000277338	0.980424	0.0872104	0.010832	4.35319	0.089193	0.0872104	0.0765712	0.0872104	ENST00000474478	5	TMEM63A	9725	1	225845536	225882369	-1	protein_coding	transmembrane protein 63A [Source:HGNC Symbol;Acc:HGNC:29118]
ENSG00000101473	13.2129	0.000278023	1.7561	0.172912	0.00269771	6.20101	0.159722	0.172912	0.044163	0.172912	ENST00000483141	1	ACOT8	10005	20	45841721	45857406	-1	protein_coding	acyl-CoA thioesterase 8 [Source:HGNC Symbol;Acc:HGNC:15919]
ENSG00000142676	13.2082	0.000278722	1.06521	0.10648	4.13342e-05	10.2152	0.0968377	0.10648	0.0637289	0.10648	ENST00000443624	6	RPL11	6135	1	23691779	23696425	1	protein_coding	ribosomal protein L11 [Source:HGNC Symbol;Acc:HGNC:10301]
ENSG00000175785	13.2058	0.000279083	1.86628	0.174322	0.0123063	4.03898	0.169924	0.174322	0.087631	0.174322	ENST00000393143	5	PRIMA1	145270	14	93718298	93788481	-1	protein_coding	proline rich membrane anchor 1 [Source:HGNC Symbol;Acc:HGNC:18319]
ENSG00000179922	13.2092	0.000278585	1.59248	0.150104	0.00914467	4.53083	0.144786	0.150104	0.0709836	0.150104	ENST00000325351	4	ZNF784	147808	19	55620742	55624601	-1	protein_coding	zinc finger protein 784 [Source:HGNC Symbol;Acc:HGNC:33111]
ENSG00000180537	13.206	0.000279059	1.49528	0.136754	0.012774	5.09964	0.135989	0.136754	0.0572963	0.136754	ENST00000537663	5	RNF182	221687	6	13924446	13980302	1	protein_coding	ring finger protein 182 [Source:HGNC Symbol;Acc:HGNC:28522]
ENSG00000114491	13.1997	0.000279993	1.31335	0.125035	0.00630019	7.59568	0.121806	0.125035	0.040352	0.125035	ENST00000628619	1	UMPS	7372	3	124730366	124749273	1	protein_coding	uridine monophosphate synthetase [Source:HGNC Symbol;Acc:HGNC:12563]
ENSG00000145050	13.1998	0.000279985	0.530498	0.0517317	0.00131802	7.15444	0.0483558	0.0517317	0.0405445	0.0517317	ENST00000482262	1	MANF	7873	3	51385047	51389397	1	protein_coding	mesencephalic astrocyte derived neurotrophic factor [Source:HGNC Symbol;Acc:HGNC:15461]
ENSG00000180113	13.1998	0.000279983	5.9365	0.409333	0.184316	4.31847	0.555955	0.409333	0.0777291	0.409333	ENST00000544460	5	TDRD6	221400	6	46687875	46704319	1	protein_coding	tudor domain containing 6 [Source:HGNC Symbol;Acc:HGNC:21339]
ENSG00000178904	13.1849	0.00028222	0.750158	0.0662067	0.00880907	5.58977	0.0708442	0.0662067	0.0495656	0.0662067	ENST00000608291	1	DPY19L3	147991	19	32405543	32485895	1	protein_coding	dpy-19 like 3 (C. elegans) [Source:HGNC Symbol;Acc:HGNC:27120]
ENSG00000143320	13.1788	0.000283127	5.26407	0.517544	0.00886266	5.30887	0.478717	0.517544	0.053502	0.517544	ENST00000621784	4	CRABP2	1382	1	156699606	156705816	-1	protein_coding	cellular retinoic acid binding protein 2 [Source:HGNC Symbol;Acc:HGNC:2339]
ENSG00000188290	13.1761	0.00028354	1.80813	0.179993	0.000820145	7.34859	0.164405	0.179993	0.0403355	0.179993	ENST00000481869	1	HES4	57801	1	998962	1000172	-1	protein_coding	hes family bHLH transcription factor 4 [Source:HGNC Symbol;Acc:HGNC:24149]
ENSG00000162849	13.1683	0.000284732	3.69422	0.308753	0.060669	3.20125	0.336323	0.308753	0.125658	0.308753	ENST00000483253	1	KIF26B	55083	1	245154985	245709431	1	protein_coding	kinesin family member 26B [Source:HGNC Symbol;Acc:HGNC:25484]
ENSG00000136732	13.1583	0.000286252	87.7919	8.73039	0.0488043	3.28567	7.99307	8.73039	0.121123	8.73039	ENST00000259254	8	GYPC	2995	2	126655933	126696675	1	protein_coding	glycophorin C (Gerbich blood group) [Source:HGNC Symbol;Acc:HGNC:4704]
ENSG00000126803	13.1523	0.000287163	4.56957	0.438496	0.0184609	4.98141	0.419608	0.438496	0.0597265	0.438496	ENST00000247207	6	HSPA2	3306	14	64535905	64546173	1	protein_coding	heat shock protein family A (Hsp70) member 2 [Source:HGNC Symbol;Acc:HGNC:5235]
ENSG00000178917	13.1426	0.000288658	2.80476	0.252453	0.0280231	3.98457	0.255402	0.252453	0.0896404	0.252453	ENST00000463067	1	ZNF852	285346	3	44498970	44510636	-1	protein_coding	zinc finger protein 852 [Source:HGNC Symbol;Acc:HGNC:27713]
ENSG00000214940	13.1396	0.000289124	0.705547	0.0625529	0.00800185	5.31914	0.0646645	0.0625529	0.053334	0.0625529	ENST00000525596	5	NPIPA8	101059953	16	18317942	18336736	-1	protein_coding	nuclear pore complex interacting protein family member A8 [Source:HGNC Symbol;Acc:HGNC:41983]
ENSG00000126950	13.1344	0.000289926	17.0102	1.65906	0.0419524	3.53269	1.54864	1.65906	0.108727	1.65906	ENST00000478351	1	TMEM35A	59353	X	101078720	101096364	1	protein_coding	transmembrane protein 35A [Source:HGNC Symbol;Acc:HGNC:25864]
ENSG00000143314	13.1281	0.000290899	0.783495	0.0775851	0.000764411	7.14256	0.0713413	0.0775851	0.040563	0.0775851	ENST00000368211	8	MRPL24	79590	1	156737303	156741590	-1	protein_coding	mitochondrial ribosomal protein L24 [Source:HGNC Symbol;Acc:HGNC:14037]
ENSG00000251595	13.1297	0.000290653	2.09747	0.187974	0.0217727	3.76887	0.200236	0.187974	0.0981593	0.187974	ENST00000514396	5	ABCA11P	79963	4	425435	474129	-1	transcribed_processed_pseudogene	ATP binding cassette subfamily A member 11 pseudogene [Source:HGNC Symbol;Acc:HGNC:31]
ENSG00000154380	13.1159	0.000292803	1.58119	0.157625	0.000494461	8.14746	0.1439	0.157625	0.0415446	0.157625	ENST00000498108	5	ENAH	55740	1	225486835	225653142	-1	protein_coding	ENAH actin regulator [Source:HGNC Symbol;Acc:HGNC:18271]
ENSG00000144043	13.1139	0.000293118	1.22225	0.12119	0.00103475	5.48065	0.111543	0.12119	0.0509338	0.12119	ENST00000466731	5	TEX261	113419	2	70985938	70994945	-1	protein_coding	testis expressed 261 [Source:HGNC Symbol;Acc:HGNC:30712]
ENSG00000254122	13.1071	0.000294178	8.48642	0.546612	0.30203	2.6581	0.791947	0.546612	0.157992	0.546612	ENST00000398594	3	PCDHGB7	56099	5	141417645	141512979	1	protein_coding	protocadherin gamma subfamily B 7 [Source:HGNC Symbol;Acc:HGNC:8714]
ENSG00000182103	13.1013	0.000295089	3.03222	0.224591	0.078631	2.81571	0.281943	0.224591	0.148084	0.224591	ENST00000329203	4	FAM181B	220382	11	82729941	82733864	-1	protein_coding	family with sequence similarity 181 member B [Source:HGNC Symbol;Acc:HGNC:28512]
ENSG00000215146	13.1016	0.000295049	7.97235	0.643645	0.15359	1.37005	0.751346	0.643645	0.256949	0.643645	ENST00000609841	1	BX322639.1	441666	10	42331866	42367974	-1	transcribed_unprocessed_pseudogene
ENSG00000130997	13.0987	0.000295501	2.5067	0.226682	0.0239879	3.13435	0.231516	0.226682	0.129355	0.226682	ENST00000506518	1	POLN	353497	4	2071918	2242121	-1	protein_coding	DNA polymerase nu [Source:HGNC Symbol;Acc:HGNC:18870]
ENSG00000148143	13.0906	0.000296787	2.25068	0.197944	0.0271243	3.12656	0.205321	0.197944	0.129791	0.197944	ENST00000480607	5	ZNF462	58499	9	106863097	107013634	1	protein_coding	zinc finger protein 462 [Source:HGNC Symbol;Acc:HGNC:21684]
ENSG00000095002	13.0846	0.000297739	0.753311	0.0750421	0.00028897	8.16372	0.0684848	0.0750421	0.0416046	0.0750421	ENST00000454849	5	MSH2	4436	2	47402969	47562311	1	protein_coding	mutS homolog 2 [Source:HGNC Symbol;Acc:HGNC:7325]
ENSG00000189362	13.0838	0.000297855	2.48434	0.218895	0.0295391	3.63249	0.226072	0.218895	0.104105	0.218895	ENST00000409150	7	NEMP2	100131211	2	190504342	190534722	-1	protein_coding	nuclear envelope integral membrane protein 2 [Source:HGNC Symbol;Acc:HGNC:33700]
ENSG00000113140	13.0802	0.000298441	6.87632	0.685485	0.00214689	6.25285	0.625134	0.685485	0.043865	0.685485	ENST00000520687	1	SPARC	6678	5	151661096	151687165	-1	protein_coding	secreted protein acidic and cysteine rich [Source:HGNC Symbol;Acc:HGNC:11219]
ENSG00000113657	13.0731	0.000299566	5.75277	0.573402	0.00187503	5.171	0.523017	0.573402	0.0559258	0.573402	ENST00000519672	1	DPYSL3	1809	5	147390811	147510056	-1	protein_coding	dihydropyrimidinase like 3 [Source:HGNC Symbol;Acc:HGNC:3015]
ENSG00000063241	13.071	0.000299907	1.08438	0.106515	0.00192336	6.34892	0.0986527	0.106515	0.0433549	0.106515	ENST00000589080	1	ISOC2	79763	19	55452985	55462343	-1	protein_coding	isochorismatase domain containing 2 [Source:HGNC Symbol;Acc:HGNC:26278]
ENSG00000105618	13.0594	0.000301769	1.1076	0.109582	0.00117775	4.47213	0.100864	0.109582	0.0727634	0.109582	ENST00000467851	1	PRPF31	26121	19	54115410	54131719	1	protein_coding	pre-mRNA processing factor 31 [Source:HGNC Symbol;Acc:HGNC:15446]
ENSG00000164292	13.0573	0.000302108	1.09189	0.107644	0.00154445	5.32377	0.0992626	0.107644	0.0532587	0.107644	ENST00000512878	1	RHOBTB3	22836	5	95713522	95824383	1	protein_coding	Rho related BTB domain containing 3 [Source:HGNC Symbol;Acc:HGNC:18757]
ENSG00000189114	13.052	0.000302965	1.76987	0.162915	0.0140727	3.89193	0.160917	0.162915	0.0931663	0.162915	ENST00000592910	1	BLOC1S3	388552	19	45178745	45181801	1	protein_coding	biogenesis of lysosomal organelles complex 1 subunit 3 [Source:HGNC Symbol;Acc:HGNC:20914]
ENSG00000132031	13.0488	0.000303476	2.94902	0.277117	0.0177858	3.74621	0.268381	0.277117	0.0991176	0.277117	ENST00000478482	1	MATN3	4148	2	19992111	20012694	-1	protein_coding	matrilin 3 [Source:HGNC Symbol;Acc:HGNC:6909]
ENSG00000073803	13.0426	0.00030448	1.39479	0.137544	0.00193408	6.06444	0.126899	0.137544	0.045061	0.137544	ENST00000439882	1	MAP3K13	9175	3	185282941	185489097	1	protein_coding	mitogen-activated protein kinase kinase kinase 13 [Source:HGNC Symbol;Acc:HGNC:6852]
ENSG00000243749	13.0399	0.00030493	3.1814	0.311904	0.0062361	5.40558	0.289392	0.311904	0.0519913	0.311904	ENST00000373337	3	TMEM35B	100506144	1	34981535	34985353	-1	protein_coding	transmembrane protein 35B [Source:HGNC Symbol;Acc:HGNC:40021]
ENSG00000134308	13.0332	0.000306025	0.442967	0.044149	0.000147743	8.12991	0.0402748	0.044149	0.0414815	0.044149	ENST00000381844	8	YWHAQ	10971	2	9583972	9631014	-1	protein_coding	tyrosine 3-monooxygenase/tryptophan 5-monooxygenase activation protein theta [Source:HGNC Symbol;Acc:HGNC:12854]
ENSG00000152229	13.0328	0.000306085	0.801115	0.0779354	0.00217612	5.34996	0.0729957	0.0779354	0.0528403	0.0779354	ENST00000593086	1	PSTPIP2	9050	18	45983536	46072272	-1	protein_coding	proline-serine-threonine phosphatase interacting protein 2 [Source:HGNC Symbol;Acc:HGNC:9581]
ENSG00000162522	13.0348	0.000305754	1.40484	0.137284	0.00319968	7.01737	0.128025	0.137284	0.0407946	0.137284	ENST00000294521	7	KIAA1522	57648	1	32741885	32774970	1	protein_coding	KIAA1522 [Source:HGNC Symbol;Acc:HGNC:29301]
ENSG00000011638	13.0196	0.000308255	0.920654	0.0828885	0.00917687	5.68646	0.0841773	0.0828885	0.0484898	0.0828885	ENST00000577162	1	TMEM159	57146	16	21158377	21180616	1	protein_coding	transmembrane protein 159 [Source:HGNC Symbol;Acc:HGNC:30136]
ENSG00000139292	13.0218	0.00030788	2.98615	0.273819	0.0247961	4.92514	0.271511	0.273819	0.0609472	0.273819	ENST00000266674	9	LGR5	8549	12	71439770	71586310	1	protein_coding	leucine rich repeat containing G protein-coupled receptor 5 [Source:HGNC Symbol;Acc:HGNC:4504]
ENSG00000146066	13.0201	0.000308172	0.611686	0.0605571	0.000611474	7.44777	0.0556689	0.0605571	0.040304	0.0605571	ENST00000274787	2	HIGD2A	192286	5	176388747	176389771	1	protein_coding	HIG1 hypoxia inducible domain family member 2A [Source:HGNC Symbol;Acc:HGNC:28311]
ENSG00000093167	13.0048	0.000310687	0.701569	0.0675776	0.00257934	5.91133	0.0637982	0.0675776	0.0463263	0.0675776	ENST00000396428	6	LRRFIP2	9209	3	37052656	37183689	-1	protein_coding	LRR binding FLII interacting protein 2 [Source:HGNC Symbol;Acc:HGNC:6703]
ENSG00000241484	12.9951	0.000312308	1.32069	0.121748	0.0103213	5.39111	0.121749	0.121748	0.052207	0.121748	ENST00000412433	5	ARHGAP8	23779	22	44752558	44862788	1	protein_coding	Rho GTPase activating protein 8 [Source:HGNC Symbol;Acc:HGNC:677]
ENSG00000146411	12.9921	0.000312805	2.58838	0.254019	0.00481822	5.62657	0.23618	0.254019	0.0491428	0.254019	ENST00000275230	5	SLC2A12	154091	6	133988697	134052636	-1	protein_coding	solute carrier family 2 member 12 [Source:HGNC Symbol;Acc:HGNC:18067]
ENSG00000157216	12.9874	0.000313591	1.74492	0.172936	0.00155548	5.69779	0.158633	0.172936	0.0483708	0.172936	ENST00000371320	7	SSBP3	23648	1	54225432	54413479	-1	protein_coding	single stranded DNA binding protein 3 [Source:HGNC Symbol;Acc:HGNC:15674]
ENSG00000175189	12.9869	0.000313672	8.81235	0.599594	0.281641	1.79033	0.811437	0.599594	0.220873	0.599594	ENST00000309668	2	INHBC	3626	12	57434760	57450828	1	protein_coding	inhibin beta C subunit [Source:HGNC Symbol;Acc:HGNC:6068]
ENSG00000118402	12.9828	0.000314367	0.557231	0.0549488	0.000774288	7.21188	0.0506649	0.0549488	0.0404629	0.0549488	ENST00000369816	4	ELOVL4	6785	6	79914812	79947580	-1	protein_coding	ELOVL fatty acid elongase 4 [Source:HGNC Symbol;Acc:HGNC:14415]
ENSG00000105173	12.9787	0.000315054	0.953374	0.0927804	0.00255698	6.10593	0.0867167	0.0927804	0.0447678	0.0927804	ENST00000262643	7	CCNE1	898	19	29811898	29824308	1	protein_coding	cyclin E1 [Source:HGNC Symbol;Acc:HGNC:1589]
ENSG00000114331	12.972	0.000316182	1.20535	0.117435	0.00309972	4.89872	0.109583	0.117435	0.0615335	0.117435	ENST00000439666	1	ACAP2	23527	3	195274736	195443078	-1	protein_coding	ArfGAP with coiled-coil ankyrin repeat and PH domains 2 [Source:HGNC Symbol;Acc:HGNC:16469]
ENSG00000138095	12.972	0.00031618	0.83139	0.0822391	0.000899889	7.337	0.0757582	0.0822391	0.0403425	0.0822391	ENST00000447246	1	LRPPRC	10128	2	43886508	43996005	-1	protein_coding	leucine rich pentatricopeptide repeat containing [Source:HGNC Symbol;Acc:HGNC:15714]
ENSG00000168763	12.9753	0.00031563	2.14018	0.203402	0.0106152	6.63861	0.194714	0.203402	0.041969	0.203402	ENST00000494595	1	CNNM3	26505	2	96816245	96833911	1	protein_coding	cyclin and CBS domain divalent metal cation transport mediator 3 [Source:HGNC Symbol;Acc:HGNC:104]
ENSG00000164056	12.9697	0.000316579	4.86714	0.480425	0.00628874	4.97477	0.442725	0.480425	0.0598684	0.480425	ENST00000610581	4	SPRY1	10252	4	123396795	123403760	1	protein_coding	sprouty RTK signaling antagonist 1 [Source:HGNC Symbol;Acc:HGNC:11269]
ENSG00000178821	12.961	0.00031804	2.0139	0.172695	0.0286953	3.96991	0.183235	0.172695	0.0901852	0.172695	ENST00000378602	3	TMEM52	339456	1	1917590	1919273	-1	protein_coding	transmembrane protein 52 [Source:HGNC Symbol;Acc:HGNC:27916]
ENSG00000164129	12.9557	0.000318942	5.9478	0.56187	0.0329101	3.82872	0.553596	0.56187	0.0956868	0.56187	ENST00000515560	1	NPY5R	4889	4	163343939	163351934	1	protein_coding	neuropeptide Y receptor Y5 [Source:HGNC Symbol;Acc:HGNC:7958]
ENSG00000072571	12.9426	0.000321181	1.60862	0.159868	0.00099427	7.46	0.146249	0.159868	0.0403037	0.159868	ENST00000353866	7	HMMR	3161	5	163460203	163491945	1	protein_coding	hyaluronan mediated motility receptor [Source:HGNC Symbol;Acc:HGNC:5012]
ENSG00000136710	12.9432	0.000321093	0.561849	0.0531344	0.00305055	6.20735	0.0512037	0.0531344	0.0441255	0.0531344	ENST00000259229	6	CCDC115	84317	2	130338241	130342349	-1	protein_coding	coiled-coil domain containing 115 [Source:HGNC Symbol;Acc:HGNC:28178]
ENSG00000175395	12.942	0.000321287	1.80474	0.160217	0.0202575	4.47235	0.165223	0.160217	0.0727566	0.160217	ENST00000374633	5	ZNF25	219749	10	37949572	37976633	-1	protein_coding	zinc finger protein 25 [Source:HGNC Symbol;Acc:HGNC:13043]
ENSG00000068745	12.9354	0.000322427	0.605256	0.0598655	0.000660158	6.71522	0.0551172	0.0598655	0.0416665	0.0598655	ENST00000449610	5	IP6K2	51447	3	48688003	48740353	-1	protein_coding	inositol hexakisphosphate kinase 2 [Source:HGNC Symbol;Acc:HGNC:17313]
ENSG00000167085	12.9383	0.000321921	0.612995	0.0607109	0.000588574	8.46172	0.055922	0.0607109	0.0429683	0.0607109	ENST00000393345	8	PHB	5245	17	49404049	49414905	-1	protein_coding	prohibitin [Source:HGNC Symbol;Acc:HGNC:8912]
ENSG00000228146	12.9372	0.000322124	7.91991	0.558472	0.233519	2.07286	0.732437	0.558472	0.198771	0.558472	ENST00000575497	5	CASP16P	197350	16	3144219	3149963	1	transcribed_unprocessed_pseudogene	caspase 16 pseudogene [Source:HGNC Symbol;Acc:HGNC:27290]
ENSG00000167378	12.9243	0.000324351	0.809786	0.0766606	0.00431804	5.78264	0.0736573	0.0766606	0.0475179	0.0766606	ENST00000596409	1	IRGQ	126298	19	43584369	43596135	-1	protein_coding	immunity related GTPase Q [Source:HGNC Symbol;Acc:HGNC:24868]
ENSG00000070950	12.9132	0.000326274	0.593518	0.0571575	0.00219423	5.15284	0.0544983	0.0571575	0.0562673	0.0571575	ENST00000473069	1	RAD18	56852	3	8775402	8963773	-1	protein_coding	RAD18 E3 ubiquitin protein ligase [Source:HGNC Symbol;Acc:HGNC:18278]
ENSG00000160570	12.9112	0.000326622	2.95576	0.290849	0.00472646	4.8444	0.268791	0.290849	0.0627639	0.290849	ENST00000602075	5	DEDD2	162989	19	42198598	42220140	-1	protein_coding	death effector domain containing 2 [Source:HGNC Symbol;Acc:HGNC:24450]
ENSG00000132164	12.9071	0.000327334	3.61685	0.355872	0.0058139	5.5136	0.328948	0.355872	0.0505011	0.355872	ENST00000464828	1	SLC6A11	6538	3	10816200	10940733	1	protein_coding	solute carrier family 6 member 11 [Source:HGNC Symbol;Acc:HGNC:11044]
ENSG00000165572	12.9046	0.000327772	0.878358	0.0864588	0.00137697	6.71943	0.0798512	0.0864588	0.0416509	0.0864588	ENST00000379485	1	KBTBD6	89890	13	41127569	41132746	-1	protein_coding	kelch repeat and BTB domain containing 6 [Source:HGNC Symbol;Acc:HGNC:25340]
ENSG00000115816	12.9027	0.000328117	0.769846	0.0755113	0.00147333	6.20846	0.0700497	0.0755113	0.044119	0.0755113	ENST00000446769	1	CEBPZ	10153	2	37201612	37231713	-1	protein_coding	CCAAT/enhancer binding protein zeta [Source:HGNC Symbol;Acc:HGNC:24218]
ENSG00000121413	12.8865	0.000330964	2.77149	0.255802	0.0213468	4.39334	0.253387	0.255802	0.0752574	0.255802	ENST00000594191	5	ZSCAN18	65982	19	58083838	58118427	-1	protein_coding	zinc finger and SCAN domain containing 18 [Source:HGNC Symbol;Acc:HGNC:21037]
ENSG00000116641	12.8835	0.000331488	1.45359	0.144122	0.00123698	6.49657	0.13227	0.144122	0.0426259	0.144122	ENST00000638042	1	DOCK7	85440	1	62454298	62688368	-1	protein_coding	dedicator of cytokinesis 7 [Source:HGNC Symbol;Acc:HGNC:19190]
ENSG00000115350	12.8788	0.000332331	0.940298	0.0913988	0.00263101	6.52286	0.0855105	0.0913988	0.0424973	0.0913988	ENST00000483063	1	POLE4	56655	2	74958492	74970128	1	protein_coding	DNA polymerase epsilon 4 accessory subunit [Source:HGNC Symbol;Acc:HGNC:18755]
ENSG00000104859	12.8719	0.000333551	0.702717	0.0665234	0.00374828	5.6277	0.0639206	0.0665234	0.0491301	0.0665234	ENST00000391953	8	CLASRP	11129	19	45039040	45070956	1	protein_coding	CLK4 associating serine/arginine rich protein [Source:HGNC Symbol;Acc:HGNC:17731]
ENSG00000049089	12.8612	0.000335458	3.91092	0.353846	0.0372459	2.84143	0.35555	0.353846	0.146509	0.353846	ENST00000372748	7	COL9A2	1298	1	40300487	40317816	-1	protein_coding	collagen type IX alpha 2 chain [Source:HGNC Symbol;Acc:HGNC:2218]
ENSG00000125657	12.8613	0.000335455	1.85576	0.180913	0.00466279	5.47572	0.170165	0.180913	0.0510002	0.180913	ENST00000245817	4	TNFSF9	8744	19	6530999	6535928	1	protein_coding	TNF superfamily member 9 [Source:HGNC Symbol;Acc:HGNC:11939]
ENSG00000137463	12.8626	0.000335221	5.96517	0.589822	0.00669532	5.37508	0.542321	0.589822	0.0524502	0.589822	ENST00000398955	1	MGARP	84709	4	139266163	139280338	-1	protein_coding	mitochondria localized glutamic acid rich protein [Source:HGNC Symbol;Acc:HGNC:29969]
ENSG00000182747	12.8608	0.000335533	2.12399	0.18885	0.0235491	3.87386	0.193489	0.18885	0.0938773	0.18885	ENST00000331858	4	SLC35D3	340146	6	136922264	136925639	1	protein_coding	solute carrier family 35 member D3 [Source:HGNC Symbol;Acc:HGNC:15621]
ENSG00000185745	12.8498	0.00033751	1.20536	0.113866	0.00666941	5.1991	0.1096	0.113866	0.0554071	0.113866	ENST00000371804	3	IFIT1	3434	10	89392546	89406486	1	protein_coding	interferon induced protein with tetratricopeptide repeats 1 [Source:HGNC Symbol;Acc:HGNC:5407]
ENSG00000197448	12.851	0.000337293	0.609538	0.0603793	0.000574505	7.2559	0.0554331	0.0603793	0.0404113	0.0603793	ENST00000358406	9	GSTK1	373156	7	143244093	143270854	1	protein_coding	glutathione S-transferase kappa 1 [Source:HGNC Symbol;Acc:HGNC:16906]
ENSG00000178343	12.8379	0.000339662	2.71634	0.256509	0.0151258	4.30678	0.250741	0.256509	0.0781232	0.256509	ENST00000319234	4	SHISA3	152573	4	42397839	42402487	1	protein_coding	shisa family member 3 [Source:HGNC Symbol;Acc:HGNC:25159]
ENSG00000066382	12.8317	0.000340794	1.4946	0.125479	0.0239809	3.88591	0.146255	0.125479	0.0934023	0.125479	ENST00000358117	9	MPPED2	744	11	30384493	30586872	-1	protein_coding	metallophosphoesterase domain containing 2 [Source:HGNC Symbol;Acc:HGNC:1180]
ENSG00000117600	12.8286	0.000341358	4.29968	0.421961	0.00800652	5.09242	0.391058	0.421961	0.0574393	0.421961	ENST00000457765	5	PLPPR4	9890	1	99263953	99309590	1	protein_coding	phospholipid phosphatase related 4 [Source:HGNC Symbol;Acc:HGNC:23496]
ENSG00000133935	12.8279	0.00034148	0.697345	0.0687726	0.000961882	7.05255	0.0633977	0.0687726	0.0407226	0.0687726	ENST00000256319	6	ERG28	11161	14	75649791	75661189	-1	protein_coding	ergosterol biosynthesis 28 homolog [Source:HGNC Symbol;Acc:HGNC:1187]
ENSG00000169372	12.8124	0.000344322	0.954842	0.0887592	0.00672502	5.13931	0.0868134	0.0887592	0.0565251	0.0887592	ENST00000332896	7	CRADD	8738	12	93677375	93894840	1	protein_coding	CASP2 and RIPK1 domain containing adaptor with death domain [Source:HGNC Symbol;Acc:HGNC:2340]
ENSG00000115464	12.8071	0.000345315	0.897707	0.0840318	0.00573888	5.07738	0.0817186	0.0840318	0.0577392	0.0840318	ENST00000492882	1	USP34	9736	2	61187463	61470769	-1	protein_coding	ubiquitin specific peptidase 34 [Source:HGNC Symbol;Acc:HGNC:20066]
ENSG00000101928	12.7943	0.000347675	2.13736	0.211926	0.00180992	6.15894	0.19445	0.211926	0.0444202	0.211926	ENST00000370783	7	MOSPD1	56180	X	134887626	134915267	-1	protein_coding	motile sperm domain containing 1 [Source:HGNC Symbol;Acc:HGNC:25235]
ENSG00000131018	12.7879	0.000348863	1.30996	0.111891	0.0191048	5.74735	0.12351	0.111891	0.0478649	0.111891	ENST00000413186	6	SYNE1	23345	6	152121684	152637801	-1	protein_coding	spectrin repeat containing nuclear envelope protein 1 [Source:HGNC Symbol;Acc:HGNC:17089]
ENSG00000136682	12.7846	0.000349494	0.859028	0.0834654	0.00243733	6.78032	0.0781513	0.0834654	0.0414371	0.0834654	ENST00000479583	5	CBWD2	150472	2	113437691	113496189	1	protein_coding	COBW domain containing 2 [Source:HGNC Symbol;Acc:HGNC:17907]
ENSG00000173376	12.7797	0.000350398	1.77703	0.170095	0.00760846	3.55105	0.161556	0.170095	0.10786	0.170095	ENST00000511408	1	NDNF	79625	4	121035613	121073021	-1	protein_coding	neuron derived neurotrophic factor [Source:HGNC Symbol;Acc:HGNC:26256]
ENSG00000079974	12.7766	0.000350987	0.793005	0.0745616	0.00473896	5.72118	0.0723928	0.0745616	0.0481291	0.0745616	ENST00000413505	1	RABL2B	11158	22	50767501	50783663	-1	protein_coding	RAB member of RAS oncogene family like 2B [Source:HGNC Symbol;Acc:HGNC:9800]
ENSG00000112584	12.7657	0.000353042	0.565389	0.0549682	0.00157061	6.8656	0.0514044	0.0549682	0.0411726	0.0549682	ENST00000630384	2	FAM120B	84498	6	170290703	170407065	1	protein_coding	family with sequence similarity 120B [Source:HGNC Symbol;Acc:HGNC:21109]
ENSG00000117280	12.7604	0.000354035	0.646397	0.0617059	0.00293384	5.7844	0.0588924	0.0617059	0.0475009	0.0617059	ENST00000235932	8	RAB29	8934	1	205767986	205775460	-1	protein_coding	RAB29 member RAS oncogene family [Source:HGNC Symbol;Acc:HGNC:9789]
ENSG00000101844	12.7535	0.000355339	0.768966	0.0726016	0.00429497	6.29429	0.0701237	0.0726016	0.0436393	0.0726016	ENST00000474825	1	ATG4A	115201	X	108091668	108154671	1	protein_coding	autophagy related 4A cysteine peptidase [Source:HGNC Symbol;Acc:HGNC:16489]
ENSG00000145794	12.7543	0.00035519	3.84227	0.302157	0.0820698	2.0439	0.377762	0.302157	0.20096	0.302157	ENST00000506709	1	MEGF10	84466	5	127290831	127465737	1	protein_coding	multiple EGF like domains 10 [Source:HGNC Symbol;Acc:HGNC:29634]
ENSG00000152402	12.7541	0.000355232	3.05616	0.282448	0.023168	4.09294	0.27807	0.282448	0.0856558	0.282448	ENST00000347596	2	GUCY1A2	2977	11	106674012	107018524	-1	protein_coding	guanylate cyclase 1 soluble subunit alpha 2 [Source:HGNC Symbol;Acc:HGNC:4684]
ENSG00000116977	12.7371	0.000358467	1.57016	0.149966	0.0070494	5.50397	0.143114	0.149966	0.0506257	0.149966	ENST00000525789	1	LGALS8	3964	1	236518000	236552981	1	protein_coding	galectin 8 [Source:HGNC Symbol;Acc:HGNC:6569]
ENSG00000133657	12.7364	0.0003586	1.15928	0.11321	0.00271851	5.78852	0.105479	0.11321	0.0474612	0.11321	ENST00000256031	8	ATP13A3	79572	3	194402672	194498364	-1	protein_coding	ATPase 13A3 [Source:HGNC Symbol;Acc:HGNC:24113]
ENSG00000007866	12.7344	0.000358983	1.00015	0.0930041	0.00701118	5.03049	0.0909293	0.0930041	0.0586946	0.0930041	ENST00000639578	2	TEAD3	7005	6	35473597	35497076	-1	protein_coding	TEA domain transcription factor 3 [Source:HGNC Symbol;Acc:HGNC:11716]
ENSG00000113742	12.7243	0.000360935	1.28255	0.119552	0.00870319	5.45429	0.116707	0.119552	0.0512934	0.119552	ENST00000519835	5	CPEB4	80315	5	173888280	173961976	1	protein_coding	cytoplasmic polyadenylation element binding protein 4 [Source:HGNC Symbol;Acc:HGNC:21747]
ENSG00000165757	12.721	0.000361565	1.43399	0.12806	0.0153392	3.17387	0.130467	0.12806	0.12716	0.12806	ENST00000465712	1	JCAD	57608	10	30012800	30115494	-1	protein_coding	junctional cadherin 5 associated [Source:HGNC Symbol;Acc:HGNC:29283]
ENSG00000128833	12.719	0.00036196	0.989396	0.0928211	0.00611851	4.91444	0.0904053	0.0928211	0.0611836	0.0928211	ENST00000559459	5	MYO5C	55930	15	52192322	52295798	-1	protein_coding	myosin VC [Source:HGNC Symbol;Acc:HGNC:7604]
ENSG00000169427	12.716	0.000362535	12.3578	0.886645	0.349135	2.85365	1.13121	0.886645	0.145764	0.886645	ENST00000648164	1	KCNK9	51305	8	139600838	139703056	-1	protein_coding	potassium two pore domain channel subfamily K member 9 [Source:HGNC Symbol;Acc:HGNC:6283]
ENSG00000274997	12.7048	0.000364724	11.0084	0.909069	0.191766	2.1212	1.02239	0.909069	0.195153	0.909069	ENST00000377459	2	HIST1H2AH	85235	6	27147129	27147515	1	protein_coding	histone cluster 1 H2A family member h [Source:HGNC Symbol;Acc:HGNC:13671]
ENSG00000164284	12.6997	0.000365722	0.59858	0.0593887	0.000469288	7.50956	0.054439	0.0593887	0.0403102	0.0593887	ENST00000416916	2	GRPEL2	134266	5	149345430	149354583	1	protein_coding	GrpE like 2 mitochondrial [Source:HGNC Symbol;Acc:HGNC:21060]
ENSG00000064726	12.6951	0.000366619	0.449244	0.0444487	0.000475683	6.69104	0.0408405	0.0444487	0.0417581	0.0444487	ENST00000560015	1	BTBD1	53339	15	83016422	83067354	-1	protein_coding	BTB domain containing 1 [Source:HGNC Symbol;Acc:HGNC:1120]
ENSG00000128245	12.6907	0.000367478	0.510779	0.0499132	0.0011647	7.70456	0.0464774	0.0499132	0.0404599	0.0499132	ENST00000420430	1	YWHAH	7533	22	31944461	31957603	1	protein_coding	tyrosine 3-monooxygenase/tryptophan 5-monooxygenase activation protein eta [Source:HGNC Symbol;Acc:HGNC:12853]
ENSG00000145868	12.6805	0.000369497	0.75465	0.0679597	0.00750528	5.27973	0.0749363	0.0679597	0.0539886	0.0679597	ENST00000394370	7	FBXO38	81545	5	148383935	148442836	1	protein_coding	F-box protein 38 [Source:HGNC Symbol;Acc:HGNC:28844]
ENSG00000188095	12.6722	0.000371128	7.13573	0.651536	0.0620379	3.19265	0.649056	0.651536	0.126129	0.651536	ENST00000341735	4	MESP2	145873	15	89760591	89778754	1	protein_coding	mesoderm posterior bHLH transcription factor 2 [Source:HGNC Symbol;Acc:HGNC:29659]
ENSG00000121892	12.6647	0.000372616	0.767953	0.0762837	0.000511593	5.6658	0.0700172	0.0762837	0.0487105	0.0762837	ENST00000507020	1	PDS5A	23244	4	39822863	39977956	-1	protein_coding	PDS5 cohesin associated factor A [Source:HGNC Symbol;Acc:HGNC:29088]
ENSG00000154134	12.6682	0.000371926	1.52502	0.144426	0.00807565	5.19764	0.1387	0.144426	0.0554338	0.144426	ENST00000528820	5	ROBO3	64221	11	124865386	124881470	1	protein_coding	roundabout guidance receptor 3 [Source:HGNC Symbol;Acc:HGNC:13433]
ENSG00000163683	12.6663	0.000372314	8.2652	0.797145	0.0293748	3.98321	0.755374	0.797145	0.089691	0.797145	ENST00000507613	5	SMIM14	201895	4	39546330	39639090	-1	protein_coding	small integral membrane protein 14 [Source:HGNC Symbol;Acc:HGNC:27321]
ENSG00000165140	12.6667	0.000372223	7.77969	0.660249	0.117721	3.06006	0.707925	0.660249	0.133561	0.660249	ENST00000414122	1	FBP1	2203	9	94603133	94640249	-1	protein_coding	fructose-bisphosphatase 1 [Source:HGNC Symbol;Acc:HGNC:3606]
ENSG00000143493	12.6526	0.000375052	0.544713	0.0534302	0.00104106	7.96187	0.0495194	0.0534302	0.0409623	0.0534302	ENST00000469606	5	INTS7	25896	1	211940399	212035542	-1	protein_coding	integrator complex subunit 7 [Source:HGNC Symbol;Acc:HGNC:24484]
ENSG00000158473	12.6582	0.000373917	3.80075	0.321089	0.0589862	3.06914	0.349074	0.321089	0.133041	0.321089	ENST00000368171	3	CD1D	912	1	158179947	158184896	1	protein_coding	CD1d molecule [Source:HGNC Symbol;Acc:HGNC:1637]
ENSG00000165714	12.6533	0.000374912	0.906269	0.0767636	0.0138633	4.33284	0.0843277	0.0767636	0.0772474	0.0772474	ENST00000298571	6	BORCS5	118426	12	12357079	12469694	1	protein_coding	BLOC-1 related complex subunit 5 [Source:HGNC Symbol;Acc:HGNC:17950]
ENSG00000167964	12.6549	0.000374592	2.71587	0.221762	0.0498249	3.17384	0.250879	0.221762	0.127162	0.221762	ENST00000541451	5	RAB26	25837	16	2140803	2154165	1	protein_coding	RAB26 member RAS oncogene family [Source:HGNC Symbol;Acc:HGNC:14259]
ENSG00000170989	12.6558	0.000374397	3.49772	0.303989	0.0457837	2.41694	0.318721	0.303989	0.174013	0.303989	ENST00000648480	1	S1PR1	1901	1	101236888	101241518	1	protein_coding	sphingosine-1-phosphate receptor 1 [Source:HGNC Symbol;Acc:HGNC:3165]
ENSG00000079335	12.6391	0.000377768	2.70039	0.254948	0.0150909	5.62955	0.245506	0.254948	0.0491094	0.254948	ENST00000644813	1	CDC14A	8556	1	100345025	100520277	1	protein_coding	cell division cycle 14A [Source:HGNC Symbol;Acc:HGNC:1718]
ENSG00000110697	12.6368	0.000378233	1.78817	0.155149	0.0236685	4.06755	0.163241	0.155149	0.0865824	0.155149	ENST00000525568	1	PITPNM1	9600	11	67491768	67506263	-1	protein_coding	phosphatidylinositol transfer protein membrane associated 1 [Source:HGNC Symbol;Acc:HGNC:9003]
ENSG00000127804	12.632	0.000379193	0.757994	0.0723837	0.00341566	6.08156	0.0689087	0.0723837	0.0449376	0.0723837	ENST00000381977	3	METTL16	79066	17	2405562	2511891	-1	protein_coding	methyltransferase like 16 [Source:HGNC Symbol;Acc:HGNC:28484]
ENSG00000115548	12.6299	0.000379627	0.768088	0.0728548	0.00395402	5.60725	0.0700027	0.0728548	0.0493626	0.0728548	ENST00000466058	1	KDM3A	55818	2	86440647	86492716	1	protein_coding	lysine demethylase 3A [Source:HGNC Symbol;Acc:HGNC:20815]
ENSG00000125895	12.619	0.000381844	1.99632	0.181462	0.0181697	4.08652	0.181484	0.181462	0.0858898	0.181462	ENST00000481747	1	TMEM74B	55321	20	1180561	1185415	-1	protein_coding	transmembrane protein 74B [Source:HGNC Symbol;Acc:HGNC:15893]
ENSG00000169962	12.6108	0.000383523	6.25504	0.435243	0.190261	2.27803	0.568657	0.435243	0.183732	0.435243	ENST00000339381	5	TAS1R3	83756	1	1331314	1335306	1	protein_coding	taste 1 receptor member 3 [Source:HGNC Symbol;Acc:HGNC:15661]
ENSG00000203805	12.6109	0.0003835	3.983	0.358664	0.0396358	3.85107	0.365085	0.358664	0.0947848	0.358664	ENST00000496437	1	PLPP4	196051	10	120456954	120589855	1	protein_coding	phospholipid phosphatase 4 [Source:HGNC Symbol;Acc:HGNC:23531]
ENSG00000115539	12.6043	0.000384856	0.723973	0.070791	0.00160622	5.68478	0.0658405	0.070791	0.0485076	0.070791	ENST00000264254	10	PDCL3	79031	2	100562690	100576735	1	protein_coding	phosducin like 3 [Source:HGNC Symbol;Acc:HGNC:28860]
ENSG00000158161	12.5992	0.000385915	0.533154	0.0501629	0.00315242	6.24905	0.0484826	0.0501629	0.0438862	0.0501629	ENST00000436342	6	EYA3	2140	1	27970344	28088696	-1	protein_coding	EYA transcriptional coactivator and phosphatase 3 [Source:HGNC Symbol;Acc:HGNC:3521]
ENSG00000116771	12.5948	0.000386831	1.51684	0.133985	0.0176988	4.02466	0.138977	0.133985	0.0881584	0.133985	ENST00000375826	3	AGMAT	79814	1	15572353	15585110	-1	protein_coding	agmatinase [Source:HGNC Symbol;Acc:HGNC:18407]
ENSG00000125630	12.594	0.00038699	1.66156	0.162076	0.00407989	5.64872	0.152064	0.162076	0.0488965	0.162076	ENST00000475318	1	POLR1B	84172	2	112541915	112577150	1	protein_coding	RNA polymerase I subunit B [Source:HGNC Symbol;Acc:HGNC:20454]
ENSG00000169683	12.5897	0.000387879	0.877474	0.0837738	0.00397361	5.33344	0.0799823	0.0837738	0.0531029	0.0837738	ENST00000577638	1	LRRC45	201255	17	82023302	82031151	1	protein_coding	leucine rich repeat containing 45 [Source:HGNC Symbol;Acc:HGNC:28302]
ENSG00000117602	12.5742	0.000391105	1.07512	0.102655	0.00485686	4.10369	0.0977658	0.102655	0.0852653	0.102655	ENST00000374393	4	RCAN3	11123	1	24502351	24541040	1	protein_coding	RCAN family member 3 [Source:HGNC Symbol;Acc:HGNC:3042]
ENSG00000120162	12.5748	0.000390986	0.797225	0.0768498	0.00287269	5.53746	0.0728342	0.0768498	0.0501988	0.0768498	ENST00000603061	1	MOB3B	79817	9	27325209	27529781	-1	protein_coding	MOB kinase activator 3B [Source:HGNC Symbol;Acc:HGNC:23825]
ENSG00000163930	12.5636	0.00039333	1.1365	0.112868	0.00078128	6.97537	0.103323	0.112868	0.040888	0.112868	ENST00000478368	1	BAP1	8314	3	52401013	52410350	-1	protein_coding	BRCA1 associated protein 1 [Source:HGNC Symbol;Acc:HGNC:950]
ENSG00000221843	12.564	0.000393254	3.35148	0.266896	0.0682525	3.1477	0.30596	0.266896	0.12861	0.266896	ENST00000447166	2	C2orf16	84226	2	27537386	27582721	1	protein_coding	chromosome 2 open reading frame 16 [Source:HGNC Symbol;Acc:HGNC:25275]
ENSG00000105185	12.5594	0.000394214	0.557034	0.0552449	0.000458431	7.39533	0.0506398	0.0552449	0.0403143	0.0552449	ENST00000379316	3	PDCD5	9141	19	32581068	32587452	1	protein_coding	programmed cell death 5 [Source:HGNC Symbol;Acc:HGNC:8764]
ENSG00000112667	12.5565	0.00039483	1.3161	0.130849	0.000761645	7.42923	0.119907	0.130849	0.040306	0.130849	ENST00000505042	1	DNPH1	10591	6	43225629	43229484	-1	protein_coding	2'-deoxynucleoside 5'-phosphate N-hydrolase 1 [Source:HGNC Symbol;Acc:HGNC:21218]
ENSG00000102710	12.5518	0.000395834	0.561297	0.0525441	0.0035856	6.63753	0.0517964	0.0525441	0.0419735	0.0525441	ENST00000493537	5	SUPT20H	55578	13	37009312	37059713	-1	protein_coding	SPT20 homolog SAGA complex component [Source:HGNC Symbol;Acc:HGNC:20596]
ENSG00000065413	12.5486	0.000396504	5.4066	0.404483	0.136177	4.24911	0.495417	0.404483	0.0800977	0.404483	ENST00000409919	5	ANKRD44	91526	2	196967017	197311173	-1	protein_coding	ankyrin repeat domain 44 [Source:HGNC Symbol;Acc:HGNC:25259]
ENSG00000185163	12.5478	0.000396667	1.00049	0.0962889	0.00376002	6.73214	0.0909538	0.0962889	0.0416045	0.0962889	ENST00000397333	3	DDX51	317781	12	132136594	132144335	-1	protein_coding	DEAD-box helicase 51 [Source:HGNC Symbol;Acc:HGNC:20082]
ENSG00000073350	12.5449	0.000397292	1.76544	0.165625	0.0109184	4.42193	0.161829	0.165625	0.074339	0.165625	ENST00000579392	5	LLGL2	3993	17	75525080	75575208	1	protein_coding	LLGL2 scribble cell polarity complex component [Source:HGNC Symbol;Acc:HGNC:6629]
ENSG00000158164	12.5421	0.000397895	4.54312	0.451368	0.00294482	5.36929	0.413181	0.451368	0.0525391	0.451368	ENST00000289373	4	TMSB15A	286527	X	102513676	102516784	-1	protein_coding	thymosin beta 15a [Source:HGNC Symbol;Acc:HGNC:30744]
ENSG00000217555	12.5433	0.000397622	2.69118	0.267054	0.00206424	6.46793	0.244672	0.267054	0.0427655	0.267054	ENST00000351137	8	CKLF	51192	16	66552563	66566251	1	protein_coding	chemokine like factor [Source:HGNC Symbol;Acc:HGNC:13253]
ENSG00000143816	12.5389	0.000398565	4.62258	0.386958	0.0753003	2.72682	0.422301	0.386958	0.153618	0.386958	ENST00000272164	5	WNT9A	7483	1	227918656	227947898	-1	protein_coding	Wnt family member 9A [Source:HGNC Symbol;Acc:HGNC:12778]
ENSG00000076928	12.5188	0.000402873	1.94999	0.149954	0.0450444	5.06224	0.178719	0.149954	0.0580443	0.149954	ENST00000594044	1	ARHGEF1	9138	19	41883161	41930150	1	protein_coding	Rho guanine nucleotide exchange factor 1 [Source:HGNC Symbol;Acc:HGNC:681]
ENSG00000197576	12.52	0.000402615	1.35838	0.125867	0.00997193	5.22934	0.123612	0.125867	0.0548629	0.125867	ENST00000610970	1	HOXA4	3201	7	27128507	27130799	-1	protein_coding	homeobox A4 [Source:HGNC Symbol;Acc:HGNC:5105]
ENSG00000174137	12.5101	0.000404751	2.66203	0.192181	0.0740221	4.08145	0.244543	0.192181	0.0860747	0.192181	ENST00000489363	5	FAM53A	152877	4	1617915	1684302	-1	protein_coding	family with sequence similarity 53 member A [Source:HGNC Symbol;Acc:HGNC:31860]
ENSG00000182379	12.5012	0.000406695	1.88138	0.177783	0.0103547	5.49013	0.171036	0.177783	0.0508075	0.177783	ENST00000555154	1	NXPH4	11247	12	57216795	57226449	1	protein_coding	neurexophilin 4 [Source:HGNC Symbol;Acc:HGNC:8078]
ENSG00000124299	12.498	0.000407388	2.02594	0.201011	0.00158303	5.47007	0.184183	0.201011	0.0510767	0.201011	ENST00000588719	5	PEPD	5184	19	33386950	33521794	-1	protein_coding	peptidase D [Source:HGNC Symbol;Acc:HGNC:8840]
ENSG00000134917	12.4966	0.00040769	12.8117	1.04333	0.237836	1.99972	1.16594	1.04333	0.204334	1.04333	ENST00000531752	1	ADAMTS8	11095	11	130404925	130428993	-1	protein_coding	ADAM metallopeptidase with thrombospondin type 1 motif 8 [Source:HGNC Symbol;Acc:HGNC:224]
ENSG00000114650	12.4927	0.000408547	0.978678	0.0961339	0.0017339	5.87591	0.088993	0.0961339	0.0466447	0.0961339	ENST00000448217	2	SCAP	22937	3	47413694	47477126	-1	protein_coding	SREBF chaperone [Source:HGNC Symbol;Acc:HGNC:30634]
ENSG00000106852	12.4875	0.000409688	1.32542	0.114847	0.0176946	4.65685	0.120514	0.114847	0.067409	0.114847	ENST00000560485	1	LHX6	26468	9	122202577	122229626	-1	protein_coding	LIM homeobox 6 [Source:HGNC Symbol;Acc:HGNC:21735]
ENSG00000143761	12.4859	0.000410031	0.758457	0.0757201	0.000125538	8.64903	0.0689831	0.0757201	0.0440925	0.0757201	ENST00000473546	1	ARF1	375	1	228082660	228099212	1	protein_coding	ADP ribosylation factor 1 [Source:HGNC Symbol;Acc:HGNC:652]
ENSG00000154237	12.4852	0.000410186	5.30958	0.390914	0.140044	2.16342	0.485434	0.390914	0.192031	0.390914	ENST00000532145	1	LRRK1	79705	15	100919215	101078254	1	protein_coding	leucine rich repeat kinase 1 [Source:HGNC Symbol;Acc:HGNC:18608]
ENSG00000185896	12.4706	0.000413406	2.48006	0.24671	0.00129548	7.38896	0.225515	0.24671	0.0403165	0.24671	ENST00000472564	1	LAMP1	3916	13	113297241	113323672	1	protein_coding	lysosomal associated membrane protein 1 [Source:HGNC Symbol;Acc:HGNC:6499]
ENSG00000126464	12.4667	0.000414262	3.6859	0.363505	0.00508437	5.30909	0.33521	0.363505	0.0534984	0.363505	ENST00000593853	1	PRR12	57479	19	49591643	49626439	1	protein_coding	proline rich 12 [Source:HGNC Symbol;Acc:HGNC:29217]
ENSG00000198793	12.4605	0.000415657	0.755619	0.0737017	0.00186028	6.04662	0.0687552	0.0737017	0.0451932	0.0737017	ENST00000473471	5	MTOR	2475	1	11106535	11262507	-1	protein_coding	mechanistic target of rapamycin [Source:HGNC Symbol;Acc:HGNC:3942]
ENSG00000196922	12.4524	0.000417462	1.09284	0.102773	0.00651076	5.4359	0.100324	0.102773	0.0515517	0.102773	ENST00000528327	1	ZNF252P	286101	8	144973589	145002895	-1	transcribed_unitary_pseudogene	zinc finger protein 252 pseudogene [Source:HGNC Symbol;Acc:HGNC:13046]
ENSG00000125813	12.447	0.000418667	5.17596	0.387523	0.130073	1.63986	0.473689	0.387523	0.233335	0.387523	ENST00000398485	6	PAX1	5075	20	21705659	21718486	1	protein_coding	paired box 1 [Source:HGNC Symbol;Acc:HGNC:8615]
ENSG00000123892	12.4276	0.000423027	16.8558	1.62736	0.058227	3.36116	1.54848	1.62736	0.117194	1.62736	ENST00000526372	1	RAB38	23682	11	88113242	88175467	-1	protein_coding	RAB38 member RAS oncogene family [Source:HGNC Symbol;Acc:HGNC:9776]
ENSG00000031081	12.4128	0.000426404	2.15339	0.188003	0.0273358	4.63902	0.195871	0.188003	0.0678934	0.188003	ENST00000264245	8	ARHGAP31	57514	3	119294373	119420714	1	protein_coding	Rho GTPase activating protein 31 [Source:HGNC Symbol;Acc:HGNC:29216]
ENSG00000137819	12.4148	0.000425956	3.55294	0.344707	0.010587	4.6907	0.322999	0.344707	0.0665098	0.344707	ENST00000340965	4	PAQR5	54852	15	69298947	69407780	1	protein_coding	progestin and adipoQ receptor family member 5 [Source:HGNC Symbol;Acc:HGNC:29645]
ENSG00000181513	12.4131	0.000426329	3.57832	0.335462	0.0223695	4.43379	0.32533	0.335462	0.0739627	0.335462	ENST00000587976	5	ACBD4	79777	17	45132600	45144181	1	protein_coding	acyl-CoA binding domain containing 4 [Source:HGNC Symbol;Acc:HGNC:23337]
ENSG00000204673	12.4123	0.000426514	1.9527	0.194324	0.000946008	7.1671	0.177618	0.194324	0.0405254	0.194324	ENST00000344175	9	AKT1S1	84335	19	49869033	49878459	-1	protein_coding	AKT1 substrate 1 [Source:HGNC Symbol;Acc:HGNC:28426]
ENSG00000133265	12.4087	0.000427329	2.2641	0.224438	0.00197289	5.66494	0.205861	0.224438	0.0487198	0.224438	ENST00000588971	1	HSPBP1	23640	19	55262231	55280381	-1	protein_coding	HSPA (Hsp70) binding protein 1 [Source:HGNC Symbol;Acc:HGNC:24989]
ENSG00000149781	12.4067	0.000427797	4.79601	0.365575	0.114027	3.10404	0.462211	0.365575	0.131058	0.365575	ENST00000545896	1	FERMT3	83706	11	64206678	64223886	1	protein_coding	fermitin family member 3 [Source:HGNC Symbol;Acc:HGNC:23151]
ENSG00000152217	12.4057	0.000428028	5.29555	0.5074	0.0221547	2.98175	0.491619	0.5074	0.138105	0.5074	ENST00000591940	1	SETBP1	26040	18	44680173	45068510	1	protein_coding	SET binding protein 1 [Source:HGNC Symbol;Acc:HGNC:15573]
ENSG00000176049	12.3976	0.000429884	3.00152	0.287989	0.0121624	5.73348	0.27329	0.287989	0.0480041	0.287989	ENST00000507343	1	JAKMIP2	9832	5	147585439	147782848	-1	protein_coding	janus kinase and microtubule interacting protein 2 [Source:HGNC Symbol;Acc:HGNC:29067]
ENSG00000167733	12.393	0.000430943	2.15354	0.201499	0.0138543	5.00366	0.19604	0.201499	0.0592548	0.201499	ENST00000583928	5	HSD11B1L	374875	19	5680604	5688523	1	protein_coding	hydroxysteroid 11-beta dehydrogenase 1 like [Source:HGNC Symbol;Acc:HGNC:30419]
ENSG00000078177	12.3858	0.000432606	1.86253	0.18453	0.00172258	6.75257	0.169348	0.18453	0.0415318	0.18453	ENST00000515550	1	N4BP2	55728	4	40056826	40158252	1	protein_coding	NEDD4 binding protein 2 [Source:HGNC Symbol;Acc:HGNC:29851]
ENSG00000147255	12.3832	0.00043321	4.47351	0.430751	0.0166004	4.90081	0.406871	0.430751	0.0614868	0.430751	ENST00000361420	7	IGSF1	3547	X	131273506	131578899	-1	protein_coding	immunoglobulin superfamily member 1 [Source:HGNC Symbol;Acc:HGNC:5948]
ENSG00000121039	12.3756	0.000434973	0.760669	0.0697274	0.00633952	6.06614	0.0696104	0.0697274	0.0450486	0.0697274	ENST00000519380	1	RDH10	157506	8	73294612	73325281	1	protein_coding	retinol dehydrogenase 10 [Source:HGNC Symbol;Acc:HGNC:19975]
ENSG00000170214	12.377	0.000434662	4.10463	0.300912	0.109552	2.61507	0.375646	0.300912	0.160773	0.300912	ENST00000306675	4	ADRA1B	147	5	159865080	159972544	1	protein_coding	adrenoceptor alpha 1B [Source:HGNC Symbol;Acc:HGNC:278]
ENSG00000144597	12.3633	0.000437849	0.680125	0.0673073	0.000705156	7.03476	0.06186	0.0673073	0.0407583	0.0673073	ENST00000396842	6	EAF1	85403	3	15427355	15450635	1	protein_coding	ELL associated factor 1 [Source:HGNC Symbol;Acc:HGNC:20907]
ENSG00000225828	12.362	0.000438167	3.2511	0.301977	0.0231337	3.9717	0.297238	0.301977	0.0901184	0.301977	ENST00000428500	1	FAM229A	100128071	1	32361270	32364278	-1	protein_coding	family with sequence similarity 229 member A [Source:HGNC Symbol;Acc:HGNC:44652]
ENSG00000100664	12.3545	0.000439923	0.558623	0.0551508	0.000711502	7.67452	0.0508025	0.0551508	0.040424	0.0551508	ENST00000559249	5	EIF5	1983	14	103333544	103345025	1	protein_coding	eukaryotic translation initiation factor 5 [Source:HGNC Symbol;Acc:HGNC:3299]
ENSG00000160207	12.3541	0.000440008	2.16052	0.179876	0.0361757	3.84618	0.196411	0.179876	0.094981	0.179876	ENST00000443485	1	HSF2BP	11077	21	43529192	43659493	-1	protein_coding	heat shock transcription factor 2 binding protein [Source:HGNC Symbol;Acc:HGNC:5226]
ENSG00000102738	12.3498	0.000441043	0.619953	0.0605435	0.00145186	5.88066	0.0565912	0.0605435	0.0466017	0.0605435	ENST00000498078	1	MRPS31	10240	13	40729135	40771173	-1	protein_coding	mitochondrial ribosomal protein S31 [Source:HGNC Symbol;Acc:HGNC:16632]
ENSG00000005189	12.3403	0.00044329	2.23818	0.215607	0.00821037	4.7732	0.207244	0.215607	0.0644322	0.215607	ENST00000566276	5	REXO5	81691	16	20806429	20849668	1	protein_coding	RNA exonuclease 5 [Source:HGNC Symbol;Acc:HGNC:24661]
ENSG00000088543	12.341	0.000443115	2.54101	0.211086	0.0430155	3.13682	0.23234	0.211086	0.129217	0.211086	ENST00000357203	7	C3orf18	51161	3	50558025	50571027	-1	protein_coding	chromosome 3 open reading frame 18 [Source:HGNC Symbol;Acc:HGNC:24837]
ENSG00000205542	12.3338	0.000444818	6.95306	0.69382	0.00148545	6.86107	0.632098	0.69382	0.0411856	0.69382	ENST00000380635	5	TMSB4X	7114	X	12975108	12977227	1	protein_coding	thymosin beta 4 X-linked [Source:HGNC Symbol;Acc:HGNC:11881]
ENSG00000010404	12.3282	0.000446158	0.677981	0.0662002	0.00159786	5.73804	0.0617581	0.0662002	0.0479582	0.0662002	ENST00000428056	6	IDS	3423	X	149476990	149521096	-1	protein_coding	iduronate 2-sulfatase [Source:HGNC Symbol;Acc:HGNC:5389]
ENSG00000101000	12.3256	0.000446787	3.16623	0.314322	0.00230113	6.26789	0.288028	0.314322	0.043782	0.314322	ENST00000634509	1	PROCR	10544	20	35172073	35216240	1	protein_coding	protein C receptor [Source:HGNC Symbol;Acc:HGNC:9452]
ENSG00000166582	12.3216	0.000447737	0.487034	0.0478103	0.000893091	7.15791	0.0443958	0.0478103	0.0405392	0.0478103	ENST00000299736	4	CENPV	201161	17	16342534	16353656	-1	protein_coding	centromere protein V [Source:HGNC Symbol;Acc:HGNC:29920]
ENSG00000155508	12.3109	0.000450312	0.500679	0.0491089	0.000958993	6.5938	0.0455176	0.0491089	0.042163	0.0491089	ENST00000517568	5	CNOT8	9337	5	154857553	154876793	1	protein_coding	CCR4-NOT transcription complex subunit 8 [Source:HGNC Symbol;Acc:HGNC:9207]
ENSG00000132906	12.3025	0.000452345	1.47221	0.142208	0.00501328	5.27434	0.133858	0.142208	0.0540801	0.142208	ENST00000348549	9	CASP9	842	1	15490832	15526534	-1	protein_coding	caspase 9 [Source:HGNC Symbol;Acc:HGNC:1511]
ENSG00000110455	12.3005	0.000452845	1.29184	0.101884	0.0273004	4.40935	0.117732	0.101884	0.0747411	0.101884	ENST00000527557	5	ACCS	84680	11	44065925	44084222	1	protein_coding	1-aminocyclopropane-1-carboxylate synthase homolog (inactive) [Source:HGNC Symbol;Acc:HGNC:23989]
ENSG00000117322	12.2962	0.000453884	3.60257	0.228399	0.131858	3.92026	0.329511	0.228399	0.0920668	0.228399	ENST00000640301	1	CR2	1380	1	207454230	207489895	1	protein_coding	complement C3d receptor 2 [Source:HGNC Symbol;Acc:HGNC:2336]
ENSG00000162975	12.2843	0.000456788	17.7447	1.6104	0.164075	1.54836	1.66606	1.6104	0.241158	1.6104	ENST00000295082	2	KCNF1	3754	2	10911937	10914225	1	protein_coding	potassium voltage-gated channel modifier subfamily F member 1 [Source:HGNC Symbol;Acc:HGNC:6246]
ENSG00000123415	12.2715	0.00045993	0.670469	0.063597	0.00344992	5.59025	0.0609752	0.063597	0.0495601	0.063597	ENST00000509078	1	SMUG1	23583	12	54121277	54189008	-1	protein_coding	single-strand-selective monofunctional uracil-DNA glycosylase 1 [Source:HGNC Symbol;Acc:HGNC:17148]
ENSG00000198346	12.2693	0.000460467	4.59202	0.352976	0.106226	2.14333	0.41763	0.352976	0.193512	0.352976	ENST00000396403	8	ZNF813	126017	19	53467735	53496255	1	protein_coding	zinc finger protein 813 [Source:HGNC Symbol;Acc:HGNC:33257]
ENSG00000253293	12.2656	0.000461393	1.84451	0.183381	0.00107006	6.97769	0.16776	0.183381	0.0408826	0.183381	ENST00000521421	1	HOXA10	3206	7	27170591	27180261	-1	protein_coding	homeobox A10 [Source:HGNC Symbol;Acc:HGNC:5100]
ENSG00000107736	12.2612	0.000462477	5.01277	0.480139	0.0211381	5.26269	0.457398	0.480139	0.0542796	0.480139	ENST00000299366	11	CDH23	64072	10	71396934	71815947	1	protein_coding	cadherin related 23 [Source:HGNC Symbol;Acc:HGNC:13733]
ENSG00000184351	12.2598	0.00046283	5.5163	0.454442	0.0971884	2.73674	0.501574	0.454442	0.152994	0.454442	ENST00000390689	2	KRTAP19-1	337882	21	30479699	30480344	-1	protein_coding	keratin associated protein 19-1 [Source:HGNC Symbol;Acc:HGNC:18936]
ENSG00000145996	12.25	0.000465258	0.732651	0.070094	0.00317111	6.34657	0.0668448	0.070094	0.0433669	0.070094	ENST00000613575	4	CDKAL1	54901	6	20534457	21232404	1	protein_coding	CDK5 regulatory subunit associated protein 1 like 1 [Source:HGNC Symbol;Acc:HGNC:21050]
ENSG00000266412	12.2228	0.000472093	0.407848	0.0405229	0.000261803	7.99699	0.0370772	0.0405229	0.0410582	0.0410582	ENST00000583565	5	NCOA4	8031	10	46005088	46030714	-1	protein_coding	nuclear receptor coactivator 4 [Source:HGNC Symbol;Acc:HGNC:7671]
ENSG00000171310	12.2147	0.000474155	1.92987	0.175958	0.0170292	4.09942	0.176028	0.175958	0.0854204	0.175958	ENST00000546689	1	CHST11	50515	12	104455295	104762014	1	protein_coding	carbohydrate sulfotransferase 11 [Source:HGNC Symbol;Acc:HGNC:17422]
ENSG00000173960	12.2092	0.000475541	0.500998	0.0479672	0.00213256	6.30716	0.0458658	0.0479672	0.0435711	0.0479672	ENST00000309033	4	UBXN2A	165324	2	23927285	24004909	1	protein_coding	UBX domain protein 2A [Source:HGNC Symbol;Acc:HGNC:27265]
ENSG00000166578	12.2057	0.000476444	2.60348	0.220204	0.0401443	3.40094	0.236703	0.220204	0.115172	0.220204	ENST00000416617	2	IQCD	115811	12	113195441	113221094	-1	protein_coding	IQ motif containing D [Source:HGNC Symbol;Acc:HGNC:25168]
ENSG00000132881	12.2028	0.00047719	5.57688	0.495458	0.0622298	3.93408	0.510185	0.495458	0.0915373	0.495458	ENST00000375599	7	CPLANE2	79363	1	16231700	16237162	-1	protein_coding	REM2 and RAB like small GTPase 1 [Source:HGNC Symbol;Acc:HGNC:28127]
ENSG00000175984	12.2007	0.000477706	1.09649	0.09952	0.0101295	5.47636	0.0999001	0.09952	0.0509916	0.09952	ENST00000393274	5	DENND2C	163259	1	114582848	114670422	-1	protein_coding	DENN domain containing 2C [Source:HGNC Symbol;Acc:HGNC:24748]
ENSG00000169228	12.1911	0.000480192	1.09921	0.108586	0.0013352	6.76879	0.099941	0.108586	0.0414759	0.108586	ENST00000504395	1	RAB24	53917	5	177301198	177303744	-1	protein_coding	RAB24 member RAS oncogene family [Source:HGNC Symbol;Acc:HGNC:9765]
ENSG00000162367	12.1878	0.000481038	3.7514	0.335635	0.0395045	2.32097	0.341364	0.335635	0.180689	0.335635	ENST00000481091	1	TAL1	6886	1	47216290	47232220	-1	protein_coding	TAL bHLH transcription factor 1 erythroid differentiation factor [Source:HGNC Symbol;Acc:HGNC:11556]
ENSG00000140474	12.1789	0.000483328	0.770716	0.0747857	0.00228583	6.13375	0.0711557	0.0747857	0.0445819	0.0747857	ENST00000568718	5	ULK3	25989	15	74836116	74843346	-1	protein_coding	unc-51 like kinase 3 [Source:HGNC Symbol;Acc:HGNC:19703]
ENSG00000122642	12.1676	0.000486275	2.21239	0.212179	0.00906009	5.35082	0.201617	0.212179	0.0528269	0.212179	ENST00000468510	5	FKBP9	11328	7	32957404	33006931	1	protein_coding	FK506 binding protein 9 [Source:HGNC Symbol;Acc:HGNC:3725]
ENSG00000102034	12.1638	0.000487251	2.06243	0.204891	0.00135125	6.73548	0.187494	0.204891	0.0415924	0.204891	ENST00000615377	4	ELF4	2000	X	130064874	130110716	-1	protein_coding	E74 like ETS transcription factor 4 [Source:HGNC Symbol;Acc:HGNC:3319]
ENSG00000138074	12.1628	0.000487521	1.20925	0.119413	0.00151146	6.15853	0.109981	0.119413	0.0444228	0.119413	ENST00000310574	7	SLC5A6	8884	2	27199587	27212958	-1	protein_coding	solute carrier family 5 member 6 [Source:HGNC Symbol;Acc:HGNC:11041]
ENSG00000164091	12.1589	0.000488539	0.881038	0.0877935	0.000310277	7.87085	0.0801173	0.0877935	0.0407446	0.0877935	ENST00000487402	1	WDR82	80335	3	52254421	52288020	-1	protein_coding	WD repeat domain 82 [Source:HGNC Symbol;Acc:HGNC:28826]
ENSG00000182397	12.1524	0.000490249	2.96063	0.195186	0.100878	3.04898	0.282923	0.195186	0.134197	0.195186	ENST00000425045	2	DNM1P46	196968	15	99790156	99806927	-1	transcribed_unprocessed_pseudogene	dynamin 1 pseudogene 46 [Source:HGNC Symbol;Acc:HGNC:35199]
ENSG00000115112	12.1479	0.000491437	2.7166	0.255588	0.0160713	4.36362	0.248248	0.255588	0.0762271	0.255588	ENST00000464621	1	TFCP2L1	29842	2	121216587	121285207	-1	protein_coding	transcription factor CP2 like 1 [Source:HGNC Symbol;Acc:HGNC:17925]
ENSG00000183853	12.1495	0.000491023	0.508716	0.0496944	0.00117719	6.66588	0.0463353	0.0496944	0.0418571	0.0496944	ENST00000368172	1	KIRREL1	55243	1	157993273	158100262	1	protein_coding	kirre like nephrin family adhesion molecule 1 [Source:HGNC Symbol;Acc:HGNC:15734]
ENSG00000124006	12.1337	0.000495196	0.716005	0.0700666	0.00153383	6.94089	0.0651238	0.0700666	0.0409709	0.0700666	ENST00000404537	5	OBSL1	23363	2	219550729	219571859	-1	protein_coding	obscurin like 1 [Source:HGNC Symbol;Acc:HGNC:29092]
ENSG00000161011	12.1249	0.000497519	0.945875	0.0854535	0.00913397	5.58598	0.0876104	0.0854535	0.0496103	0.0854535	ENST00000626660	1	SQSTM1	8878	5	179806398	179838078	1	protein_coding	sequestosome 1 [Source:HGNC Symbol;Acc:HGNC:11280]
ENSG00000186193	12.1255	0.000497373	5.0024	0.498186	0.00205437	6.41737	0.455178	0.498186	0.0430128	0.498186	ENST00000409687	4	SAPCD2	89958	9	137062124	137070588	-1	protein_coding	suppressor APC domain containing 2 [Source:HGNC Symbol;Acc:HGNC:28055]
ENSG00000276219	12.1169	0.000499677	12.3446	0.836273	0.398183	3.32347	1.12247	0.836273	0.119141	0.836273	ENST00000621741	1	ZNF676	163223	CHR_HSCHR19_3_CTG2	22179091	22215686	-1	protein_coding	zinc finger protein 676 [Source:HGNC Symbol;Acc:HGNC:20429]
ENSG00000105186	12.1121	0.000500957	0.778009	0.0731645	0.00463646	4.94349	0.0707459	0.0731645	0.0605449	0.0731645	ENST00000591100	6	ANKRD27	84079	19	32597007	32676597	-1	protein_coding	ankyrin repeat domain 27 [Source:HGNC Symbol;Acc:HGNC:25310]
ENSG00000107897	12.112	0.000500988	0.953467	0.0923359	0.00301081	5.8787	0.0866981	0.0923359	0.0466194	0.0923359	ENST00000375905	8	ACBD5	91452	10	27195214	27242130	-1	protein_coding	acyl-CoA binding domain containing 5 [Source:HGNC Symbol;Acc:HGNC:23338]
ENSG00000143575	12.1106	0.000501356	1.10899	0.11063	0.000268822	8.1866	0.100889	0.11063	0.0416915	0.11063	ENST00000457918	6	HAX1	10456	1	154272511	154275875	1	protein_coding	HCLS1 associated protein X-1 [Source:HGNC Symbol;Acc:HGNC:16915]
ENSG00000127220	12.1058	0.000502665	2.53173	0.243026	0.0101466	3.60445	0.230334	0.243026	0.105381	0.243026	ENST00000593489	1	ABHD8	79575	19	17292131	17310236	-1	protein_coding	abhydrolase domain containing 8 [Source:HGNC Symbol;Acc:HGNC:23759]
ENSG00000117877	12.1022	0.000503628	4.81723	0.476036	0.00568719	5.83751	0.438203	0.476036	0.0469975	0.476036	ENST00000309424	7	CD3EAP	10849	19	45406209	45410766	1	protein_coding	CD3e molecule associated protein [Source:HGNC Symbol;Acc:HGNC:24219]
ENSG00000133316	12.0997	0.000504299	0.575092	0.0549499	0.00255926	6.41957	0.05253	0.0549499	0.043002	0.0549499	ENST00000540620	5	WDR74	54663	11	62832342	62841809	-1	protein_coding	WD repeat domain 74 [Source:HGNC Symbol;Acc:HGNC:25529]
ENSG00000157827	12.0903	0.000506842	0.461928	0.0446234	0.00156944	6.13231	0.0421873	0.0446234	0.0445913	0.0446234	ENST00000497192	1	FMNL2	114793	2	152335237	152649834	1	protein_coding	formin like 2 [Source:HGNC Symbol;Acc:HGNC:18267]
ENSG00000142871	12.0819	0.000509142	1.81861	0.181016	0.000844712	6.75497	0.165335	0.181016	0.0415235	0.181016	ENST00000480413	1	CYR61	3491	1	85580761	85583962	1	protein_coding	cysteine rich angiogenic inducer 61 [Source:HGNC Symbol;Acc:HGNC:2654]
ENSG00000154330	12.0774	0.000510375	1.75115	0.136315	0.0388002	4.05395	0.159297	0.136315	0.0870807	0.136315	ENST00000472639	1	PGM5	5239	9	68328308	68531061	1	protein_coding	phosphoglucomutase 5 [Source:HGNC Symbol;Acc:HGNC:8908]
ENSG00000169856	12.0774	0.000510373	5.10575	0.34371	0.166865	2.54852	0.470463	0.34371	0.16514	0.34371	ENST00000570208	2	ONECUT1	3175	15	52756989	52791078	-1	protein_coding	one cut homeobox 1 [Source:HGNC Symbol;Acc:HGNC:8138]
ENSG00000177873	12.0773	0.0005104	1.85482	0.168628	0.0168539	4.06107	0.169183	0.168628	0.0868198	0.168628	ENST00000432264	2	ZNF619	285267	3	40477113	40490236	1	protein_coding	zinc finger protein 619 [Source:HGNC Symbol;Acc:HGNC:26910]
ENSG00000178498	12.0818	0.000509157	23.897	2.32851	0.0611891	3.86759	2.17324	2.32851	0.0941256	2.32851	ENST00000551632	1	DTX3	196403	12	57604622	57609804	1	protein_coding	deltex E3 ubiquitin ligase 3 [Source:HGNC Symbol;Acc:HGNC:24457]
ENSG00000213347	12.0796	0.000509766	1.16152	0.10847	0.00768236	5.78665	0.106363	0.10847	0.0474792	0.10847	ENST00000439742	6	MXD3	83463	5	177301461	177312757	-1	protein_coding	MAX dimerization protein 3 [Source:HGNC Symbol;Acc:HGNC:14008]
ENSG00000135838	12.0731	0.000511558	0.754954	0.0630568	0.0124386	5.75504	0.0686343	0.0630568	0.0477883	0.0630568	ENST00000258317	6	NPL	80896	1	182789293	182830384	1	protein_coding	N-acetylneuraminate pyruvate lyase [Source:HGNC Symbol;Acc:HGNC:16781]
ENSG00000121966	12.0444	0.000519479	18.2855	1.8014	0.0271551	4.23443	1.66238	1.8014	0.0806079	1.8014	ENST00000241393	3	CXCR4	7852	2	136114349	136118165	-1	protein_coding	C-X-C motif chemokine receptor 4 [Source:HGNC Symbol;Acc:HGNC:2561]
ENSG00000135063	12.0311	0.000523195	2.1728	0.197341	0.0199392	3.95218	0.198353	0.197341	0.0908505	0.197341	ENST00000645516	1	FAM189A2	9413	9	69324572	69392455	1	protein_coding	family with sequence similarity 189 member A2 [Source:HGNC Symbol;Acc:HGNC:24820]
ENSG00000145569	12.0244	0.000525084	0.941818	0.0859791	0.00820271	4.03714	0.087321	0.0859791	0.0876986	0.0876986	ENST00000513825	1	OTULINL	54491	5	14581775	14615007	1	protein_coding	family with sequence similarity 105 member A [Source:HGNC Symbol;Acc:HGNC:25629]
ENSG00000106804	12.0203	0.000526254	14.3877	1.34164	0.0971273	1.70852	1.30804	1.34164	0.227587	1.34164	ENST00000223642	2	C5	727	9	120952335	121050276	-1	protein_coding	complement C5 [Source:HGNC Symbol;Acc:HGNC:1331]
ENSG00000145632	12.0172	0.000527112	1.91405	0.175216	0.0161889	4.21896	0.174622	0.175216	0.0811486	0.175216	ENST00000508300	1	PLK2	10769	5	58453982	58460260	-1	protein_coding	polo like kinase 2 [Source:HGNC Symbol;Acc:HGNC:19699]
ENSG00000240038	12.0101	0.000529143	4.39448	0.404524	0.0349238	3.06986	0.400787	0.404524	0.133	0.404524	ENST00000491397	1	AMY2B	280	1	103553815	103579534	1	protein_coding	amylase alpha 2B (pancreatic) [Source:HGNC Symbol;Acc:HGNC:478]
ENSG00000176182	12.005	0.00053057	0.762535	0.0703491	0.00590438	5.18408	0.0694752	0.0703491	0.0556828	0.0703491	ENST00000322217	5	MYPOP	339344	19	45890020	45902604	-1	protein_coding	Myb related transcription factor partner of profilin [Source:HGNC Symbol;Acc:HGNC:20178]
ENSG00000188580	12.0042	0.000530798	5.76995	0.459044	0.117951	1.17329	0.526993	0.459044	0.275246	0.459044	ENST00000476571	1	NKAIN2	154215	6	123804141	124825657	1	protein_coding	sodium/potassium transporting ATPase interacting 2 [Source:HGNC Symbol;Acc:HGNC:16443]
ENSG00000165973	11.9992	0.000532248	6.21394	0.499722	0.121672	1.81905	0.572586	0.499722	0.21855	0.499722	ENST00000532434	5	NELL1	4745	11	20669551	21575681	1	protein_coding	neural EGFL like 1 [Source:HGNC Symbol;Acc:HGNC:7750]
ENSG00000196839	11.9952	0.000533377	1.72413	0.169938	0.00247474	5.96672	0.156788	0.169938	0.0458389	0.169938	ENST00000545776	5	ADA	100	20	44619522	44652233	-1	protein_coding	adenosine deaminase [Source:HGNC Symbol;Acc:HGNC:186]
ENSG00000114503	11.9911	0.000534539	0.454722	0.0450023	0.000469949	7.17517	0.0413384	0.0450023	0.0405135	0.0450023	ENST00000467803	1	NCBP2	22916	3	196935402	196942597	-1	protein_coding	nuclear cap binding protein subunit 2 [Source:HGNC Symbol;Acc:HGNC:7659]
ENSG00000072364	11.9857	0.000536105	0.870057	0.0857161	0.00128955	5.58224	0.0790985	0.0857161	0.0496545	0.0857161	ENST00000465484	1	AFF4	27125	5	132875379	132963634	-1	protein_coding	AF4/FMR2 family member 4 [Source:HGNC Symbol;Acc:HGNC:17869]
ENSG00000183044	11.98	0.000537757	1.281	0.118938	0.00916217	3.94997	0.119702	0.118938	0.0909338	0.118938	ENST00000564714	5	ABAT	18	16	8674565	8784575	1	protein_coding	4-aminobutyrate aminotransferase [Source:HGNC Symbol;Acc:HGNC:23]
ENSG00000162613	11.9774	0.000538508	1.45403	0.144058	0.00134558	7.52238	0.132408	0.144058	0.040314	0.144058	ENST00000294623	8	FUBP1	8880	1	77944055	77979110	-1	protein_coding	far upstream element binding protein 1 [Source:HGNC Symbol;Acc:HGNC:4004]
ENSG00000178163	11.9655	0.000541933	0.694567	0.0646378	0.00481891	6.49597	0.0631496	0.0646378	0.0426288	0.0646378	ENST00000507515	1	ZNF518B	85460	4	10439874	10457410	-1	protein_coding	zinc finger protein 518B [Source:HGNC Symbol;Acc:HGNC:29365]
ENSG00000111052	11.9607	0.000543355	1.83076	0.171948	0.0111274	4.76313	0.167122	0.171948	0.0646769	0.171948	ENST00000261203	7	LIN7A	8825	12	80792520	80937925	-1	protein_coding	lin-7 homolog A crumbs cell polarity complex component [Source:HGNC Symbol;Acc:HGNC:17787]
ENSG00000163444	11.9579	0.000544168	0.696705	0.0689528	0.000717683	7.18761	0.0633369	0.0689528	0.0404957	0.0689528	ENST00000488097	2	TMEM183A	653659	1	203007386	203024848	1	protein_coding	transmembrane protein 183A [Source:HGNC Symbol;Acc:HGNC:20173]
ENSG00000169021	11.9557	0.000544806	0.465024	0.0461574	0.000345048	8.04138	0.0422797	0.0461574	0.0411889	0.0461574	ENST00000304863	5	UQCRFS1	7386	19	29205321	29213541	-1	protein_coding	ubiquinol-cytochrome c reductase Rieske iron-sulfur polypeptide 1 [Source:HGNC Symbol;Acc:HGNC:12587]
ENSG00000105053	11.9465	0.000547491	0.568034	0.053444	0.00335947	6.18416	0.0517021	0.053444	0.0442642	0.053444	ENST00000593912	5	VRK3	51231	19	49976467	50025946	-1	protein_coding	vaccinia related kinase 3 [Source:HGNC Symbol;Acc:HGNC:18996]
ENSG00000124191	11.9473	0.000547271	1.71374	0.161947	0.00942735	5.57223	0.155964	0.161947	0.0497736	0.161947	ENST00000413823	1	TOX2	84969	20	43914864	44069616	1	protein_coding	TOX high mobility group box family member 2 [Source:HGNC Symbol;Acc:HGNC:16095]
ENSG00000184203	11.9473	0.000547255	1.39565	0.119913	0.0196525	5.48673	0.127949	0.119913	0.0508526	0.119913	ENST00000418939	1	PPP1R2	5504	3	195514425	195543386	-1	protein_coding	protein phosphatase 1 regulatory inhibitor subunit 2 [Source:HGNC Symbol;Acc:HGNC:9288]
ENSG00000198121	11.9429	0.000548551	2.24505	0.213774	0.0107318	5.52921	0.206774	0.213774	0.0503023	0.213774	ENST00000541779	5	LPAR1	1902	9	110873263	111038458	-1	protein_coding	lysophosphatidic acid receptor 1 [Source:HGNC Symbol;Acc:HGNC:3166]
ENSG00000011485	11.9408	0.000549178	0.803731	0.0784424	0.00193069	7.55649	0.0730831	0.0784424	0.0403282	0.0784424	ENST00000493347	5	PPP5C	5536	19	46346994	46392981	1	protein_coding	protein phosphatase 5 catalytic subunit [Source:HGNC Symbol;Acc:HGNC:9322]
ENSG00000131477	11.9339	0.000551206	5.46385	0.415551	0.130834	4.53528	0.51625	0.415551	0.0708515	0.415551	ENST00000587142	5	RAMP2	10266	17	42758447	42763041	1	protein_coding	receptor activity modifying protein 2 [Source:HGNC Symbol;Acc:HGNC:9844]
ENSG00000142684	11.9264	0.000553438	0.619033	0.0605205	0.00138273	6.61181	0.0562969	0.0605205	0.0420834	0.0605205	ENST00000374266	6	ZNF593	51042	1	26169871	26170873	1	protein_coding	zinc finger protein 593 [Source:HGNC Symbol;Acc:HGNC:30943]
ENSG00000177731	11.9233	0.000554369	0.728293	0.068247	0.00458225	6.18978	0.0662097	0.068247	0.0442302	0.068247	ENST00000580453	1	FLII	2314	17	18244836	18258916	-1	protein_coding	FLII actin remodeling protein [Source:HGNC Symbol;Acc:HGNC:3750]
ENSG00000198522	11.9131	0.000557416	0.608899	0.0602315	0.000658409	7.24222	0.0554545	0.0602315	0.0404262	0.0602315	ENST00000481754	1	GPN1	11321	2	27628247	27651508	1	protein_coding	GPN-loop GTPase 1 [Source:HGNC Symbol;Acc:HGNC:17030]
ENSG00000113712	11.9064	0.0005594	0.704979	0.0695743	0.000923637	7.94995	0.0643371	0.0695743	0.0409313	0.0695743	ENST00000503350	6	CSNK1A1	1452	5	149492197	149551552	-1	protein_coding	casein kinase 1 alpha 1 [Source:HGNC Symbol;Acc:HGNC:2451]
ENSG00000080819	11.9041	0.000560091	0.632893	0.0623138	0.000975477	6.09876	0.057954	0.0623138	0.0448171	0.0623138	ENST00000515041	1	CPOX	1371	3	98521132	98593723	-1	protein_coding	coproporphyrinogen oxidase [Source:HGNC Symbol;Acc:HGNC:2321]
ENSG00000213185	11.893	0.000563462	4.83338	0.380464	0.102874	2.60705	0.441168	0.380464	0.161295	0.380464	ENST00000462859	5	FAM24B	196792	10	122849078	122879641	-1	protein_coding	family with sequence similarity 24 member B [Source:HGNC Symbol;Acc:HGNC:23475]
ENSG00000146263	11.8908	0.000564133	0.525789	0.0475295	0.00504935	6.87036	0.0491348	0.0475295	0.041159	0.0475295	ENST00000508976	5	MMS22L	253714	6	97142161	97283217	-1	protein_coding	MMS22 like DNA repair protein [Source:HGNC Symbol;Acc:HGNC:21475]
ENSG00000126261	11.8884	0.00056485	0.568972	0.0563964	0.000500801	7.51503	0.051765	0.0563964	0.0403117	0.0563964	ENST00000590048	6	UBA2	10054	19	34428352	34471251	1	protein_coding	ubiquitin like modifier activating enzyme 2 [Source:HGNC Symbol;Acc:HGNC:30661]
ENSG00000108947	11.8828	0.000566543	1.06589	0.101495	0.00509451	5.28722	0.0970793	0.101495	0.0538621	0.101495	ENST00000226091	2	EFNB3	1949	17	7705202	7711378	1	protein_coding	ephrin B3 [Source:HGNC Symbol;Acc:HGNC:3228]
ENSG00000138443	11.8843	0.00056609	1.06919	0.103514	0.00340502	5.84804	0.0973841	0.103514	0.0468998	0.103514	ENST00000464761	1	ABI2	10152	2	203328219	203447723	1	protein_coding	abl interactor 2 [Source:HGNC Symbol;Acc:HGNC:24011]
ENSG00000064042	11.88	0.000567406	2.33436	0.21689	0.0165464	5.62485	0.212505	0.21689	0.0491623	0.21689	ENST00000509277	5	LIMCH1	22998	4	41359607	41700044	1	protein_coding	LIM and calponin homology domains 1 [Source:HGNC Symbol;Acc:HGNC:29191]
ENSG00000111907	11.879	0.000567693	1.92832	0.191289	0.00154261	7.21757	0.175307	0.191289	0.0404557	0.191289	ENST00000534000	5	TPD52L1	7164	6	125119049	125264407	1	protein_coding	tumor protein D52 like 1 [Source:HGNC Symbol;Acc:HGNC:12006]
ENSG00000161671	11.8772	0.000568252	3.89745	0.389048	0.000697043	7.24357	0.354323	0.389048	0.0404247	0.389048	ENST00000334976	10	EMC10	284361	19	50476400	50490870	1	protein_coding	ER membrane protein complex subunit 10 [Source:HGNC Symbol;Acc:HGNC:27609]
ENSG00000132718	11.8738	0.000569289	6.37262	0.614476	0.0227861	4.21395	0.57939	0.614476	0.0813241	0.614476	ENST00000368324	4	SYT11	23208	1	155859509	155885199	1	protein_coding	synaptotagmin 11 [Source:HGNC Symbol;Acc:HGNC:19239]
ENSG00000175352	11.8547	0.000575149	0.636512	0.0603186	0.00333267	4.30045	0.0586769	0.0603186	0.0783376	0.0783376	ENST00000531142	1	NRIP3	56675	11	8980576	9004049	-1	protein_coding	nuclear receptor interacting protein 3 [Source:HGNC Symbol;Acc:HGNC:1167]
ENSG00000135801	11.8504	0.000576488	0.503883	0.0492095	0.00117883	7.94449	0.045808	0.0492095	0.0409173	0.0492095	ENST00000366676	5	TAF5L	27097	1	229593111	229626047	-1	protein_coding	TATA-box binding protein associated factor 5 like [Source:HGNC Symbol;Acc:HGNC:17304]
ENSG00000137841	11.8457	0.000577949	18.7767	1.82406	0.0536111	1.35053	1.70732	1.82406	0.258722	1.82406	ENST00000559381	5	PLCB2	5330	15	40278176	40307935	-1	protein_coding	phospholipase C beta 2 [Source:HGNC Symbol;Acc:HGNC:9055]
ENSG00000145901	11.845	0.000578156	0.804959	0.0793229	0.00117301	6.79978	0.0733356	0.0793229	0.0413732	0.0793229	ENST00000389378	6	TNIP1	10318	5	151029945	151093577	-1	protein_coding	TNFAIP3 interacting protein 1 [Source:HGNC Symbol;Acc:HGNC:16903]
ENSG00000105371	11.8401	0.000579679	10.5051	0.960445	0.0900644	3.14334	0.976731	0.960445	0.128853	0.960445	ENST00000380770	4	ICAM4	3386	19	10286967	10288522	1	protein_coding	intercellular adhesion molecule 4 (Landsteiner-Wiener blood group) [Source:HGNC Symbol;Acc:HGNC:5347]
ENSG00000004534	11.8217	0.000585428	0.476601	0.0457422	0.00191788	6.1103	0.0433782	0.0457422	0.0447381	0.0457422	ENST00000442092	5	RBM6	10180	3	49940007	50100045	1	protein_coding	RNA binding motif protein 6 [Source:HGNC Symbol;Acc:HGNC:9903]
ENSG00000107874	11.824	0.000584735	1.31503	0.129183	0.00231977	6.51517	0.1201	0.129183	0.042535	0.129183	ENST00000486762	6	CUEDC2	79004	10	102423245	102432661	-1	protein_coding	CUE domain containing 2 [Source:HGNC Symbol;Acc:HGNC:28352]
ENSG00000187801	11.8215	0.000585491	0.953675	0.0818875	0.01348	4.3113	0.0869127	0.0818875	0.0779705	0.0818875	ENST00000484445	5	ZFP69B	65243	1	40450102	40463718	1	protein_coding	ZFP69 zinc finger protein B [Source:HGNC Symbol;Acc:HGNC:28053]
ENSG00000140575	11.819	0.000586293	1.04764	0.100599	0.00416487	5.66332	0.0961602	0.100599	0.0487373	0.100599	ENST00000560373	1	IQGAP1	8826	15	90388218	90502243	1	protein_coding	IQ motif containing GTPase activating protein 1 [Source:HGNC Symbol;Acc:HGNC:6110]
ENSG00000144747	11.8135	0.000588037	1.18294	0.0998082	0.0184857	6.03061	0.108816	0.0998082	0.0453155	0.0998082	ENST00000646304	1	TMF1	7110	3	69019827	69052303	-1	protein_coding	TATA element modulatory factor 1 [Source:HGNC Symbol;Acc:HGNC:11870]
ENSG00000185008	11.8031	0.000591325	2.53049	0.236995	0.0160542	5.02799	0.230983	0.236995	0.0587465	0.236995	ENST00000470802	1	ROBO2	6092	3	75906695	77649964	1	protein_coding	roundabout guidance receptor 2 [Source:HGNC Symbol;Acc:HGNC:10250]
ENSG00000198598	11.801	0.000591988	2.75227	0.233368	0.0418586	3.23022	0.254448	0.233368	0.124086	0.233368	ENST00000542142	1	MMP17	4326	12	131828393	131851783	1	protein_coding	matrix metallopeptidase 17 [Source:HGNC Symbol;Acc:HGNC:7163]
ENSG00000104884	11.794	0.000594229	1.04552	0.100941	0.0036108	6.08292	0.0952057	0.100941	0.044928	0.100941	ENST00000391945	9	ERCC2	2068	19	45349837	45370918	-1	protein_coding	ERCC excision repair 2 TFIIH core complex helicase subunit [Source:HGNC Symbol;Acc:HGNC:3434]
ENSG00000171865	11.7951	0.000593858	0.60692	0.0591539	0.00153811	6.15368	0.0551777	0.0591539	0.0444535	0.0591539	ENST00000464986	5	RNASEH1	246243	2	3544793	3558616	-1	protein_coding	ribonuclease H1 [Source:HGNC Symbol;Acc:HGNC:18466]
ENSG00000188613	11.796	0.000593594	1.60274	0.150497	0.00977716	5.49495	0.145717	0.150497	0.0507438	0.150497	ENST00000340087	5	NANOS1	340719	10	119029716	119033732	1	protein_coding	nanos C2HC-type zinc finger 1 [Source:HGNC Symbol;Acc:HGNC:23044]
ENSG00000140470	11.7892	0.000595753	7.32927	0.699289	0.033638	3.26075	0.666304	0.699289	0.122446	0.699289	ENST00000568565	1	ADAMTS17	170691	15	99971589	100342005	-1	protein_coding	ADAM metallopeptidase with thrombospondin type 1 motif 17 [Source:HGNC Symbol;Acc:HGNC:17109]
ENSG00000177380	11.7888	0.000595891	0.845598	0.0770149	0.00754489	5.72843	0.0773138	0.0770149	0.0480552	0.0770149	ENST00000602783	1	PPFIA3	8541	19	49119389	49151026	1	protein_coding	PTPRF interacting protein alpha 3 [Source:HGNC Symbol;Acc:HGNC:9247]
ENSG00000165194	11.7846	0.000597238	3.1225	0.287831	0.0244189	4.57762	0.284842	0.287831	0.0696162	0.287831	ENST00000464981	1	PCDH19	57526	X	100291644	100410273	-1	protein_coding	protocadherin 19 [Source:HGNC Symbol;Acc:HGNC:14270]
ENSG00000117691	11.7698	0.000602003	0.502558	0.0494484	0.000807447	7.12458	0.0457018	0.0494484	0.0405922	0.0494484	ENST00000472389	1	NENF	29937	1	212432887	212446379	1	protein_coding	neudesin neurotrophic factor [Source:HGNC Symbol;Acc:HGNC:30384]
ENSG00000184785	11.7668	0.000602978	1.41767	0.137557	0.00421008	5.5329	0.131011	0.137557	0.0502559	0.137557	ENST00000330288	5	SMIM10	644538	X	134990938	134992473	1	protein_coding	small integral membrane protein 10 [Source:HGNC Symbol;Acc:HGNC:41913]
ENSG00000169403	11.7626	0.000604332	3.6273	0.258452	0.104278	2.8397	0.330924	0.258452	0.146615	0.258452	ENST00000373857	7	PTAFR	5724	1	28147166	28193936	-1	protein_coding	platelet activating factor receptor [Source:HGNC Symbol;Acc:HGNC:9582]
ENSG00000128973	11.7524	0.000607659	1.54321	0.153423	0.000898704	6.61884	0.140314	0.153423	0.0420529	0.153423	ENST00000637494	1	CLN6	54982	15	68206992	68257211	-1	protein_coding	CLN6 transmembrane ER protein [Source:HGNC Symbol;Acc:HGNC:2077]
ENSG00000070831	11.743	0.000610727	0.649402	0.0645501	0.000390092	8.56765	0.0591099	0.0645501	0.0435779	0.0645501	ENST00000315554	12	CDC42	998	1	22052627	22092946	1	protein_coding	cell division cycle 42 [Source:HGNC Symbol;Acc:HGNC:1736]
ENSG00000102445	11.7418	0.000611126	6.13605	0.456362	0.157244	3.40395	0.561132	0.456362	0.115021	0.456362	ENST00000487195	5	RUBCNL	80183	13	46342000	46438190	-1	protein_coding	RUN and cysteine rich domain containing beclin 1 interacting protein like [Source:HGNC Symbol;Acc:HGNC:20420]
ENSG00000118596	11.7398	0.000611784	9.741	0.947875	0.0262249	3.73671	0.888852	0.947875	0.0995227	0.947875	ENST00000549465	5	SLC16A7	9194	12	59596067	59789855	1	protein_coding	solute carrier family 16 member 7 [Source:HGNC Symbol;Acc:HGNC:10928]
ENSG00000184613	11.7212	0.000617926	0.548035	0.0520089	0.00279465	5.59021	0.0498296	0.0520089	0.0495605	0.0520089	ENST00000551949	1	NELL2	4753	12	44508275	44921848	-1	protein_coding	neural EGFL like 2 [Source:HGNC Symbol;Acc:HGNC:7751]
ENSG00000020577	11.7016	0.000624471	2.01113	0.186105	0.0150074	4.33003	0.183132	0.186105	0.0773412	0.186105	ENST00000555719	1	SAMD4A	23034	14	54567097	54793315	1	protein_coding	sterile alpha motif domain containing 4A [Source:HGNC Symbol;Acc:HGNC:23023]
ENSG00000067225	11.7034	0.000623861	1.8144	0.181369	7.15236e-05	9.49024	0.164946	0.181369	0.0520529	0.181369	ENST00000568459	5	PKM	5315	15	72199029	72231822	-1	protein_coding	pyruvate kinase muscle [Source:HGNC Symbol;Acc:HGNC:9021]
ENSG00000079432	11.7031	0.000623971	1.08852	0.102582	0.00627014	5.05277	0.0996445	0.102582	0.0582368	0.102582	ENST00000571033	1	CIC	23152	19	42268537	42295797	1	protein_coding	capicua transcriptional repressor [Source:HGNC Symbol;Acc:HGNC:14214]
ENSG00000134533	11.7015	0.000624483	4.63634	0.456357	0.00727653	4.7023	0.42191	0.456357	0.0662078	0.456357	ENST00000537717	1	RERG	85004	12	15107783	15348675	-1	protein_coding	RAS like estrogen regulated growth inhibitor [Source:HGNC Symbol;Acc:HGNC:15980]
ENSG00000140057	11.704	0.000623644	2.42293	0.213641	0.0286516	3.25656	0.220385	0.213641	0.12267	0.213641	ENST00000555570	1	AK7	122481	14	96392111	96489427	1	protein_coding	adenylate kinase 7 [Source:HGNC Symbol;Acc:HGNC:20091]
ENSG00000152315	11.7076	0.000622445	14.734	1.28291	0.190487	1.67334	1.33986	1.28291	0.23052	1.28291	ENST00000282146	4	KCNK13	56659	14	90061765	90185857	1	protein_coding	potassium two pore domain channel subfamily K member 13 [Source:HGNC Symbol;Acc:HGNC:6275]
ENSG00000175197	11.7085	0.000622141	1.52956	0.148308	0.00464866	5.43974	0.139154	0.148308	0.0514972	0.148308	ENST00000547526	1	DDIT3	1649	12	57516588	57520517	-1	protein_coding	DNA damage inducible transcript 3 [Source:HGNC Symbol;Acc:HGNC:2726]
ENSG00000244026	11.7006	0.000624808	2.30551	0.221288	0.00926331	5.08713	0.209617	0.221288	0.0575444	0.221288	ENST00000491583	1	FAM86DP	692099	3	75421552	75435110	-1	transcribed_unprocessed_pseudogene	family with sequence similarity 86 member D pseudogene [Source:HGNC Symbol;Acc:HGNC:32659]
ENSG00000142961	11.6896	0.000628496	6.20524	0.466909	0.153616	3.01677	0.576556	0.466909	0.136059	0.466909	ENST00000319928	7	MOB3C	148932	1	46607715	46616891	-1	protein_coding	MOB kinase activator 3C [Source:HGNC Symbol;Acc:HGNC:29800]
ENSG00000204920	11.6704	0.000635034	1.50115	0.134256	0.0158587	3.34499	0.137855	0.134256	0.118025	0.134256	ENST00000586454	1	ZNF155	7711	19	43967862	43998325	1	protein_coding	zinc finger protein 155 [Source:HGNC Symbol;Acc:HGNC:12940]
ENSG00000138311	11.6594	0.000638775	1.13056	0.0788575	0.0341983	4.71993	0.10282	0.0788575	0.065755	0.0788575	ENST00000395255	7	ZNF365	22891	10	62374192	62672011	1	protein_coding	zinc finger protein 365 [Source:HGNC Symbol;Acc:HGNC:18194]
ENSG00000158006	11.6637	0.0006373	1.58834	0.124999	0.0338352	3.6124	0.146494	0.124999	0.105017	0.124999	ENST00000374284	5	PAFAH2	5051	1	25959767	25998157	-1	protein_coding	platelet activating factor acetylhydrolase 2 [Source:HGNC Symbol;Acc:HGNC:8579]
ENSG00000165124	11.6613	0.000638153	2.10229	0.16841	0.0418193	3.81607	0.19179	0.16841	0.0962023	0.16841	ENST00000374461	1	SVEP1	79987	9	110365251	110579880	-1	protein_coding	sushi von Willebrand factor type A EGF and pentraxin domain containing 1 [Source:HGNC Symbol;Acc:HGNC:15985]
ENSG00000188342	11.6606	0.00063837	1.02653	0.101748	0.000904576	6.95668	0.0933827	0.101748	0.0409322	0.101748	ENST00000340473	7	GTF2F2	2963	13	45120515	45284909	1	protein_coding	general transcription factor IIF subunit 2 [Source:HGNC Symbol;Acc:HGNC:4653]
ENSG00000196482	11.6606	0.000638393	0.962758	0.0832851	0.0129907	5.24746	0.0884695	0.0832851	0.0545438	0.0832851	ENST00000477799	5	ESRRG	2104	1	216503246	217137755	-1	protein_coding	estrogen related receptor gamma [Source:HGNC Symbol;Acc:HGNC:3474]
ENSG00000214113	11.668	0.000635847	0.717536	0.0693388	0.0024148	6.26658	0.0652422	0.0693388	0.0437892	0.0693388	ENST00000463032	5	LYRM4	57128	6	5102593	5260939	-1	protein_coding	LYR motif containing 4 [Source:HGNC Symbol;Acc:HGNC:21365]
ENSG00000227051	11.6635	0.000637382	1.53178	0.139132	0.0140463	3.39617	0.139791	0.139132	0.115413	0.139132	ENST00000555004	2	C14orf132	56967	14	96039324	96093889	1	protein_coding	chromosome 14 open reading frame 132 [Source:HGNC Symbol;Acc:HGNC:20346]
ENSG00000160201	11.6519	0.000641385	0.900818	0.0897878	0.000293999	8.24828	0.0818933	0.0897878	0.0419403	0.0897878	ENST00000468039	1	U2AF1	7307	21	43092956	43107587	-1	protein_coding	U2 small nuclear RNA auxiliary factor 1 [Source:HGNC Symbol;Acc:HGNC:12453]
ENSG00000136002	11.6479	0.000642758	0.899689	0.0744969	0.015472	5.16298	0.0821759	0.0744969	0.056076	0.0744969	ENST00000326016	10	ARHGEF4	50649	2	130836916	131047263	1	protein_coding	Rho guanine nucleotide exchange factor 4 [Source:HGNC Symbol;Acc:HGNC:684]
ENSG00000172315	11.6303	0.000648852	0.489872	0.0476648	0.00132235	6.99488	0.0446812	0.0476648	0.0408436	0.0476648	ENST00000372102	3	TP53RK	112858	20	46684365	46689779	-1	protein_coding	TP53 regulating kinase [Source:HGNC Symbol;Acc:HGNC:16197]
ENSG00000100029	11.628	0.00064968	1.26516	0.125809	0.000707672	7.46484	0.115064	0.125809	0.0403038	0.125809	ENST00000492986	1	PES1	23481	22	30576625	30607083	-1	protein_coding	pescadillo ribosomal biogenesis factor 1 [Source:HGNC Symbol;Acc:HGNC:8848]
ENSG00000065600	11.6138	0.000654653	0.727387	0.0689389	0.00379986	5.75639	0.0664615	0.0689389	0.047775	0.0689389	ENST00000535273	2	TMEM206	55248	1	212363931	212414901	-1	protein_coding	transmembrane protein 206 [Source:HGNC Symbol;Acc:HGNC:25593]
ENSG00000124562	11.6136	0.000654697	0.408077	0.0405568	0.000250909	8.22257	0.0371583	0.0405568	0.041834	0.041834	ENST00000374017	3	SNRPC	6631	6	34757406	34773794	1	protein_coding	small nuclear ribonucleoprotein polypeptide C [Source:HGNC Symbol;Acc:HGNC:11157]
ENSG00000151576	11.6214	0.000651985	0.713782	0.0683682	0.00301005	5.79439	0.065167	0.0683682	0.0474046	0.0683682	ENST00000462869	1	QTRT2	79691	3	114005833	114088422	1	protein_coding	queuine tRNA-ribosyltransferase accessory subunit 2 [Source:HGNC Symbol;Acc:HGNC:25771]
ENSG00000158089	11.6109	0.000655669	9.27112	0.879576	0.0475366	4.05429	0.843193	0.879576	0.0870684	0.879576	ENST00000498206	5	GALNT14	79623	2	30910467	31155202	-1	protein_coding	polypeptide N-acetylgalactosaminyltransferase 14 [Source:HGNC Symbol;Acc:HGNC:22946]
ENSG00000164463	11.6089	0.000656375	0.727935	0.0638654	0.00892812	5.24862	0.0666234	0.0638654	0.0545234	0.0638654	ENST00000522692	5	CREBRF	153222	5	173056352	173139284	1	protein_coding	CREB3 regulatory factor [Source:HGNC Symbol;Acc:HGNC:24050]
ENSG00000172728	11.6232	0.00065134	1.04621	0.0893066	0.0153148	5.16111	0.0951107	0.0893066	0.0561111	0.0893066	ENST00000520503	1	FUT10	84750	8	33370824	33473422	-1	protein_coding	fucosyltransferase 10 [Source:HGNC Symbol;Acc:HGNC:19234]
ENSG00000178935	11.6118	0.000655361	1.03694	0.0896701	0.0140244	4.69883	0.0948472	0.0896701	0.0662978	0.0896701	ENST00000391701	1	ZNF552	79818	19	57803841	57814913	-1	protein_coding	zinc finger protein 552 [Source:HGNC Symbol;Acc:HGNC:26135]
ENSG00000183150	11.6112	0.000655548	9.45591	0.848771	0.0968198	2.2772	0.861799	0.848771	0.183792	0.848771	ENST00000545876	5	GPR19	2842	12	12660891	12696207	-1	protein_coding	G protein-coupled receptor 19 [Source:HGNC Symbol;Acc:HGNC:4473]
ENSG00000186310	11.6147	0.000654315	0.732624	0.0723468	0.000915575	6.95206	0.0666229	0.0723468	0.0409434	0.0723468	ENST00000475430	2	NAP1L3	4675	X	93670930	93673568	-1	protein_coding	nucleosome assembly protein 1 like 3 [Source:HGNC Symbol;Acc:HGNC:7639]
ENSG00000196812	11.6096	0.000656115	3.0555	0.29072	0.01483	4.4254	0.278892	0.29072	0.0742285	0.29072	ENST00000340487	4	ZSCAN16	80345	6	28124560	28130082	1	protein_coding	zinc finger and SCAN domain containing 16 [Source:HGNC Symbol;Acc:HGNC:20813]
ENSG00000198331	11.6127	0.000655045	2.09523	0.201559	0.00796405	4.9935	0.190538	0.201559	0.0594695	0.201559	ENST00000356438	7	HYLS1	219844	11	125883614	125900648	1	protein_coding	HYLS1 centriolar and ciliogenesis associated [Source:HGNC Symbol;Acc:HGNC:26558]
ENSG00000258366	11.6189	0.000652867	1.24818	0.115913	0.00890458	5.68526	0.115692	0.115913	0.0485025	0.115913	ENST00000370018	7	RTEL1	51750	20	63657810	63696253	1	protein_coding	regulator of telomere elongation helicase 1 [Source:HGNC Symbol;Acc:HGNC:15888]
ENSG00000197841	11.6022	0.000658738	1.01964	0.0827861	0.0191776	5.12886	0.0943211	0.0827861	0.0567259	0.0827861	ENST00000392232	7	ZNF181	339318	19	34734155	34745378	1	protein_coding	zinc finger protein 181 [Source:HGNC Symbol;Acc:HGNC:12971]
ENSG00000175274	11.5958	0.000661024	0.761064	0.0733232	0.00278319	5.11113	0.0691979	0.0733232	0.0570706	0.0733232	ENST00000354556	8	TP53I11	9537	11	44885903	44951306	-1	protein_coding	tumor protein p53 inducible protein 11 [Source:HGNC Symbol;Acc:HGNC:16842]
ENSG00000005073	11.5924	0.000662236	1.04096	0.102467	0.00162866	6.4851	0.0946851	0.102467	0.0426818	0.102467	ENST00000517402	1	HOXA11	3207	7	27181510	27185223	-1	protein_coding	homeobox A11 [Source:HGNC Symbol;Acc:HGNC:5101]
ENSG00000139168	11.5919	0.000662411	0.698952	0.0660123	0.00388285	6.39104	0.0635573	0.0660123	0.043143	0.0660123	ENST00000552673	5	ZCRB1	85437	12	42312078	42326118	-1	protein_coding	zinc finger CCHC-type and RNA binding motif containing 1 [Source:HGNC Symbol;Acc:HGNC:29620]
ENSG00000136143	11.5876	0.000663924	0.572394	0.0549017	0.00233765	6.04896	0.0527847	0.0549017	0.0451757	0.0549017	ENST00000484941	2	SUCLA2	8803	13	47936491	48001354	-1	protein_coding	succinate-CoA ligase ADP-forming beta subunit [Source:HGNC Symbol;Acc:HGNC:11448]
ENSG00000134884	11.5701	0.000670213	0.999541	0.0950809	0.0048732	6.54153	0.0909808	0.0950809	0.0424061	0.0950809	ENST00000400198	7	ARGLU1	55082	13	106541673	106568164	-1	protein_coding	arginine and glutamate rich 1 [Source:HGNC Symbol;Acc:HGNC:25482]
ENSG00000152137	11.5712	0.000669802	8.96339	0.882013	0.0143259	3.08022	0.817956	0.882013	0.132409	0.882013	ENST00000541798	1	HSPB8	26353	12	119178642	119221131	1	protein_coding	heat shock protein family B (small) member 8 [Source:HGNC Symbol;Acc:HGNC:30171]
ENSG00000152990	11.5694	0.000670476	1.06574	0.102616	0.00395791	5.06774	0.096987	0.102616	0.0579331	0.102616	ENST00000506155	1	ADGRA3	166647	4	22345071	22516054	-1	protein_coding	adhesion G protein-coupled receptor A3 [Source:HGNC Symbol;Acc:HGNC:13839]
ENSG00000187955	11.5678	0.000671052	15.3499	1.51545	0.0195449	4.7789	1.40396	1.51545	0.0642947	1.51545	ENST00000297848	7	COL14A1	7373	8	120059780	120372036	1	protein_coding	collagen type XIV alpha 1 chain [Source:HGNC Symbol;Acc:HGNC:2191]
ENSG00000197020	11.5691	0.000670581	1.20906	0.109167	0.011739	5.54431	0.110807	0.109167	0.0501137	0.109167	ENST00000598026	1	ZNF100	163227	19	21722766	21767628	-1	protein_coding	zinc finger protein 100 [Source:HGNC Symbol;Acc:HGNC:12880]
ENSG00000148219	11.5627	0.000672898	0.765335	0.0676755	0.00885806	5.86169	0.0699859	0.0676755	0.0467744	0.0676755	ENST00000341734	8	ASTN2	23245	9	116425225	117415070	-1	protein_coding	astrotactin 2 [Source:HGNC Symbol;Acc:HGNC:17021]
ENSG00000158458	11.5581	0.000674544	3.02891	0.2688	0.0340906	4.56651	0.275519	0.2688	0.0699365	0.2688	ENST00000289409	8	NRG2	9542	5	139846779	140043299	-1	protein_coding	neuregulin 2 [Source:HGNC Symbol;Acc:HGNC:7998]
ENSG00000255284	11.554	0.000676051	1.48542	0.115466	0.0330763	4.1573	0.135919	0.115466	0.0833328	0.115466	ENST00000526588	1	AP006621.3	171391	11	777578	784297	1	lincRNA
ENSG00000169992	11.5502	0.000677416	0.8223	0.0801414	0.00208859	6.49029	0.0751651	0.0801414	0.0426565	0.0801414	ENST00000575301	5	NLGN2	57555	17	7404874	7419860	1	protein_coding	neuroligin 2 [Source:HGNC Symbol;Acc:HGNC:14290]
ENSG00000150403	11.5483	0.000678112	1.00364	0.0884363	0.0119275	4.60942	0.0914913	0.0884363	0.0687135	0.0884363	ENST00000474393	5	TMCO3	55002	13	113490995	113554590	1	protein_coding	transmembrane and coiled-coil domains 3 [Source:HGNC Symbol;Acc:HGNC:20329]
ENSG00000105655	11.5463	0.000678842	0.803174	0.0771904	0.00312705	7.2216	0.0731695	0.0771904	0.0404507	0.0771904	ENST00000581672	5	ISYNA1	51477	19	18434388	18438301	-1	protein_coding	inositol-3-phosphate synthase 1 [Source:HGNC Symbol;Acc:HGNC:29821]
ENSG00000162517	11.5429	0.000680086	0.734806	0.0729095	0.000571094	7.00787	0.0668164	0.0729095	0.040815	0.0729095	ENST00000373703	4	PEF1	553115	1	31629862	31644896	-1	protein_coding	penta-EF-hand domain containing 1 [Source:HGNC Symbol;Acc:HGNC:30009]
ENSG00000159140	11.5384	0.000681715	0.471218	0.0464143	0.000707495	7.43989	0.0429499	0.0464143	0.0403047	0.0464143	ENST00000455528	5	SON	6651	21	33542618	33577481	1	protein_coding	SON DNA binding protein [Source:HGNC Symbol;Acc:HGNC:11183]
ENSG00000224051	11.5288	0.000685254	1.6306	0.156922	0.00613803	4.7188	0.149117	0.156922	0.0657838	0.156922	ENST00000343938	8	CPTP	80772	1	1324756	1328897	1	protein_coding	ceramide-1-phosphate transfer protein [Source:HGNC Symbol;Acc:HGNC:28116]
ENSG00000130347	11.5269	0.000685949	0.644123	0.062196	0.00221635	5.54381	0.0585577	0.062196	0.0501198	0.062196	ENST00000369063	7	RTN4IP1	84816	6	106571971	106629487	-1	protein_coding	reticulon 4 interacting protein 1 [Source:HGNC Symbol;Acc:HGNC:18647]
ENSG00000119703	11.5239	0.000687059	3.33834	0.250288	0.0835459	2.62242	0.311912	0.250288	0.160296	0.250288	ENST00000526130	1	ZC2HC1C	79696	14	75064170	75079987	1	protein_coding	zinc finger C2HC-type containing 1C [Source:HGNC Symbol;Acc:HGNC:20354]
ENSG00000178338	11.5149	0.000690401	0.65253	0.0608234	0.00442959	5.28287	0.05942	0.0608234	0.0539354	0.0608234	ENST00000520377	1	ZNF354B	117608	5	178859953	178888122	1	protein_coding	zinc finger protein 354B [Source:HGNC Symbol;Acc:HGNC:17197]
ENSG00000173821	11.5091	0.000692561	1.0866	0.0935953	0.015065	4.7176	0.0990302	0.0935953	0.0658145	0.0935953	ENST00000427003	7	RNF213	57674	17	80260866	80398786	1	protein_coding	ring finger protein 213 [Source:HGNC Symbol;Acc:HGNC:14539]
ENSG00000167641	11.4916	0.000699115	1.14229	0.107767	0.00646235	4.89355	0.103909	0.107767	0.0616491	0.107767	ENST00000301242	8	PPP1R14A	94274	19	38251237	38256591	-1	protein_coding	protein phosphatase 1 regulatory inhibitor subunit 14A [Source:HGNC Symbol;Acc:HGNC:14871]
ENSG00000137726	11.489	0.000700088	1.81056	0.175788	0.0052685	5.05963	0.16492	0.175788	0.0580974	0.175788	ENST00000530956	6	FXYD6	53826	11	117836976	117877486	-1	protein_coding	FXYD domain containing ion transport regulator 6 [Source:HGNC Symbol;Acc:HGNC:4030]
ENSG00000130943	11.4792	0.00070381	4.8952	0.409672	0.0798481	2.80755	0.446938	0.409672	0.148587	0.409672	ENST00000253255	6	PKDREJ	10343	22	46255663	46263355	-1	protein_coding	polycystin family receptor for egg jelly [Source:HGNC Symbol;Acc:HGNC:9015]
ENSG00000197748	11.4745	0.00070559	2.18535	0.145614	0.0729209	3.94687	0.200158	0.145614	0.0910513	0.145614	ENST00000434629	5	CFAP43	80217	10	104129888	104232362	-1	protein_coding	cilia and flagella associated protein 43 [Source:HGNC Symbol;Acc:HGNC:26684]
ENSG00000213465	11.4727	0.000706277	0.565208	0.0559566	0.000564253	7.28702	0.0514033	0.0559566	0.0403808	0.0559566	ENST00000246747	8	ARL2	402	11	65014113	65022184	1	protein_coding	ADP ribosylation factor like GTPase 2 [Source:HGNC Symbol;Acc:HGNC:693]
ENSG00000125122	11.4707	0.000707011	4.04929	0.33575	0.069179	2.96532	0.3737	0.33575	0.139072	0.33575	ENST00000637079	1	LRRC29	26231	16	67207139	67227048	-1	protein_coding	leucine rich repeat containing 29 [Source:HGNC Symbol;Acc:HGNC:13605]
ENSG00000166153	11.4671	0.000708379	3.4784	0.325479	0.022361	4.49407	0.316325	0.325479	0.0720902	0.325479	ENST00000551642	1	DEPDC4	120863	12	100203669	100267079	-1	protein_coding	DEP domain containing 4 [Source:HGNC Symbol;Acc:HGNC:22952]
ENSG00000018408	11.4627	0.000710085	1.47076	0.142106	0.00496925	4.9171	0.134287	0.142106	0.0611248	0.142106	ENST00000485352	1	WWTR1	25937	3	149517235	149736714	-1	protein_coding	WW domain containing transcription regulator 1 [Source:HGNC Symbol;Acc:HGNC:24042]
ENSG00000138050	11.4571	0.000712233	2.10654	0.206021	0.00463331	5.8431	0.191601	0.206021	0.0469456	0.206021	ENST00000378727	8	THUMPD2	80745	2	39736060	39779267	-1	protein_coding	THUMP domain containing 2 [Source:HGNC Symbol;Acc:HGNC:14890]
ENSG00000137502	11.4498	0.000715018	1.4504	0.118952	0.0260876	3.34975	0.134005	0.118952	0.11778	0.118952	ENST00000534103	5	RAB30	27314	11	82973133	83071923	-1	protein_coding	RAB30 member RAS oncogene family [Source:HGNC Symbol;Acc:HGNC:9770]
ENSG00000174371	11.4454	0.000716707	0.419553	0.0412059	0.000749334	6.63169	0.0385771	0.0412059	0.0419981	0.0419981	ENST00000518741	1	EXO1	9156	1	241847967	241895148	1	protein_coding	exonuclease 1 [Source:HGNC Symbol;Acc:HGNC:3511]
ENSG00000104866	11.4397	0.000718904	1.41374	0.127925	0.0134489	3.62431	0.128522	0.127925	0.104475	0.127925	ENST00000496125	2	PPP1R37	284352	19	45091396	45148077	1	protein_coding	protein phosphatase 1 regulatory subunit 37 [Source:HGNC Symbol;Acc:HGNC:27607]
ENSG00000119778	11.4381	0.000719534	0.868211	0.0802075	0.00661356	4.29259	0.0793773	0.0802075	0.0786043	0.0802075	ENST00000486610	1	ATAD2B	54454	2	23748664	23927114	-1	protein_coding	ATPase family AAA domain containing 2B [Source:HGNC Symbol;Acc:HGNC:29230]
ENSG00000198721	11.4389	0.000719233	1.05212	0.0947377	0.0104744	7.3705	0.0984351	0.0947377	0.0403242	0.0947377	ENST00000361538	6	ECI2	10455	6	4115689	4135597	-1	protein_coding	enoyl-CoA delta isomerase 2 [Source:HGNC Symbol;Acc:HGNC:14601]
ENSG00000237651	11.4416	0.000718171	1.20274	0.115813	0.0044607	5.57972	0.109343	0.115813	0.0496843	0.115813	ENST00000426997	5	C2orf74	339804	2	61145068	61164829	1	protein_coding	chromosome 2 open reading frame 74 [Source:HGNC Symbol;Acc:HGNC:34439]
ENSG00000174469	11.4318	0.000721958	2.19582	0.217761	0.00182039	6.35062	0.199746	0.217761	0.0433462	0.217761	ENST00000637105	1	CNTNAP2	26047	7	146116002	148420998	1	protein_coding	contactin associated protein like 2 [Source:HGNC Symbol;Acc:HGNC:13830]
ENSG00000177854	11.4307	0.000722391	3.38338	0.302192	0.0361459	2.61776	0.30803	0.302192	0.160598	0.302192	ENST00000369982	4	TMEM187	8269	X	153972327	153983195	1	protein_coding	transmembrane protein 187 [Source:HGNC Symbol;Acc:HGNC:13705]
ENSG00000144649	11.4289	0.000723095	3.84666	0.360431	0.0242343	4.31004	0.350293	0.360431	0.078013	0.360431	ENST00000273146	6	FAM198A	729085	3	42979267	43060211	1	protein_coding	family with sequence similarity 198 member A [Source:HGNC Symbol;Acc:HGNC:24485]
ENSG00000128011	11.4247	0.000724742	2.52254	0.249538	0.00271566	5.9491	0.229863	0.249538	0.0459927	0.249538	ENST00000248668	4	LRFN1	57622	19	39306568	39315336	-1	protein_coding	leucine rich repeat and fibronectin type III domain containing 1 [Source:HGNC Symbol;Acc:HGNC:29290]
ENSG00000185565	11.4255	0.000724439	2.20574	0.161111	0.0594625	2.91524	0.202607	0.161111	0.142048	0.161111	ENST00000475403	2	LSAMP	4045	3	115802363	117139389	-1	protein_coding	limbic system-associated membrane protein [Source:HGNC Symbol;Acc:HGNC:6705]
ENSG00000110931	11.4115	0.000729897	1.06193	0.105078	0.00111448	6.84864	0.0968328	0.105078	0.041222	0.105078	ENST00000392473	2	CAMKK2	10645	12	121237691	121298308	-1	protein_coding	calcium/calmodulin dependent protein kinase kinase 2 [Source:HGNC Symbol;Acc:HGNC:1470]
ENSG00000138792	11.4124	0.000729567	4.04778	0.329258	0.07552	2.73863	0.372605	0.329258	0.152875	0.329258	ENST00000509344	1	ENPEP	2028	4	110365733	110565285	1	protein_coding	glutamyl aminopeptidase [Source:HGNC Symbol;Acc:HGNC:3355]
ENSG00000157764	11.4108	0.000730165	0.667626	0.0647445	0.00201815	6.35701	0.060764	0.0647445	0.0433138	0.0647445	ENST00000496384	7	BRAF	673	7	140719327	140924764	-1	protein_coding	B-Raf proto-oncogene serine/threonine kinase [Source:HGNC Symbol;Acc:HGNC:1097]
ENSG00000165092	11.4103	0.000730372	1.97159	0.176364	0.0207954	3.22484	0.179266	0.176364	0.124376	0.176364	ENST00000419959	5	ALDH1A1	216	9	72900662	73080442	-1	protein_coding	aldehyde dehydrogenase 1 family member A1 [Source:HGNC Symbol;Acc:HGNC:402]
ENSG00000121988	11.4079	0.000731334	1.14013	0.103701	0.0103126	5.89891	0.105856	0.103701	0.0464373	0.103701	ENST00000452187	6	ZRANB3	84083	2	135136916	135531236	-1	protein_coding	zinc finger RANBP2-type containing 3 [Source:HGNC Symbol;Acc:HGNC:25249]
ENSG00000115365	11.3995	0.000734623	1.73949	0.173176	0.000773062	6.74142	0.158181	0.173176	0.0415712	0.173176	ENST00000441020	7	LANCL1	10314	2	210431249	210477652	-1	protein_coding	LanC like 1 [Source:HGNC Symbol;Acc:HGNC:6508]
ENSG00000163626	11.3898	0.000738492	0.603124	0.0568685	0.00344395	5.63127	0.0548298	0.0568685	0.04909	0.0568685	ENST00000449739	6	COX18	285521	4	73052362	73069755	-1	protein_coding	COX18 cytochrome c oxidase assembly factor [Source:HGNC Symbol;Acc:HGNC:26801]
ENSG00000163636	11.3923	0.000737478	0.414907	0.0411895	0.000301228	8.25022	0.0377425	0.0411895	0.0419484	0.0419484	ENST00000475036	1	PSMD6	9861	3	64010549	64024010	-1	protein_coding	proteasome 26S subunit non-ATPase 6 [Source:HGNC Symbol;Acc:HGNC:9564]
ENSG00000198642	11.3905	0.000738202	0.391403	0.0371954	0.00194491	6.98312	0.0355887	0.0371954	0.0408701	0.0408701	ENST00000359039	4	KLHL9	55958	9	21329671	21335380	-1	protein_coding	kelch like family member 9 [Source:HGNC Symbol;Acc:HGNC:18732]
ENSG00000040275	11.3818	0.000741666	0.430273	0.0421424	0.000884857	6.8791	0.0391921	0.0421424	0.0411343	0.0421424	ENST00000510751	5	SPDL1	54908	5	169583634	169604778	1	protein_coding	spindle apparatus coiled-coil protein 1 [Source:HGNC Symbol;Acc:HGNC:26010]
ENSG00000163412	11.3795	0.000742592	1.01371	0.0990683	0.00230278	4.65782	0.0922988	0.0990683	0.0673829	0.0990683	ENST00000497838	5	EIF4E3	317649	3	71675416	71754773	-1	protein_coding	eukaryotic translation initiation factor 4E family member 3 [Source:HGNC Symbol;Acc:HGNC:31837]
ENSG00000100138	11.3756	0.000744133	0.459763	0.0451233	0.000852929	7.84485	0.0418306	0.0451233	0.0406905	0.0451233	ENST00000649722	1	SNU13	4809	22	41673930	41690504	-1	protein_coding	small nuclear ribonucleoprotein 13 [Source:HGNC Symbol;Acc:HGNC:7819]
ENSG00000100241	11.3711	0.000745971	1.23044	0.119763	0.0032807	6.32089	0.112505	0.119763	0.0434992	0.119763	ENST00000399627	3	SBF1	6305	22	50445000	50475024	-1	protein_coding	SET binding factor 1 [Source:HGNC Symbol;Acc:HGNC:10542]
ENSG00000101638	11.3691	0.000746763	4.50199	0.333627	0.116572	2.835	0.479473	0.333627	0.146902	0.333627	ENST00000587428	1	ST8SIA5	29906	18	46667821	46759257	-1	protein_coding	ST8 alpha-N-acetyl-neuraminide alpha-28-sialyltransferase 5 [Source:HGNC Symbol;Acc:HGNC:17827]
ENSG00000105771	11.374	0.000744784	0.986416	0.093751	0.0048906	4.91527	0.0900013	0.093751	0.0611654	0.093751	ENST00000602222	5	SMG9	56006	19	43727992	43754990	-1	protein_coding	SMG9 nonsense mediated mRNA decay factor [Source:HGNC Symbol;Acc:HGNC:25763]
ENSG00000111328	11.3686	0.000746953	0.919362	0.0914517	0.000484475	7.76903	0.0835971	0.0914517	0.040553	0.0914517	ENST00000542174	5	CDK2AP1	8099	12	123260971	123272334	-1	protein_coding	cyclin dependent kinase 2 associated protein 1 [Source:HGNC Symbol;Acc:HGNC:14002]
ENSG00000158828	11.3685	0.00074699	2.19895	0.21839	0.00150445	7.17299	0.20021	0.21839	0.0405167	0.21839	ENST00000400490	2	PINK1	65018	1	20633455	20651511	1	protein_coding	PTEN induced putative kinase 1 [Source:HGNC Symbol;Acc:HGNC:14581]
ENSG00000150756	11.365	0.0007484	0.780182	0.0743748	0.00364336	5.2791	0.0709622	0.0743748	0.0539993	0.0743748	ENST00000511437	5	FAM173B	134145	5	10226330	10249897	-1	protein_coding	family with sequence similarity 173 member B [Source:HGNC Symbol;Acc:HGNC:27029]
ENSG00000143727	11.3613	0.00074992	0.603259	0.0598675	0.00045833	7.23247	0.0548898	0.0598675	0.0404375	0.0598675	ENST00000484464	5	ACP1	52	2	264140	278283	1	protein_coding	acid phosphatase 1 soluble [Source:HGNC Symbol;Acc:HGNC:122]
ENSG00000136160	11.3539	0.000752904	3.80515	0.360343	0.0201725	5.00009	0.345931	0.360343	0.05933	0.360343	ENST00000645696	1	EDNRB	1910	13	77895481	77919768	-1	protein_coding	endothelin receptor type B [Source:HGNC Symbol;Acc:HGNC:3180]
ENSG00000053524	11.3494	0.000754741	2.56883	0.161465	0.0954178	3.69716	0.234509	0.161465	0.101232	0.161465	ENST00000482017	1	MCF2L2	23101	3	183178043	183428778	-1	protein_coding	MCF.2 cell line derived transforming sequence-like 2 [Source:HGNC Symbol;Acc:HGNC:30319]
ENSG00000121871	11.3448	0.000756609	1.09036	0.0993906	0.00964531	5.74878	0.0992306	0.0993906	0.0478506	0.0993906	ENST00000241274	3	SLITRK3	22865	3	165186720	165197109	-1	protein_coding	SLIT and NTRK like family member 3 [Source:HGNC Symbol;Acc:HGNC:23501]
ENSG00000147679	11.3315	0.000762018	0.788093	0.0732076	0.00560175	5.6172	0.0728732	0.0732076	0.0492488	0.0732076	ENST00000517820	1	UTP23	84294	8	116766503	116849463	1	protein_coding	UTP23 small subunit processome component [Source:HGNC Symbol;Acc:HGNC:28224]
ENSG00000169814	11.3303	0.000762515	0.666519	0.0614544	0.00519757	4.97101	0.0607708	0.0614544	0.0599492	0.0614544	ENST00000303498	10	BTD	686	3	15601341	15645822	1	protein_coding	biotinidase [Source:HGNC Symbol;Acc:HGNC:1122]
ENSG00000116132	11.3243	0.000764984	19.1892	1.86569	0.0532386	2.08233	1.74643	1.86569	0.198058	1.86569	ENST00000553786	1	PRRX1	5396	1	170662728	170739419	1	protein_coding	paired related homeobox 1 [Source:HGNC Symbol;Acc:HGNC:9142]
ENSG00000154639	11.3166	0.000768168	1.10819	0.108627	0.0021914	5.87727	0.100779	0.108627	0.0466324	0.108627	ENST00000284878	11	CXADR	1525	21	17512382	17593579	1	protein_coding	CXADR Ig-like cell adhesion molecule [Source:HGNC Symbol;Acc:HGNC:2559]
ENSG00000177614	11.3137	0.00076937	1.04575	0.101632	0.00294238	5.23736	0.095556	0.101632	0.054721	0.101632	ENST00000530424	1	PGBD5	79605	1	230314482	230426371	-1	protein_coding	piggyBac transposable element derived 5 [Source:HGNC Symbol;Acc:HGNC:19405]
ENSG00000165322	11.312	0.000770078	0.443094	0.0395766	0.00473284	6.19635	0.0416801	0.0395766	0.0441907	0.0441907	ENST00000454919	1	ARHGAP12	94134	10	31805404	31928876	-1	protein_coding	Rho GTPase activating protein 12 [Source:HGNC Symbol;Acc:HGNC:16348]
ENSG00000140553	11.3096	0.000771091	0.840307	0.0815357	0.00249499	6.20991	0.0764265	0.0815357	0.0441104	0.0815357	ENST00000556704	1	UNC45A	55898	15	90930180	90954093	1	protein_coding	unc-45 myosin chaperone A [Source:HGNC Symbol;Acc:HGNC:30594]
ENSG00000196155	11.3057	0.000772676	2.27714	0.217537	0.0101777	4.94634	0.210964	0.217537	0.0604827	0.217537	ENST00000360461	9	PLEKHG4	25894	16	67277510	67289499	1	protein_coding	pleckstrin homology and RhoGEF domain containing G4 [Source:HGNC Symbol;Acc:HGNC:24501]
ENSG00000115966	11.29	0.000779253	0.372571	0.0358006	0.0014565	6.65393	0.0338787	0.0358006	0.0419055	0.0419055	ENST00000478905	1	ATF2	1386	2	175072250	175168382	-1	protein_coding	activating transcription factor 2 [Source:HGNC Symbol;Acc:HGNC:784]
ENSG00000186812	11.2893	0.000779539	1.03224	0.0980188	0.00520487	5.31443	0.0938509	0.0980188	0.0534109	0.0980188	ENST00000355632	8	ZNF397	84307	18	35241030	35267133	1	protein_coding	zinc finger protein 397 [Source:HGNC Symbol;Acc:HGNC:18818]
ENSG00000124134	11.2863	0.000780829	8.77306	0.733926	0.14338	2.21214	0.80876	0.733926	0.188472	0.733926	ENST00000537075	2	KCNS1	3787	20	45092310	45101112	-1	protein_coding	potassium voltage-gated channel modifier subfamily S member 1 [Source:HGNC Symbol;Acc:HGNC:6300]
ENSG00000135974	11.2852	0.000781273	0.536697	0.0493633	0.00430643	6.57472	0.0493359	0.0493633	0.0422496	0.0493633	ENST00000258457	6	C2orf49	79074	2	105337359	105349211	1	protein_coding	chromosome 2 open reading frame 49 [Source:HGNC Symbol;Acc:HGNC:28772]
ENSG00000110888	11.2778	0.000784378	0.777083	0.0662256	0.0114827	4.73335	0.0708495	0.0662256	0.0654152	0.0662256	ENST00000542550	5	CAPRIN2	65981	12	30709552	30754951	-1	protein_coding	caprin family member 2 [Source:HGNC Symbol;Acc:HGNC:21259]
ENSG00000058404	11.273	0.000786414	8.9629	0.81631	0.0799797	3.4056	0.839076	0.81631	0.114938	0.81631	ENST00000497584	5	CAMK2B	816	7	44217150	44334577	-1	protein_coding	calcium/calmodulin dependent protein kinase II beta [Source:HGNC Symbol;Acc:HGNC:1461]
ENSG00000116754	11.2753	0.000785444	1.14854	0.114409	0.000445443	7.55915	0.10449	0.114409	0.0403296	0.114409	ENST00000473950	5	SRSF11	9295	1	70205682	70253052	1	protein_coding	serine and arginine rich splicing factor 11 [Source:HGNC Symbol;Acc:HGNC:10782]
ENSG00000124406	11.2742	0.000785916	1.68808	0.155869	0.0129384	4.18937	0.158453	0.155869	0.082191	0.155869	ENST00000381668	9	ATP8A1	10396	4	42408373	42657105	-1	protein_coding	ATPase phospholipid transporting 8A1 [Source:HGNC Symbol;Acc:HGNC:13531]
ENSG00000105698	11.2678	0.000788646	1.44587	0.142053	0.00253309	6.86875	0.131801	0.142053	0.0411636	0.142053	ENST00000379134	7	USF2	7392	19	35268978	35279821	1	protein_coding	upstream transcription factor 2 c-fos interacting [Source:HGNC Symbol;Acc:HGNC:12594]
ENSG00000109680	11.2596	0.000792137	1.27375	0.116972	0.0104029	4.22025	0.117672	0.116972	0.0811034	0.116972	ENST00000502873	5	TBC1D19	55296	4	26576437	26755351	1	protein_coding	TBC1 domain family member 19 [Source:HGNC Symbol;Acc:HGNC:25624]
ENSG00000118162	11.2608	0.0007916	1.06088	0.0942412	0.011847	4.79719	0.096932	0.0942412	0.0638592	0.0942412	ENST00000338134	7	KPTN	11133	19	47475144	47484268	-1	protein_coding	kaptin actin binding protein [Source:HGNC Symbol;Acc:HGNC:6404]
ENSG00000179981	11.2625	0.000790867	0.879563	0.0867249	0.00123146	6.5725	0.0799762	0.0867249	0.0422599	0.0867249	ENST00000584217	1	TSHZ1	10194	18	75210755	75289950	1	protein_coding	teashirt zinc finger homeobox 1 [Source:HGNC Symbol;Acc:HGNC:10669]
ENSG00000211456	11.2587	0.000792521	0.421746	0.0399632	0.0022114	5.88468	0.0384436	0.0399632	0.0465653	0.0465653	ENST00000441228	5	SACM1L	22908	3	45689056	45745424	1	protein_coding	SAC1 like phosphatidylinositide phosphatase [Source:HGNC Symbol;Acc:HGNC:17059]
ENSG00000198108	11.2537	0.000794657	1.12003	0.101495	0.0105089	5.1086	0.102415	0.101495	0.0571201	0.101495	ENST00000507545	1	CHSY3	337876	5	129904472	130186634	1	protein_coding	chondroitin sulfate synthase 3 [Source:HGNC Symbol;Acc:HGNC:24293]
ENSG00000032742	11.2439	0.000798863	1.19254	0.10953	0.00972399	4.97446	0.10987	0.10953	0.059875	0.10953	ENST00000461115	5	IFT88	8100	13	20567069	20691437	1	protein_coding	intraflagellar transport 88 [Source:HGNC Symbol;Acc:HGNC:20606]
ENSG00000135749	11.2311	0.000804371	1.33662	0.122271	0.0113914	4.58128	0.121595	0.122271	0.069511	0.122271	ENST00000496675	1	PCNX2	80003	1	232983435	233295713	-1	protein_coding	pecanex homolog 2 [Source:HGNC Symbol;Acc:HGNC:8736]
ENSG00000177108	11.2319	0.000804027	3.29676	0.323181	0.00649534	3.50415	0.300976	0.323181	0.11009	0.323181	ENST00000555327	1	ZDHHC22	283576	14	77131270	77142734	-1	protein_coding	zinc finger DHHC-type containing 22 [Source:HGNC Symbol;Acc:HGNC:20106]
ENSG00000043355	11.2284	0.000805555	3.77972	0.37358	0.00439232	5.39877	0.343614	0.37358	0.0520923	0.37358	ENST00000468291	1	ZIC2	7546	13	99981772	99986773	1	protein_coding	Zic family member 2 [Source:HGNC Symbol;Acc:HGNC:12873]
ENSG00000166704	11.2279	0.000805771	1.92824	0.16001	0.0328132	2.99647	0.176205	0.16001	0.137242	0.16001	ENST00000547121	5	ZNF606	80095	19	57977053	58003349	-1	protein_coding	zinc finger protein 606 [Source:HGNC Symbol;Acc:HGNC:25879]
ENSG00000186205	11.2264	0.00080644	0.926265	0.0917344	0.000892099	5.49063	0.0843197	0.0917344	0.0508009	0.0917344	ENST00000366910	9	2018-03-01	64757	1	220786759	220819657	1	protein_coding	mitochondrial amidoxime reducing component 1 [Source:HGNC Symbol;Acc:HGNC:26189]
ENSG00000042753	11.2176	0.000810248	0.607571	0.0598155	0.000941666	7.52152	0.05538	0.0598155	0.0403137	0.0598155	ENST00000597020	5	AP2S1	1175	19	46838136	46850992	-1	protein_coding	adaptor related protein complex 2 sigma 1 subunit [Source:HGNC Symbol;Acc:HGNC:565]
ENSG00000099974	11.2169	0.000810555	0.861608	0.0810638	0.00509691	5.38621	0.0804772	0.0810638	0.0522808	0.0810638	ENST00000215770	5	DDTL	100037417	22	23966901	23972532	1	protein_coding	D-dopachrome tautomerase like [Source:HGNC Symbol;Acc:HGNC:33446]
ENSG00000123178	11.2159	0.000811005	0.730966	0.0688545	0.00424209	6.21237	0.0664808	0.0688545	0.044096	0.0688545	ENST00000378195	6	SPRYD7	57213	13	49912706	49936490	-1	protein_coding	SPRY domain containing 7 [Source:HGNC Symbol;Acc:HGNC:14297]
ENSG00000160801	11.2193	0.000809501	5.75202	0.487592	0.0876097	3.6096	0.533603	0.487592	0.105145	0.487592	ENST00000449590	5	PTH1R	5745	3	46877746	46903799	1	protein_coding	parathyroid hormone 1 receptor [Source:HGNC Symbol;Acc:HGNC:9608]
ENSG00000135241	11.2115	0.000812914	0.960542	0.0917773	0.00427689	6.24195	0.0873257	0.0917773	0.0439261	0.0917773	ENST00000427008	1	PNPLA8	50640	7	108470422	108569666	-1	protein_coding	patatin like phospholipase domain containing 8 [Source:HGNC Symbol;Acc:HGNC:28900]
ENSG00000120685	11.2089	0.000814043	0.608114	0.0582529	0.00255848	5.44476	0.0553695	0.0582529	0.0514264	0.0582529	ENST00000468017	1	PROSER1	80209	13	39009866	39038076	-1	protein_coding	proline and serine rich 1 [Source:HGNC Symbol;Acc:HGNC:20291]
ENSG00000150394	11.2065	0.000815127	1.85349	0.113331	0.0720177	3.6718	0.169549	0.113331	0.102347	0.113331	ENST00000585315	5	CDH8	1006	16	61647242	62037035	-1	protein_coding	cadherin 8 [Source:HGNC Symbol;Acc:HGNC:1767]
ENSG00000166446	11.2018	0.000817192	13.5131	1.32494	0.0263697	3.66759	1.23183	1.32494	0.102534	1.32494	ENST00000562753	1	CDYL2	124359	16	80597906	80804329	-1	protein_coding	chromodomain Y like 2 [Source:HGNC Symbol;Acc:HGNC:23030]
ENSG00000139133	11.185	0.000824631	0.547911	0.0456934	0.00909763	6.2832	0.0511125	0.0456934	0.0436988	0.0456934	ENST00000266483	6	ALG10	84920	12	34022281	34029694	1	protein_coding	ALG10 alpha-12-glucosyltransferase [Source:HGNC Symbol;Acc:HGNC:23162]
ENSG00000018869	11.178	0.000827731	2.08935	0.174151	0.0347837	3.50162	0.190332	0.174151	0.110212	0.174151	ENST00000589143	5	ZNF582	147948	19	56375846	56393545	-1	protein_coding	zinc finger protein 582 [Source:HGNC Symbol;Acc:HGNC:26421]
ENSG00000111962	11.1727	0.000830115	0.884123	0.0802076	0.00820463	4.28121	0.0811633	0.0802076	0.0789928	0.0802076	ENST00000367463	4	UST	10090	6	148747328	149076990	1	protein_coding	uronyl 2-sulfotransferase [Source:HGNC Symbol;Acc:HGNC:17223]
ENSG00000115091	11.1728	0.000830055	0.582346	0.056034	0.00220058	6.758	0.0529526	0.056034	0.041513	0.056034	ENST00000489779	1	ACTR3	10096	2	113889960	113962596	1	protein_coding	ARP3 actin related protein 3 homolog [Source:HGNC Symbol;Acc:HGNC:170]
ENSG00000132300	11.1765	0.000828412	0.826283	0.080045	0.0025833	6.04523	0.0761715	0.080045	0.0452037	0.080045	ENST00000477520	1	PTCD3	55037	2	86106182	86142157	1	protein_coding	pentatricopeptide repeat domain 3 [Source:HGNC Symbol;Acc:HGNC:24717]
ENSG00000136699	11.1783	0.000827594	1.09276	0.108134	0.00114219	6.58877	0.0994175	0.108134	0.0421856	0.108134	ENST00000441135	1	SMPD4	55627	2	130151392	130182750	-1	protein_coding	sphingomyelin phosphodiesterase 4 [Source:HGNC Symbol;Acc:HGNC:32949]
ENSG00000137760	11.1737	0.000829644	0.626106	0.0598056	0.00280507	6.15044	0.0569881	0.0598056	0.0444741	0.0598056	ENST00000393100	3	ALKBH8	91801	11	107502726	107565746	-1	protein_coding	alkB homolog 8 tRNA methyltransferase [Source:HGNC Symbol;Acc:HGNC:25189]
ENSG00000110917	11.1697	0.000831422	0.661757	0.0639732	0.00220245	6.12395	0.0607722	0.0639732	0.0446465	0.0639732	ENST00000412616	2	MLEC	9761	12	120686869	120701864	1	protein_coding	malectin [Source:HGNC Symbol;Acc:HGNC:28973]
ENSG00000226710	11.1709	0.000830919	5.15586	0.507886	0.00770033	5.78245	0.469064	0.507886	0.0475198	0.507886	ENST00000443974	5	C6orf48	50854	CHR_HSCHR6_MHC_COX_CTG1	31821974	31827129	1	protein_coding	chromosome 6 open reading frame 48 [Source:HGNC Symbol;Acc:HGNC:19078]
ENSG00000109794	11.1615	0.000835101	2.255	0.200816	0.0246846	4.06159	0.205165	0.200816	0.0868007	0.200816	ENST00000356371	9	FAM149A	25854	4	186104419	186172667	1	protein_coding	family with sequence similarity 149 member A [Source:HGNC Symbol;Acc:HGNC:24527]
ENSG00000050628	11.1406	0.00084458	1.5543	0.135697	0.019733	4.16496	0.146108	0.135697	0.0830591	0.135697	ENST00000370932	6	PTGER3	5733	1	70852353	71047808	-1	protein_coding	prostaglandin E receptor 3 [Source:HGNC Symbol;Acc:HGNC:9595]
ENSG00000065978	11.1419	0.000843973	1.11908	0.111863	4.47199e-05	9.78885	0.101743	0.111863	0.0562313	0.111863	ENST00000436427	1	YBX1	4904	1	42682427	42702349	1	protein_coding	Y-box binding protein 1 [Source:HGNC Symbol;Acc:HGNC:8014]
ENSG00000135966	11.1429	0.000843525	2.21012	0.218935	0.00207646	6.03673	0.201003	0.218935	0.0452684	0.218935	ENST00000258449	2	TGFBRAP1	9392	2	105264391	105330034	-1	protein_coding	transforming growth factor beta receptor associated protein 1 [Source:HGNC Symbol;Acc:HGNC:16836]
ENSG00000178971	11.1336	0.000847775	1.52286	0.134216	0.0180704	4.20039	0.138898	0.134216	0.0818015	0.134216	ENST00000581671	2	CTC1	80169	17	8224821	8248044	-1	protein_coding	CST telomere replication complex component 1 [Source:HGNC Symbol;Acc:HGNC:26169]
ENSG00000071655	11.1306	0.000849155	0.742194	0.0737198	0.000499561	7.16768	0.0674918	0.0737198	0.0405245	0.0737198	ENST00000589064	5	MBD3	53615	19	1573596	1592801	-1	protein_coding	methyl-CpG binding domain protein 3 [Source:HGNC Symbol;Acc:HGNC:6918]
ENSG00000123685	11.1267	0.00085094	1.67694	0.155405	0.0122895	4.81792	0.153618	0.155405	0.063375	0.155405	ENST00000471382	5	BATF3	55509	1	212686418	212699985	-1	protein_coding	basic leucine zipper ATF-like transcription factor 3 [Source:HGNC Symbol;Acc:HGNC:28915]
ENSG00000131171	11.1262	0.000851173	0.821292	0.081561	0.000568225	6.61371	0.0746852	0.081561	0.0420752	0.081561	ENST00000474113	1	SH3BGRL	6451	X	81201943	81298547	1	protein_coding	SH3 domain binding glutamate rich protein like [Source:HGNC Symbol;Acc:HGNC:10823]
ENSG00000144647	11.1282	0.00085025	0.962541	0.0950047	0.00124943	6.79726	0.0875146	0.0950047	0.0413813	0.0950047	ENST00000441964	1	POMGNT2	84892	3	43079232	43106076	-1	protein_coding	protein O-linked mannose N-acetylglucosaminyltransferase 2 (beta 14-) [Source:HGNC Symbol;Acc:HGNC:25902]
ENSG00000170448	11.1215	0.000853319	0.913679	0.0872071	0.00416078	6.55846	0.0831525	0.0872071	0.0423254	0.0872071	ENST00000511452	1	NFXL1	152518	4	47847233	47914667	-1	protein_coding	nuclear transcription factor X-box binding like 1 [Source:HGNC Symbol;Acc:HGNC:18726]
ENSG00000205155	11.1135	0.00085702	0.496945	0.0476369	0.00205758	6.74288	0.0451962	0.0476369	0.041566	0.0476369	ENST00000587708	6	PSENEN	55851	19	35745114	35747519	1	protein_coding	presenilin enhancer gamma-secretase subunit [Source:HGNC Symbol;Acc:HGNC:30100]
ENSG00000163961	11.1086	0.000859303	0.69987	0.0684067	0.00158036	6.80811	0.0637858	0.0684067	0.0413465	0.0684067	ENST00000437070	1	RNF168	165918	3	196468783	196503768	-1	protein_coding	ring finger protein 168 [Source:HGNC Symbol;Acc:HGNC:26661]
ENSG00000176542	11.1087	0.000859216	0.735599	0.0663888	0.00717109	6.15891	0.0668806	0.0663888	0.0444204	0.0663888	ENST00000478658	1	USF3	205717	3	113648385	113696646	-1	protein_coding	upstream transcription factor family member 3 [Source:HGNC Symbol;Acc:HGNC:30494]
ENSG00000120694	11.1068	0.000860097	2.01561	0.200787	0.00077413	8.566	0.183238	0.200787	0.0435679	0.200787	ENST00000602786	5	HSPH1	10808	13	31134974	31162388	-1	protein_coding	heat shock protein family H (Hsp110) member 1 [Source:HGNC Symbol;Acc:HGNC:16969]
ENSG00000198934	11.0868	0.000869439	1.61017	0.155338	0.00567952	4.54037	0.146385	0.155338	0.0707011	0.155338	ENST00000361470	3	MAGEE1	57692	X	76427724	76431353	1	protein_coding	MAGE family member E1 [Source:HGNC Symbol;Acc:HGNC:24934]
ENSG00000053900	11.0852	0.000870213	0.482041	0.0453537	0.00285039	5.70319	0.0439464	0.0453537	0.0483145	0.0483145	ENST00000315368	7	ANAPC4	29945	4	25377213	25418498	1	protein_coding	anaphase promoting complex subunit 4 [Source:HGNC Symbol;Acc:HGNC:19990]
ENSG00000134574	11.0798	0.000872733	1.64275	0.162309	0.00196518	6.32404	0.149489	0.162309	0.0434828	0.162309	ENST00000616278	4	DDB2	1643	11	47214465	47239240	1	protein_coding	damage specific DNA binding protein 2 [Source:HGNC Symbol;Acc:HGNC:2718]
ENSG00000147471	11.0688	0.000877914	1.13997	0.104016	0.00998038	5.05522	0.10403	0.104016	0.058187	0.104016	ENST00000518036	5	PLPBP	11212	8	37762593	37779767	1	protein_coding	pyridoxal phosphate binding protein [Source:HGNC Symbol;Acc:HGNC:9457]
ENSG00000163820	11.0654	0.000879555	2.32549	0.22455	0.00799929	5.80409	0.211542	0.22455	0.047312	0.22455	ENST00000296137	6	FYCO1	79443	3	45917899	45995824	-1	protein_coding	FYVE and coiled-coil domain containing 1 [Source:HGNC Symbol;Acc:HGNC:14673]
ENSG00000154781	11.0635	0.000880461	0.630264	0.0499175	0.0131089	5.41304	0.0587626	0.0499175	0.0518815	0.0518815	ENST00000463438	5	CCDC174	51244	3	14651746	14672659	1	protein_coding	coiled-coil domain containing 174 [Source:HGNC Symbol;Acc:HGNC:28033]
ENSG00000138380	11.0541	0.000884906	4.16914	0.365749	0.0511646	3.53734	0.384036	0.365749	0.108507	0.365749	ENST00000430899	5	CARF	79800	2	202912214	202987063	1	protein_coding	calcium responsive transcription factor [Source:HGNC Symbol;Acc:HGNC:14435]
ENSG00000148803	11.0488	0.000887433	0.679423	0.0646704	0.00327188	5.85211	0.061786	0.0646704	0.0468624	0.0646704	ENST00000478895	1	FUOM	282969	10	133355154	133358035	-1	protein_coding	fucose mutarotase [Source:HGNC Symbol;Acc:HGNC:24733]
ENSG00000170500	11.0461	0.000888756	8.08149	0.799028	0.00912138	5.1749	0.734696	0.799028	0.0558529	0.799028	ENST00000393437	7	LONRF2	164832	2	100273291	100322733	-1	protein_coding	LON peptidase N-terminal domain and ring finger 2 [Source:HGNC Symbol;Acc:HGNC:24788]
ENSG00000197226	11.0435	0.000889973	0.552711	0.0540133	0.0012578	6.88996	0.0502649	0.0540133	0.0411042	0.0540133	ENST00000356834	7	TBC1D9B	23061	5	179862066	179907859	-1	protein_coding	TBC1 domain family member 9B [Source:HGNC Symbol;Acc:HGNC:29097]
ENSG00000181826	11.0416	0.00089088	1.36079	0.123269	0.0128098	4.41488	0.12633	0.123269	0.074564	0.123269	ENST00000314117	8	RELL1	768211	4	37590800	37686376	-1	protein_coding	RELT like 1 [Source:HGNC Symbol;Acc:HGNC:27379]
ENSG00000164107	11.0351	0.000894019	2.09885	0.164824	0.0450611	3.69274	0.191582	0.164824	0.101425	0.164824	ENST00000505300	1	HAND2	9464	4	173524969	173530229	-1	protein_coding	heart and neural crest derivatives expressed 2 [Source:HGNC Symbol;Acc:HGNC:4808]
ENSG00000183696	11.0349	0.000894133	0.992497	0.0900385	0.00921118	5.13579	0.0961846	0.0900385	0.0565925	0.0900385	ENST00000436673	5	UPP1	7378	7	48088628	48108733	1	protein_coding	uridine phosphorylase 1 [Source:HGNC Symbol;Acc:HGNC:12576]
ENSG00000182795	11.0335	0.000894799	8.07956	0.644364	0.163592	2.3667	0.735791	0.644364	0.177487	0.644364	ENST00000461135	2	C1orf116	79098	1	207018521	207032756	-1	protein_coding	chromosome 1 open reading frame 116 [Source:HGNC Symbol;Acc:HGNC:28667]
ENSG00000050767	11.0282	0.000897348	6.3041	0.587894	0.042516	2.39981	0.590481	0.587894	0.175193	0.587894	ENST00000407622	2	COL23A1	91522	5	178237618	178590555	-1	protein_coding	collagen type XXIII alpha 1 chain [Source:HGNC Symbol;Acc:HGNC:22990]
ENSG00000099904	11.0211	0.000900805	0.609809	0.056807	0.00417394	5.89007	0.0560064	0.056807	0.0465167	0.056807	ENST00000469212	5	ZDHHC8	29801	22	20129456	20148007	1	protein_coding	zinc finger DHHC-type containing 8 [Source:HGNC Symbol;Acc:HGNC:18474]
ENSG00000204178	11.0166	0.000902981	0.575291	0.0561628	0.00136628	6.54264	0.0523037	0.0561628	0.0424007	0.0561628	ENST00000647928	1	MACO1	55219	1	25430858	25500209	1	protein_coding	transmembrane protein 57 [Source:HGNC Symbol;Acc:HGNC:25572]
ENSG00000110318	11.0095	0.000906463	2.54437	0.20537	0.0490671	5.05204	0.257125	0.20537	0.0582517	0.20537	ENST00000532529	1	CEP126	57562	11	101915015	102001058	1	protein_coding	centrosomal protein 126 [Source:HGNC Symbol;Acc:HGNC:29264]
ENSG00000119514	11.0045	0.000908889	2.55193	0.249683	0.00551018	5.35221	0.233114	0.249683	0.0528049	0.249683	ENST00000615204	1	GALNT12	79695	9	98807699	98850081	1	protein_coding	polypeptide N-acetylgalactosaminyltransferase 12 [Source:HGNC Symbol;Acc:HGNC:19877]
ENSG00000142655	11.0024	0.000909957	0.961154	0.0893988	0.00671655	4.96041	0.0887138	0.0893988	0.0601775	0.0893988	ENST00000492696	1	PEX14	5195	1	10472288	10630758	1	protein_coding	peroxisomal biogenesis factor 14 [Source:HGNC Symbol;Acc:HGNC:8856]
ENSG00000102763	10.9961	0.000913018	1.17783	0.112594	0.00518977	5.73608	0.107083	0.112594	0.0479779	0.112594	ENST00000281496	6	VWA8	23078	13	41566837	41961120	-1	protein_coding	von Willebrand factor A domain containing 8 [Source:HGNC Symbol;Acc:HGNC:29071]
ENSG00000197822	10.9946	0.00091378	4.2264	0.390793	0.0318473	4.48894	0.388144	0.390793	0.0722466	0.390793	ENST00000510666	1	OCLN	100506658	5	69492292	69558104	1	protein_coding	occludin [Source:HGNC Symbol;Acc:HGNC:8104]
ENSG00000188738	10.9858	0.000918147	1.54623	0.122994	0.0316297	3.91458	0.141467	0.122994	0.0922856	0.122994	ENST00000415915	5	FSIP2	401024	2	185738895	185833290	1	protein_coding	fibrous sheath interacting protein 2 [Source:HGNC Symbol;Acc:HGNC:21675]
ENSG00000039068	10.9838	0.000919132	1.93612	0.148806	0.0448053	3.10631	0.1764	0.148806	0.13093	0.148806	ENST00000567320	1	CDH1	999	16	68737225	68835548	1	protein_coding	cadherin 1 [Source:HGNC Symbol;Acc:HGNC:1748]
ENSG00000137449	10.9812	0.000920412	1.1596	0.10112	0.0148397	6.04566	0.105422	0.10112	0.0452005	0.10112	ENST00000509684	1	CPEB2	132864	4	15002674	15070153	1	protein_coding	cytoplasmic polyadenylation element binding protein 2 [Source:HGNC Symbol;Acc:HGNC:21745]
ENSG00000168874	10.9764	0.000922815	3.72752	0.273121	0.0996315	2.3323	0.388279	0.273121	0.179891	0.273121	ENST00000463422	5	ATOH8	84913	2	85751344	85788066	1	protein_coding	atonal bHLH transcription factor 8 [Source:HGNC Symbol;Acc:HGNC:24126]
ENSG00000121207	10.9741	0.00092393	1.85043	0.138025	0.0470188	3.15525	0.184173	0.138025	0.12819	0.138025	ENST00000502525	5	LRAT	9227	4	154626945	154753118	1	protein_coding	lecithin retinol acyltransferase (phosphatidylcholine--retinol O-acyltransferase) [Source:HGNC Symbol;Acc:HGNC:6685]
ENSG00000041982	10.9711	0.000925447	3.67149	0.274709	0.09244	3.34403	0.335343	0.274709	0.118075	0.274709	ENST00000476680	1	TNC	3371	9	115019578	115118257	-1	protein_coding	tenascin C [Source:HGNC Symbol;Acc:HGNC:5318]
ENSG00000187079	10.9647	0.000928618	1.27836	0.0862054	0.0416301	5.52732	0.11622	0.0862054	0.0503262	0.0862054	ENST00000527575	5	TEAD1	7003	11	12674591	12944483	1	protein_coding	TEA domain transcription factor 1 [Source:HGNC Symbol;Acc:HGNC:11714]
ENSG00000142621	10.9606	0.000930684	5.90063	0.372135	0.217928	2.76754	0.565529	0.372135	0.151066	0.372135	ENST00000433640	6	FHAD1	114827	1	15247272	15400283	1	protein_coding	forkhead associated phosphopeptide binding domain 1 [Source:HGNC Symbol;Acc:HGNC:29408]
ENSG00000105568	10.9545	0.000933785	1.37055	0.134881	0.00217408	6.67573	0.124756	0.134881	0.0418179	0.134881	ENST00000322088	10	PPP2R1A	5518	19	52190039	52229533	1	protein_coding	protein phosphatase 2 scaffold subunit Aalpha [Source:HGNC Symbol;Acc:HGNC:9302]
ENSG00000166341	10.9547	0.000933668	3.1137	0.29994	0.0114293	4.81635	0.283082	0.29994	0.0634115	0.29994	ENST00000299441	4	DCHS1	8642	11	6621323	6655854	-1	protein_coding	dachsous cadherin-related 1 [Source:HGNC Symbol;Acc:HGNC:13681]
ENSG00000146409	10.9526	0.0009347	0.745924	0.0739922	0.00060022	5.44107	0.067947	0.0739922	0.0514785	0.0739922	ENST00000460518	1	SLC18B1	116843	6	132769370	132798553	-1	protein_coding	solute carrier family 18 member B1 [Source:HGNC Symbol;Acc:HGNC:21573]
ENSG00000180233	10.9505	0.000935798	0.542906	0.0503823	0.00390826	5.08174	0.0498699	0.0503823	0.0576519	0.0576519	ENST00000459998	1	ZNRF2	223082	7	30284307	30367692	1	protein_coding	zinc and ring finger 2 [Source:HGNC Symbol;Acc:HGNC:22316]
ENSG00000213523	10.9468	0.000937646	0.438432	0.0416675	0.00217574	6.70561	0.0399091	0.0416675	0.0417024	0.0417024	ENST00000602775	5	SRA1	10011	5	140537340	140558252	-1	protein_coding	steroid receptor RNA activator 1 [Source:HGNC Symbol;Acc:HGNC:11281]
ENSG00000186577	10.9433	0.00093943	1.01131	0.0914267	0.00970451	4.94138	0.091967	0.0914267	0.0605909	0.0914267	ENST00000637920	1	SMIM29	221491	6	34246380	34249470	-1	protein_coding	small integral membrane protein 29 [Source:HGNC Symbol;Acc:HGNC:1340]
ENSG00000075711	10.9393	0.000941433	0.457526	0.0425687	0.00318383	5.83545	0.0416313	0.0425687	0.0470166	0.0470166	ENST00000493937	1	DLG1	1739	3	197042560	197299300	-1	protein_coding	discs large MAGUK scaffold protein 1 [Source:HGNC Symbol;Acc:HGNC:2900]
ENSG00000087086	10.932	0.000945182	1.71357	0.171081	0.000275592	8.24216	0.15578	0.171081	0.0419146	0.171081	ENST00000331825	10	FTL	2512	19	48965301	48966878	1	protein_coding	ferritin light chain [Source:HGNC Symbol;Acc:HGNC:3999]
ENSG00000102996	10.9369	0.000942698	4.51401	0.440406	0.0109954	4.37522	0.41163	0.440406	0.0758467	0.440406	ENST00000570065	1	MMP15	4324	16	58025566	58046901	1	protein_coding	matrix metallopeptidase 15 [Source:HGNC Symbol;Acc:HGNC:7161]
ENSG00000112294	10.9319	0.000945242	1.19847	0.117013	0.00283391	5.93974	0.108952	0.117013	0.0460749	0.117013	ENST00000479394	1	ALDH5A1	7915	6	24494852	24537207	1	protein_coding	aldehyde dehydrogenase 5 family member A1 [Source:HGNC Symbol;Acc:HGNC:408]
ENSG00000165349	10.9407	0.000940738	8.11206	0.806751	0.00445509	5.73275	0.737556	0.806751	0.0480115	0.806751	ENST00000374299	7	SLC7A3	84889	X	70925582	70931125	-1	protein_coding	solute carrier family 7 member 3 [Source:HGNC Symbol;Acc:HGNC:11061]
ENSG00000173402	10.9333	0.000944486	2.18473	0.216896	0.00157689	5.34647	0.198713	0.216896	0.0528954	0.216896	ENST00000539901	5	DAG1	1605	3	49468703	49535618	1	protein_coding	dystroglycan 1 [Source:HGNC Symbol;Acc:HGNC:2666]
ENSG00000203993	10.9349	0.000943686	0.426361	0.0398934	0.00274272	5.89744	0.0389023	0.0398934	0.0464504	0.0464504	ENST00000623970	1	ARRDC1-AS1	85026	9	137615332	137618906	-1	antisense_RNA	ARRDC1 antisense RNA 1 [Source:HGNC Symbol;Acc:HGNC:23395]
ENSG00000115762	10.9297	0.000946345	0.647287	0.0638372	0.000891491	6.91033	0.0590063	0.0638372	0.0410493	0.0638372	ENST00000234115	10	PLEKHB2	55041	2	131104847	131353709	1	protein_coding	pleckstrin homology domain containing B2 [Source:HGNC Symbol;Acc:HGNC:19236]
ENSG00000179750	10.9284	0.000947023	12.0586	1.17456	0.0313044	4.20205	1.09741	1.17456	0.081743	1.17456	ENST00000335760	9	APOBEC3B	9582	22	38982347	38992804	1	protein_coding	apolipoprotein B mRNA editing enzyme catalytic subunit 3B [Source:HGNC Symbol;Acc:HGNC:17352]
ENSG00000265972	10.9271	0.000947698	1.41447	0.132462	0.00898502	4.29711	0.129308	0.132462	0.0784509	0.132462	ENST00000488537	1	TXNIP	10628	1	145992435	145996600	-1	protein_coding	thioredoxin interacting protein [Source:HGNC Symbol;Acc:HGNC:16952]
ENSG00000111674	10.9239	0.000949306	7.81542	0.749887	0.0316556	2.69844	0.711715	0.749887	0.155414	0.749887	ENST00000537688	5	ENO2	2026	12	6913745	6923698	1	protein_coding	enolase 2 [Source:HGNC Symbol;Acc:HGNC:3353]
ENSG00000114529	10.9245	0.000949016	0.626743	0.0604505	0.00222376	5.40367	0.0569912	0.0604505	0.0520196	0.0604505	ENST00000480282	5	C3orf52	79669	3	112086335	112131004	1	protein_coding	chromosome 3 open reading frame 52 [Source:HGNC Symbol;Acc:HGNC:26255]
ENSG00000117713	10.9194	0.000951625	2.06262	0.203043	0.00321855	6.73422	0.187539	0.203043	0.041597	0.203043	ENST00000466382	2	ARID1A	8289	1	26693236	26782104	1	protein_coding	AT-rich interaction domain 1A [Source:HGNC Symbol;Acc:HGNC:11110]
ENSG00000136167	10.9202	0.000951191	53.829	5.35336	0.0295319	3.9837	4.89478	5.35336	0.0896729	5.35336	ENST00000398576	6	LCP1	3936	13	46125920	46211871	-1	protein_coding	lymphocyte cytosolic protein 1 [Source:HGNC Symbol;Acc:HGNC:6528]
ENSG00000163900	10.9182	0.000952244	0.427492	0.0410552	0.00169397	5.82629	0.0389262	0.0410552	0.0471022	0.0471022	ENST00000484062	1	TMEM41A	90407	3	185476496	185499057	-1	protein_coding	transmembrane protein 41A [Source:HGNC Symbol;Acc:HGNC:30544]
ENSG00000203668	10.9118	0.000955561	1.18852	0.118405	0.000447313	7.54226	0.108076	0.118405	0.0403215	0.118405	ENST00000638121	1	CHML	1122	1	241628853	241640254	-1	protein_coding	CHM like Rab escort protein 2 [Source:HGNC Symbol;Acc:HGNC:1941]
ENSG00000163995	10.9066	0.000958205	5.1515	0.26388	0.25127	3.77057	0.47095	0.26388	0.098088	0.26388	ENST00000545242	5	ABLIM2	84448	4	7965310	8158832	-1	protein_coding	actin binding LIM protein family member 2 [Source:HGNC Symbol;Acc:HGNC:19195]
ENSG00000135632	10.8957	0.000963863	1.45222	0.140455	0.00476635	5.19764	0.132732	0.140455	0.0554338	0.140455	ENST00000486518	1	SMYD5	10322	2	73214222	73227237	1	protein_coding	SMYD family member 5 [Source:HGNC Symbol;Acc:HGNC:16258]
ENSG00000144355	10.8942	0.00096465	0.715492	0.0665332	0.00501603	5.35495	0.0667226	0.0665332	0.0527619	0.0665332	ENST00000475989	2	DLX1	1745	2	172084740	172089677	1	protein_coding	distal-less homeobox 1 [Source:HGNC Symbol;Acc:HGNC:2914]
ENSG00000164574	10.892	0.000965782	1.07677	0.0894272	0.0182495	5.4752	0.0981932	0.0894272	0.0510071	0.0894272	ENST00000520647	5	GALNT10	55568	5	154190730	154420984	1	protein_coding	polypeptide N-acetylgalactosaminyltransferase 10 [Source:HGNC Symbol;Acc:HGNC:19873]
ENSG00000023171	10.8898	0.000966929	0.758639	0.0658396	0.0100243	5.32456	0.0692753	0.0658396	0.053246	0.0658396	ENST00000632815	1	GRAMD1B	57476	11	123358428	123627774	1	protein_coding	GRAM domain containing 1B [Source:HGNC Symbol;Acc:HGNC:29214]
ENSG00000078795	10.8865	0.000968699	1.82636	0.119664	0.062972	3.32026	0.177542	0.119664	0.119307	0.119664	ENST00000508638	5	PKD2L2	27039	5	137887968	137942747	1	protein_coding	polycystin 2 like 2 transient receptor potential cation channel [Source:HGNC Symbol;Acc:HGNC:9012]
ENSG00000269897	10.8855	0.000969209	1.05053	0.0960084	0.00904505	5.85609	0.0956082	0.0960084	0.0468257	0.0960084	ENST00000602395	1	COMMD3-BMI1	100532731	10	22316388	22329542	1	protein_coding	COMMD3-BMI1 readthrough [Source:HGNC Symbol;Acc:HGNC:48326]
ENSG00000173404	10.882	0.000971025	1.16113	0.100596	0.0155165	4.20747	0.105686	0.100596	0.081552	0.100596	ENST00000310227	2	INSM1	3642	20	20368121	20370949	1	protein_coding	INSM transcriptional repressor 1 [Source:HGNC Symbol;Acc:HGNC:6090]
ENSG00000175782	10.8789	0.000972646	0.849898	0.0725303	0.0124595	4.80363	0.0772636	0.0725303	0.0637079	0.0725303	ENST00000431174	2	SLC35E3	55508	12	68746106	68793964	1	protein_coding	solute carrier family 35 member E3 [Source:HGNC Symbol;Acc:HGNC:20864]
ENSG00000140391	10.877	0.000973635	0.817771	0.0814159	0.000361269	8.78983	0.0743943	0.0814159	0.0450809	0.0814159	ENST00000558745	5	TSPAN3	10099	15	77041404	77083984	-1	protein_coding	tetraspanin 3 [Source:HGNC Symbol;Acc:HGNC:17752]
ENSG00000122694	10.856	0.000984761	0.641858	0.0590444	0.00514137	5.82149	0.0584729	0.0590444	0.0471473	0.0590444	ENST00000619700	1	GLIPR2	152007	9	36136536	36163913	1	protein_coding	GLI pathogenesis related 2 [Source:HGNC Symbol;Acc:HGNC:18007]
ENSG00000171425	10.8537	0.000985965	1.20991	0.118357	0.00263346	6.23486	0.110168	0.118357	0.0439663	0.118357	ENST00000588537	1	ZNF581	51545	19	55635459	55645622	1	protein_coding	zinc finger protein 581 [Source:HGNC Symbol;Acc:HGNC:25017]
ENSG00000095739	10.8482	0.000988917	0.757502	0.0739517	0.00179856	6.32542	0.0688648	0.0739517	0.0434757	0.0739517	ENST00000375533	5	BAMBI	25805	10	28677342	28682939	1	protein_coding	BMP and activin membrane bound inhibitor [Source:HGNC Symbol;Acc:HGNC:30251]
ENSG00000002746	10.8455	0.000990378	5.72867	0.358538	0.214329	1.35485	0.52085	0.358538	0.258329	0.358538	ENST00000490954	2	HECW1	23072	7	43112599	43566001	1	protein_coding	HECT C2 and WW domain containing E3 ubiquitin protein ligase 1 [Source:HGNC Symbol;Acc:HGNC:22195]
ENSG00000075426	10.8456	0.000990312	2.76861	0.247004	0.029857	4.87495	0.251741	0.247004	0.0620679	0.247004	ENST00000264716	8	FOSL2	2355	2	28392448	28417312	1	protein_coding	FOS like 2 AP-1 transcription factor subunit [Source:HGNC Symbol;Acc:HGNC:3798]
ENSG00000169964	10.842	0.000992233	2.3657	0.233842	0.00272788	6.73857	0.215164	0.233842	0.0415814	0.233842	ENST00000477126	1	TMEM42	131616	3	44861869	44865670	1	protein_coding	transmembrane protein 42 [Source:HGNC Symbol;Acc:HGNC:28444]
ENSG00000136518	10.8354	0.000995753	0.361175	0.0351357	0.00098185	6.42247	0.0328341	0.0351357	0.0429878	0.0429878	ENST00000494843	5	ACTL6A	86	3	179562880	179588408	1	protein_coding	actin like 6A [Source:HGNC Symbol;Acc:HGNC:24124]
ENSG00000162923	10.8338	0.000996631	0.807549	0.0753461	0.00540882	6.88893	0.0734465	0.0753461	0.041107	0.0753461	ENST00000445239	1	WDR26	80232	1	224385143	224437033	-1	protein_coding	WD repeat domain 26 [Source:HGNC Symbol;Acc:HGNC:21208]
ENSG00000163644	10.8343	0.000996393	0.764978	0.0724864	0.00401138	5.63238	0.0695656	0.0724864	0.0490777	0.0724864	ENST00000513546	3	PPM1K	152926	4	88257620	88284769	-1	protein_coding	protein phosphatase Mg2+/Mn2+ dependent 1K [Source:HGNC Symbol;Acc:HGNC:25415]
ENSG00000182463	10.8364	0.000995255	1.76401	0.137571	0.0388303	4.27479	0.176125	0.137571	0.0792124	0.137571	ENST00000626626	1	TSHZ2	128553	20	52972407	53495330	1	protein_coding	teashirt zinc finger homeobox 2 [Source:HGNC Symbol;Acc:HGNC:13010]
ENSG00000100983	10.8247	0.00100158	1.24749	0.124031	0.000718076	7.08835	0.11341	0.124031	0.040655	0.124031	ENST00000642538	1	GSS	2937	20	34928430	34955817	-1	protein_coding	glutathione synthetase [Source:HGNC Symbol;Acc:HGNC:4624]
ENSG00000157214	10.8251	0.00100134	2.97591	0.284779	0.0128122	4.50536	0.273635	0.284779	0.0717473	0.284779	ENST00000482369	1	STEAP2	261729	7	90167590	90238137	1	protein_coding	STEAP2 metalloreductase [Source:HGNC Symbol;Acc:HGNC:17885]
ENSG00000179134	10.8221	0.00100297	1.68226	0.166709	0.00151767	6.53051	0.15307	0.166709	0.0424597	0.166709	ENST00000602243	5	SAMD4B	55095	19	39342396	39385710	1	protein_coding	sterile alpha motif domain containing 4B [Source:HGNC Symbol;Acc:HGNC:25492]
ENSG00000107796	10.8186	0.00100483	6.24478	0.518227	0.106251	3.91344	0.568603	0.518227	0.0923298	0.518227	ENST00000224784	10	ACTA2	59	10	88935074	88991339	-1	protein_coding	actin alpha 2 smooth muscle aorta [Source:HGNC Symbol;Acc:HGNC:130]
ENSG00000106692	10.8078	0.00101071	1.53141	0.144584	0.00855684	6.06338	0.13949	0.144584	0.0450687	0.144584	ENST00000490134	1	FKTN	2218	9	105558130	105641118	1	protein_coding	fukutin [Source:HGNC Symbol;Acc:HGNC:3622]
ENSG00000151468	10.8043	0.00101262	2.16736	0.214726	0.00201013	6.35085	0.197106	0.214726	0.0433451	0.214726	ENST00000378825	4	CCDC3	83643	10	12896625	13099652	-1	protein_coding	coiled-coil domain containing 3 [Source:HGNC Symbol;Acc:HGNC:23813]
ENSG00000107485	10.7951	0.00101768	4.72535	0.449867	0.022668	5.18588	0.433012	0.449867	0.0556495	0.449867	ENST00000481743	2	GATA3	2625	10	8053604	8075198	1	protein_coding	GATA binding protein 3 [Source:HGNC Symbol;Acc:HGNC:4172]
ENSG00000159082	10.7908	0.00102006	0.696164	0.0583496	0.0112668	5.5641	0.0632883	0.0583496	0.0498714	0.0583496	ENST00000456084	1	SYNJ1	8867	21	32628759	32728048	-1	protein_coding	synaptojanin 1 [Source:HGNC Symbol;Acc:HGNC:11503]
ENSG00000148835	10.7884	0.00102139	0.649248	0.0619263	0.00299851	6.38357	0.0604011	0.0619263	0.0431802	0.0619263	ENST00000369839	3	TAF5	6877	10	103367967	103389065	1	protein_coding	TATA-box binding protein associated factor 5 [Source:HGNC Symbol;Acc:HGNC:11539]
ENSG00000128849	10.7859	0.00102278	1.31461	0.114791	0.0166697	2.90119	0.120498	0.114791	0.142891	0.142891	ENST00000281282	5	CGNL1	84952	15	57375967	57550727	1	protein_coding	cingulin like 1 [Source:HGNC Symbol;Acc:HGNC:25931]
ENSG00000170653	10.784	0.00102381	0.709102	0.0674445	0.00346565	5.36028	0.0644648	0.0674445	0.0526787	0.0674445	ENST00000548118	6	ATF7	11016	12	53507856	53626410	-1	protein_coding	activating transcription factor 7 [Source:HGNC Symbol;Acc:HGNC:792]
ENSG00000105393	10.7797	0.0010262	0.54056	0.0526665	0.00138953	6.9922	0.0493733	0.0526665	0.0408496	0.0526665	ENST00000601232	1	BABAM1	29086	19	17267350	17281249	1	protein_coding	BRISC and BRCA1 A complex member 1 [Source:HGNC Symbol;Acc:HGNC:25008]
ENSG00000145348	10.7771	0.00102763	0.808759	0.0703895	0.0104865	4.74206	0.0740199	0.0703895	0.065197	0.0703895	ENST00000509862	5	TBCK	93627	4	106041599	106321495	-1	protein_coding	TBC1 domain containing kinase [Source:HGNC Symbol;Acc:HGNC:28261]
ENSG00000197429	10.7792	0.00102647	1.30897	0.118761	0.0121364	5.46353	0.119238	0.118761	0.0511659	0.118761	ENST00000359942	8	IPP	3652	1	45694324	45750650	-1	protein_coding	intracisternal A particle-promoted polypeptide [Source:HGNC Symbol;Acc:HGNC:6108]
ENSG00000204519	10.777	0.00102768	1.15567	0.0957997	0.0197672	4.53285	0.106357	0.0957997	0.0709237	0.0957997	ENST00000282296	9	ZNF551	90233	19	57681969	57717301	1	protein_coding	zinc finger protein 551 [Source:HGNC Symbol;Acc:HGNC:25108]
ENSG00000130787	10.7734	0.00102969	0.935819	0.0861856	0.00739629	5.50318	0.0854922	0.0861856	0.050636	0.0861856	ENST00000536772	5	HIP1R	9026	12	122834453	122862960	1	protein_coding	huntingtin interacting protein 1 related [Source:HGNC Symbol;Acc:HGNC:18415]
ENSG00000159921	10.7589	0.00103777	2.06659	0.205156	0.00150306	6.39024	0.188318	0.205156	0.043147	0.205156	ENST00000447283	6	GNE	10020	9	36214441	36277056	-1	protein_coding	glucosamine (UDP-N-acetyl)-2-epimerase/N-acetylmannosamine kinase [Source:HGNC Symbol;Acc:HGNC:23657]
ENSG00000135916	10.7523	0.00104149	1.23468	0.122139	0.00132927	6.31856	0.112253	0.122139	0.0435113	0.122139	ENST00000457215	5	ITM2C	81618	2	230864639	230879248	1	protein_coding	integral membrane protein 2C [Source:HGNC Symbol;Acc:HGNC:6175]
ENSG00000107821	10.7506	0.00104248	1.40853	0.126944	0.0139089	4.49566	0.130439	0.126944	0.0720419	0.126944	ENST00000465807	1	KAZALD1	81621	10	101061841	101068131	1	protein_coding	Kazal type serine peptidase inhibitor domain 1 [Source:HGNC Symbol;Acc:HGNC:25460]
ENSG00000119866	10.7438	0.00104627	0.941003	0.0788968	0.0152035	5.87091	0.0862966	0.0788968	0.0466902	0.0788968	ENST00000358510	6	BCL11A	53335	2	60451167	60553567	-1	protein_coding	B-cell CLL/lymphoma 11A [Source:HGNC Symbol;Acc:HGNC:13221]
ENSG00000134183	10.745	0.0010456	2.20442	0.145823	0.0746188	2.78303	0.201525	0.145823	0.150103	0.150103	ENST00000622865	1	GNAT2	2780	1	109603267	109619929	-1	protein_coding	G protein subunit alpha transducin 2 [Source:HGNC Symbol;Acc:HGNC:4394]
ENSG00000131095	10.7397	0.0010486	5.45843	0.384042	0.1618	2.63549	0.51441	0.384042	0.159449	0.384042	ENST00000638281	1	GFAP	2670	17	44903161	44916937	-1	protein_coding	glial fibrillary acidic protein [Source:HGNC Symbol;Acc:HGNC:4235]
ENSG00000127914	10.7382	0.00104947	0.493766	0.0421961	0.00718055	5.30611	0.0448885	0.0421961	0.0535475	0.0535475	ENST00000394534	6	AKAP9	10142	7	91940867	92110673	1	protein_coding	A-kinase anchoring protein 9 [Source:HGNC Symbol;Acc:HGNC:379]
ENSG00000127463	10.7355	0.00105098	0.72146	0.069427	0.00271903	6.49054	0.0655975	0.069427	0.0426553	0.069427	ENST00000494770	6	EMC1	23065	1	19215664	19251552	-1	protein_coding	ER membrane protein complex subunit 1 [Source:HGNC Symbol;Acc:HGNC:28957]
ENSG00000171847	10.7328	0.00105251	5.42386	0.389098	0.153288	2.66623	0.497049	0.389098	0.15747	0.389098	ENST00000442295	2	FAM90A1	55138	12	8221260	8227618	-1	protein_coding	family with sequence similarity 90 member A1 [Source:HGNC Symbol;Acc:HGNC:25526]
ENSG00000116251	10.7295	0.00105443	0.837924	0.0833897	0.000402713	8.77863	0.0762107	0.0833897	0.0449976	0.0833897	ENST00000471204	5	RPL22	6146	1	6181269	6209389	-1	protein_coding	ribosomal protein L22 [Source:HGNC Symbol;Acc:HGNC:10315]
ENSG00000178026	10.7275	0.00105557	2.18399	0.202395	0.0160039	4.57273	0.202011	0.202395	0.0697567	0.202395	ENST00000464490	1	LRRC75B	388886	22	24585620	24593208	-1	protein_coding	leucine rich repeat containing 75B [Source:HGNC Symbol;Acc:HGNC:33155]
ENSG00000095539	10.7239	0.00105759	1.32045	0.11054	0.0215052	3.83131	0.120212	0.11054	0.0955816	0.11054	ENST00000517724	5	SEMA4G	57715	10	100969518	100985871	1	protein_coding	semaphorin 4G [Source:HGNC Symbol;Acc:HGNC:10735]
ENSG00000176623	10.7237	0.00105772	0.804673	0.0782607	0.0022066	6.18942	0.0734318	0.0782607	0.0442324	0.0782607	ENST00000519145	5	RMDN1	51115	8	86468257	86514357	-1	protein_coding	regulator of microtubule dynamics 1 [Source:HGNC Symbol;Acc:HGNC:24285]
ENSG00000125378	10.7156	0.00106238	1.02382	0.0859553	0.0164263	4.61897	0.0959014	0.0859553	0.0684468	0.0859553	ENST00000245451	8	BMP4	652	14	53949736	53958761	-1	protein_coding	bone morphogenetic protein 4 [Source:HGNC Symbol;Acc:HGNC:1071]
ENSG00000141404	10.7163	0.00106195	1.13614	0.0986789	0.0149354	4.6665	0.103661	0.0986789	0.0671501	0.0986789	ENST00000585642	5	GNAL	2774	18	11688956	11885685	1	protein_coding	G protein subunit alpha L [Source:HGNC Symbol;Acc:HGNC:4388]
ENSG00000183780	10.718	0.00106098	9.09067	0.683178	0.22589	1.9273	0.826677	0.683178	0.209951	0.683178	ENST00000366618	7	SLC35F3	148641	1	233904933	234324516	1	protein_coding	solute carrier family 35 member F3 [Source:HGNC Symbol;Acc:HGNC:23616]
ENSG00000197472	10.7137	0.00106346	0.931762	0.0869306	0.00624559	5.17498	0.0847517	0.0869306	0.0558515	0.0869306	ENST00000339986	7	ZNF695	57116	1	246945547	247008093	-1	protein_coding	zinc finger protein 695 [Source:HGNC Symbol;Acc:HGNC:30954]
ENSG00000091317	10.7111	0.00106494	0.411669	0.0408541	0.000312758	6.38147	0.0374312	0.0408541	0.0431907	0.0431907	ENST00000478886	1	CMTM6	54918	3	32481312	32503408	-1	protein_coding	CKLF like MARVEL transmembrane domain containing 6 [Source:HGNC Symbol;Acc:HGNC:19177]
ENSG00000143786	10.7079	0.00106681	1.17354	0.0972707	0.0200834	3.88925	0.107622	0.0972707	0.0932712	0.0972707	ENST00000470602	2	CNIH3	149111	1	224434660	224740549	1	protein_coding	cornichon family AMPA receptor auxiliary protein 3 [Source:HGNC Symbol;Acc:HGNC:26802]
ENSG00000063180	10.6912	0.00107648	1.75007	0.157182	0.0178251	3.66606	0.159192	0.157182	0.102601	0.157182	ENST00000594088	1	CA11	770	19	48637942	48646312	-1	protein_coding	carbonic anhydrase 11 [Source:HGNC Symbol;Acc:HGNC:1370]
ENSG00000138646	10.6904	0.00107691	0.858635	0.0838889	0.00197462	6.20066	0.0780579	0.0838889	0.0441651	0.0838889	ENST00000510223	5	HERC5	51191	4	88457117	88506163	1	protein_coding	HECT and RLD domain containing E3 ubiquitin protein ligase 5 [Source:HGNC Symbol;Acc:HGNC:24368]
ENSG00000145191	10.6823	0.00108167	0.356703	0.0339991	0.00167116	5.72258	0.0324477	0.0339991	0.0481148	0.0481148	ENST00000649814	1	EIF2B5	8893	3	184135038	184145311	1	protein_coding	eukaryotic translation initiation factor 2B subunit epsilon [Source:HGNC Symbol;Acc:HGNC:3261]
ENSG00000171608	10.6773	0.0010846	3.60873	0.332064	0.0288096	3.58787	0.330245	0.332064	0.106143	0.332064	ENST00000628140	2	PIK3CD	5293	1	9651732	9729114	1	protein_coding	phosphatidylinositol-45-bisphosphate 3-kinase catalytic subunit delta [Source:HGNC Symbol;Acc:HGNC:8977]
ENSG00000186104	10.6711	0.00108824	2.17707	0.206001	0.0117062	4.8631	0.200952	0.206001	0.0623365	0.206001	ENST00000530609	5	CYP2R1	120227	11	14877440	14892252	-1	protein_coding	cytochrome P450 family 2 subfamily R member 1 [Source:HGNC Symbol;Acc:HGNC:20580]
ENSG00000125037	10.6676	0.00109026	0.495284	0.0483321	0.00119625	7.28903	0.0451954	0.0483321	0.040379	0.0483321	ENST00000497557	1	EMC3	55831	3	9962537	10011116	-1	protein_coding	ER membrane protein complex subunit 3 [Source:HGNC Symbol;Acc:HGNC:23999]
ENSG00000180440	10.6665	0.00109093	10.669	1.027	0.0399022	3.71514	0.973387	1.027	0.10045	1.027	ENST00000315190	3	SERTM1	400120	13	36673912	36697839	1	protein_coding	serine rich and transmembrane domain containing 1 [Source:HGNC Symbol;Acc:HGNC:33792]
ENSG00000254531	10.6684	0.0010898	2.86854	0.240658	0.046196	3.25169	0.260928	0.240658	0.122931	0.240658	ENST00000529296	1	FLJ20021	90024	4	101347780	101348883	1	lincRNA	uncharacterized LOC90024 [Source:NCBI gene;Acc:90024]
ENSG00000196497	10.6608	0.00109431	1.17867	0.117193	0.00067377	6.66741	0.107161	0.117193	0.041851	0.117193	ENST00000354464	10	IPO4	79711	14	24180219	24188964	-1	protein_coding	importin 4 [Source:HGNC Symbol;Acc:HGNC:19426]
ENSG00000204287	10.6612	0.00109407	5.95076	0.25904	0.336036	2.82655	0.556428	0.25904	0.147419	0.25904	ENST00000374982	5	HLA-DRA	3122	6	32439842	32445046	1	protein_coding	major histocompatibility complex class II DR alpha [Source:HGNC Symbol;Acc:HGNC:4947]
ENSG00000197372	10.6568	0.00109666	0.883046	0.0841	0.00420459	4.77418	0.0806847	0.0841	0.0644084	0.0841	ENST00000599535	1	ZNF675	171392	19	23525631	23687220	-1	protein_coding	zinc finger protein 675 [Source:HGNC Symbol;Acc:HGNC:30768]
ENSG00000089639	10.654	0.00109834	0.774367	0.0607286	0.0167081	3.90302	0.0712576	0.0607286	0.0927337	0.0927337	ENST00000586269	1	GMIP	51291	19	19629476	19643667	-1	protein_coding	GEM interacting protein [Source:HGNC Symbol;Acc:HGNC:24852]
ENSG00000136960	10.6489	0.00110136	9.07367	0.902584	0.00478251	5.97308	0.824974	0.902584	0.0457841	0.902584	ENST00000522167	5	ENPP2	5168	8	119557086	119673453	-1	protein_coding	ectonucleotide pyrophosphatase/phosphodiesterase 2 [Source:HGNC Symbol;Acc:HGNC:3357]
ENSG00000148634	10.6496	0.00110095	0.580863	0.0531981	0.0048882	6.3596	0.0529812	0.0531981	0.0433006	0.0531981	ENST00000505760	5	HERC4	26091	10	67921899	68075348	-1	protein_coding	HECT and RLD domain containing E3 ubiquitin protein ligase 4 [Source:HGNC Symbol;Acc:HGNC:24521]
ENSG00000197857	10.6437	0.00110447	0.8293	0.0679926	0.0149374	4.70952	0.0767368	0.0679926	0.0660215	0.0679926	ENST00000597563	1	ZNF44	51710	19	12224686	12294887	-1	protein_coding	zinc finger protein 44 [Source:HGNC Symbol;Acc:HGNC:13110]
ENSG00000105287	10.6412	0.00110596	1.25773	0.116639	0.00913346	5.28915	0.115155	0.116639	0.0538297	0.116639	ENST00000599464	1	PRKD2	25865	19	46674275	46717127	-1	protein_coding	protein kinase D2 [Source:HGNC Symbol;Acc:HGNC:17293]
ENSG00000175548	10.6413	0.00110593	1.12572	0.10313	0.00944188	6.05566	0.103403	0.10313	0.0451257	0.10313	ENST00000553138	1	ALG10B	144245	12	38316578	38329728	1	protein_coding	ALG10B alpha-12-glucosyltransferase [Source:HGNC Symbol;Acc:HGNC:31088]
ENSG00000172766	10.6335	0.00111058	1.17415	0.110026	0.00738831	5.27399	0.106901	0.110026	0.0540861	0.110026	ENST00000464857	5	NAA16	79612	13	41311205	41377030	1	protein_coding	N(alpha)-acetyltransferase 16 NatA auxiliary subunit [Source:HGNC Symbol;Acc:HGNC:26164]
ENSG00000013375	10.6304	0.00111245	0.735864	0.0663857	0.00720067	5.64545	0.0673496	0.0663857	0.0489325	0.0663857	ENST00000510258	1	PGM3	5238	6	83161150	83193936	-1	protein_coding	phosphoglucomutase 3 [Source:HGNC Symbol;Acc:HGNC:8907]
ENSG00000184787	10.6298	0.00111281	0.758014	0.0747749	0.00102654	5.89364	0.0689211	0.0747749	0.0464846	0.0747749	ENST00000478200	1	UBE2G2	7327	21	44768580	44802019	-1	protein_coding	ubiquitin conjugating enzyme E2 G2 [Source:HGNC Symbol;Acc:HGNC:12483]
ENSG00000116704	10.6269	0.00111454	0.495784	0.048657	0.000921405	6.87837	0.0451091	0.048657	0.0411363	0.048657	ENST00000235345	5	SLC35D1	23169	1	66999332	67054099	-1	protein_coding	solute carrier family 35 member D1 [Source:HGNC Symbol;Acc:HGNC:20800]
ENSG00000104825	10.6236	0.00111651	2.17145	0.21299	0.00415435	5.94055	0.197425	0.21299	0.0460678	0.21299	ENST00000313582	5	NFKBIB	4793	19	38899700	38908893	1	protein_coding	NFKB inhibitor beta [Source:HGNC Symbol;Acc:HGNC:7798]
ENSG00000117598	10.6199	0.00111879	4.05435	0.320693	0.084742	3.64638	0.374683	0.320693	0.10348	0.320693	ENST00000370188	7	PLPPR5	163404	1	98890245	99005032	-1	protein_coding	phospholipid phosphatase related 5 [Source:HGNC Symbol;Acc:HGNC:31703]
ENSG00000186001	10.6189	0.00111936	1.18453	0.100354	0.0180984	4.90719	0.108895	0.100354	0.0613448	0.100354	ENST00000441090	6	LRCH3	84859	3	197791226	197888436	1	protein_coding	leucine rich repeats and calponin homology domain containing 3 [Source:HGNC Symbol;Acc:HGNC:28637]
ENSG00000065150	10.6039	0.00112847	0.585043	0.058383	0.000121245	7.09495	0.0531885	0.058383	0.0406432	0.058383	ENST00000479736	1	IPO5	3843	13	97953658	98024297	1	protein_coding	importin 5 [Source:HGNC Symbol;Acc:HGNC:6402]
ENSG00000115129	10.6092	0.00112528	2.9126	0.251703	0.0395569	3.76775	0.266341	0.251703	0.0982066	0.251703	ENST00000413037	1	TP53I3	9540	2	24077433	24085861	-1	protein_coding	tumor protein p53 inducible protein 3 [Source:HGNC Symbol;Acc:HGNC:19373]
ENSG00000119508	10.6048	0.00112793	1.43944	0.14029	0.00365407	5.51186	0.131034	0.14029	0.0505235	0.14029	ENST00000618101	4	NR4A3	8013	9	99821855	99866891	1	protein_coding	nuclear receptor subfamily 4 group A member 3 [Source:HGNC Symbol;Acc:HGNC:7982]
ENSG00000139687	10.6084	0.00112575	1.5479	0.153125	0.0016656	5.47726	0.140719	0.153125	0.0509794	0.153125	ENST00000484879	1	RB1	5925	13	48303751	48481986	1	protein_coding	RB transcriptional corepressor 1 [Source:HGNC Symbol;Acc:HGNC:9884]
ENSG00000143811	10.6062	0.00112709	0.561771	0.0554702	0.000706937	6.50311	0.0510701	0.0554702	0.0425939	0.0554702	ENST00000489681	5	PYCR2	29920	1	225919877	225924340	-1	protein_coding	pyrroline-5-carboxylate reductase 2 [Source:HGNC Symbol;Acc:HGNC:30262]
ENSG00000160213	10.6038	0.00112854	1.33198	0.132662	0.000535926	7.19792	0.121097	0.132662	0.0404815	0.132662	ENST00000480147	3	CSTB	1476	21	43772511	43776445	-1	protein_coding	cystatin B [Source:HGNC Symbol;Acc:HGNC:2482]
ENSG00000169432	10.6099	0.00112483	6.6122	0.616347	0.0448732	4.007	0.601847	0.616347	0.0888103	0.616347	ENST00000303354	11	SCN9A	6335	2	166195185	166375993	-1	protein_coding	sodium voltage-gated channel alpha subunit 9 [Source:HGNC Symbol;Acc:HGNC:10597]
ENSG00000021645	10.6015	0.00112993	0.690399	0.064718	0.00432193	5.5073	0.062768	0.064718	0.0505824	0.064718	ENST00000634499	1	NRXN3	9369	14	78170373	79868290	1	protein_coding	neurexin 3 [Source:HGNC Symbol;Acc:HGNC:8010]
ENSG00000124216	10.5993	0.00113129	1.5626	0.138929	0.0173305	4.18892	0.147599	0.138929	0.082207	0.138929	ENST00000244050	2	SNAI1	6615	20	49982999	49988886	1	protein_coding	snail family transcriptional repressor 1 [Source:HGNC Symbol;Acc:HGNC:11128]
ENSG00000145882	10.59	0.00113702	3.04958	0.302313	0.00264526	6.11254	0.277747	0.302313	0.0447229	0.302313	ENST00000514349	1	PCYOX1L	78991	5	149358007	149369653	1	protein_coding	prenylcysteine oxidase 1 like [Source:HGNC Symbol;Acc:HGNC:28477]
ENSG00000135638	10.5789	0.00114386	3.4912	0.301256	0.047864	3.51815	0.334661	0.301256	0.109419	0.301256	ENST00000394111	6	EMX1	2016	2	72916260	72936071	1	protein_coding	empty spiracles homeobox 1 [Source:HGNC Symbol;Acc:HGNC:3340]
ENSG00000159882	10.575	0.0011463	2.62276	0.230614	0.0316614	3.51165	0.24551	0.230614	0.10973	0.230614	ENST00000429154	6	ZNF230	7773	19	44002948	44013926	1	protein_coding	zinc finger protein 230 [Source:HGNC Symbol;Acc:HGNC:13024]
ENSG00000089154	10.5729	0.00114755	0.809876	0.0761468	0.00484083	5.62347	0.0752034	0.0761468	0.0491778	0.0761468	ENST00000300648	6	GCN1	10985	12	120127203	120194710	-1	protein_coding	GCN1 eIF2 alpha kinase activator homolog [Source:HGNC Symbol;Acc:HGNC:4199]
ENSG00000133706	10.5723	0.00114796	1.65176	0.163573	0.00160369	6.68321	0.150276	0.163573	0.0417885	0.163573	ENST00000504323	5	LARS	51520	5	146113038	146182660	-1	protein_coding	leucyl-tRNA synthetase [Source:HGNC Symbol;Acc:HGNC:6512]
ENSG00000197343	10.564	0.00115312	0.483745	0.0471937	0.00118084	6.88966	0.0440052	0.0471937	0.041105	0.0471937	ENST00000422422	5	ZNF655	79027	7	99558406	99576453	1	protein_coding	zinc finger protein 655 [Source:HGNC Symbol;Acc:HGNC:30899]
ENSG00000269858	10.5635	0.00115343	2.13609	0.208405	0.00520356	5.29616	0.194432	0.208405	0.0537125	0.208405	ENST00000593972	1	EGLN2	112398	19	40798996	40808433	1	protein_coding	egl-9 family hypoxia inducible factor 2 [Source:HGNC Symbol;Acc:HGNC:14660]
ENSG00000090372	10.5603	0.00115541	0.973055	0.0953997	0.00190587	6.38262	0.0885123	0.0953997	0.043185	0.0953997	ENST00000601631	6	STRN4	29888	19	46719507	46746994	-1	protein_coding	striatin 4 [Source:HGNC Symbol;Acc:HGNC:15721]
ENSG00000239264	10.5493	0.00116233	0.95801	0.0954448	0.000356159	8.13012	0.0871341	0.0954448	0.0414822	0.0954448	ENST00000460138	5	TXNDC5	81567	6	7881517	7910814	-1	protein_coding	thioredoxin domain containing 5 [Source:HGNC Symbol;Acc:HGNC:21073]
ENSG00000100426	10.5458	0.00116453	0.633108	0.0625876	0.000723204	7.26076	0.0575683	0.0625876	0.0404062	0.0625876	ENST00000216268	5	ZBED4	9889	22	49853842	49890078	1	protein_coding	zinc finger BED-type containing 4 [Source:HGNC Symbol;Acc:HGNC:20721]
ENSG00000001630	10.5391	0.00116877	0.886972	0.0883256	0.00037152	7.38832	0.0806881	0.0883256	0.0403168	0.0883256	ENST00000003100	12	CYP51A1	1595	7	92112151	92142952	-1	protein_coding	cytochrome P450 family 51 subfamily A member 1 [Source:HGNC Symbol;Acc:HGNC:2649]
ENSG00000149527	10.5376	0.00116971	13.4504	1.13188	0.213152	1.80156	1.26625	1.13188	0.219963	1.13188	ENST00000378486	7	PLCH2	9651	1	2425980	2505530	1	protein_coding	phospholipase C eta 2 [Source:HGNC Symbol;Acc:HGNC:29037]
ENSG00000128789	10.5303	0.00117434	0.48581	0.0471586	0.00142245	6.45628	0.0444357	0.0471586	0.0428223	0.0471586	ENST00000586445	5	PSMG2	56984	18	12658043	12725740	1	protein_coding	proteasome assembly chaperone 2 [Source:HGNC Symbol;Acc:HGNC:24929]
ENSG00000142156	10.5289	0.00117521	0.741262	0.0714714	0.00265484	5.58495	0.0674476	0.0714714	0.0496225	0.0714714	ENST00000466285	1	COL6A1	1291	21	45981737	46005050	1	protein_coding	collagen type VI alpha 1 chain [Source:HGNC Symbol;Acc:HGNC:2211]
ENSG00000204856	10.5278	0.0011759	1.70336	0.169314	0.00102229	7.23761	0.15488	0.169314	0.0404315	0.169314	ENST00000377673	9	FAM216A	29902	12	110468364	110490385	1	protein_coding	family with sequence similarity 216 member A [Source:HGNC Symbol;Acc:HGNC:30180]
ENSG00000196961	10.5098	0.00118744	0.603922	0.0584734	0.00191878	7.00684	0.0549505	0.0584734	0.0408172	0.0584734	ENST00000601356	1	AP2A1	160	19	49766968	49807113	1	protein_coding	adaptor related protein complex 2 alpha 1 subunit [Source:HGNC Symbol;Acc:HGNC:561]
ENSG00000143303	10.5033	0.00119164	2.70946	0.265075	0.00587072	5.53967	0.246315	0.265075	0.0501712	0.265075	ENST00000497515	1	RRNAD1	51093	1	156728442	156736960	1	protein_coding	ribosomal RNA adenine dimethylase domain containing 1 [Source:HGNC Symbol;Acc:HGNC:24273]
ENSG00000155729	10.5027	0.00119197	1.64239	0.158403	0.005836	5.61683	0.149644	0.158403	0.0492531	0.158403	ENST00000447556	1	KCTD18	130535	2	200488952	200519784	-1	protein_coding	potassium channel tetramerization domain containing 18 [Source:HGNC Symbol;Acc:HGNC:26446]
ENSG00000143514	10.4907	0.00119976	1.05286	0.103628	0.00165819	5.38584	0.095716	0.103628	0.0522865	0.103628	ENST00000464656	1	TP53BP2	7159	1	223779899	223845972	-1	protein_coding	tumor protein p53 binding protein 2 [Source:HGNC Symbol;Acc:HGNC:12000]
ENSG00000152518	10.4802	0.00120662	0.821577	0.0816574	0.000500263	7.52917	0.0747039	0.0816574	0.0403164	0.0816574	ENST00000282388	3	ZFP36L2	678	2	43222402	43226609	-1	protein_coding	ZFP36 ring finger protein like 2 [Source:HGNC Symbol;Acc:HGNC:1108]
ENSG00000130675	10.4735	0.00121102	1.28786	0.0999963	0.0287901	4.71688	0.117686	0.0999963	0.0658328	0.0999963	ENST00000543409	5	MNX1	3110	7	156994051	157010651	-1	protein_coding	motor neuron and pancreas homeobox 1 [Source:HGNC Symbol;Acc:HGNC:4979]
ENSG00000048991	10.4715	0.00121229	1.2258	0.115748	0.00683155	5.22857	0.112705	0.115748	0.0548765	0.115748	ENST00000425804	1	R3HDM1	23518	2	135531455	135725270	1	protein_coding	R3H domain containing 1 [Source:HGNC Symbol;Acc:HGNC:9757]
ENSG00000029725	10.4691	0.00121388	0.792944	0.0613089	0.0179855	4.83053	0.073354	0.0613089	0.0630829	0.0630829	ENST00000572250	1	RABEP1	9135	17	5282265	5385812	1	protein_coding	rabaptin RAB GTPase binding effector protein 1 [Source:HGNC Symbol;Acc:HGNC:17677]
ENSG00000187024	10.4675	0.0012149	0.973756	0.0847512	0.0126244	4.50541	0.0893288	0.0847512	0.0717458	0.0847512	ENST00000543175	4	PTRH1	138428	9	127690348	127724873	-1	protein_coding	peptidyl-tRNA hydrolase 1 homolog [Source:HGNC Symbol;Acc:HGNC:27039]
ENSG00000116032	10.462	0.00121852	3.54076	0.288522	0.0655538	2.33368	0.32307	0.288522	0.179795	0.288522	ENST00000234389	3	GRIN3B	116444	19	1000419	1009732	1	protein_coding	glutamate ionotropic receptor NMDA type subunit 3B [Source:HGNC Symbol;Acc:HGNC:16768]
ENSG00000147642	10.4593	0.00122031	7.38637	0.724818	0.0138188	4.31809	0.671506	0.724818	0.0777417	0.724818	ENST00000531284	1	SYBU	55638	8	109573978	109691791	-1	protein_coding	syntabulin [Source:HGNC Symbol;Acc:HGNC:26011]
ENSG00000174130	10.4523	0.00122497	4.48762	0.355894	0.092868	2.91238	0.446353	0.355894	0.142219	0.355894	ENST00000436693	6	TLR6	10333	4	38823715	38856817	-1	protein_coding	toll like receptor 6 [Source:HGNC Symbol;Acc:HGNC:16711]
ENSG00000055147	10.4432	0.00123101	0.725508	0.0686048	0.00394607	5.42272	0.0660199	0.0686048	0.0517406	0.0686048	ENST00000524246	1	FAM114A2	10827	5	153990128	154038936	-1	protein_coding	family with sequence similarity 114 member A2 [Source:HGNC Symbol;Acc:HGNC:1333]
ENSG00000170412	10.4393	0.00123365	3.68783	0.341517	0.027266	5.13363	0.342516	0.341517	0.056634	0.341517	ENST00000577663	1	GPRC5C	55890	17	74424851	74451653	1	protein_coding	G protein-coupled receptor class C group 5 member C [Source:HGNC Symbol;Acc:HGNC:13309]
ENSG00000196743	10.4417	0.00123201	0.57627	0.0566062	0.0010208	5.07374	0.0524561	0.0566062	0.0578123	0.0578123	ENST00000523004	1	GM2A	2760	5	151212150	151270440	1	protein_coding	GM2 ganglioside activator [Source:HGNC Symbol;Acc:HGNC:4367]
ENSG00000206530	10.4393	0.00123362	2.47112	0.180482	0.0666297	2.84092	0.224868	0.180482	0.14654	0.180482	ENST00000473143	1	CFAP44	55779	3	113286947	113441610	-1	protein_coding	cilia and flagella associated protein 44 [Source:HGNC Symbol;Acc:HGNC:25631]
ENSG00000178537	10.4361	0.00123578	0.591167	0.0540219	0.00509477	6.05682	0.0537444	0.0540219	0.0451171	0.0540219	ENST00000479050	1	SLC25A20	788	3	48856931	48898993	-1	protein_coding	solute carrier family 25 member 20 [Source:HGNC Symbol;Acc:HGNC:1421]
ENSG00000239306	10.437	0.00123517	2.76573	0.275888	0.000685188	6.37327	0.251448	0.275888	0.0432318	0.275888	ENST00000409738	4	RBM14	10432	11	66616582	66627347	1	protein_coding	RNA binding motif protein 14 [Source:HGNC Symbol;Acc:HGNC:14219]
ENSG00000121743	10.4339	0.00123724	2.32261	0.223253	0.00900823	4.79712	0.211763	0.223253	0.0638608	0.223253	ENST00000241125	3	GJA3	2700	13	20138255	20161049	-1	protein_coding	gap junction protein alpha 3 [Source:HGNC Symbol;Acc:HGNC:4277]
ENSG00000111252	10.431	0.00123916	1.5085	0.14826	0.00259029	4.97271	0.13726	0.14826	0.0599127	0.14826	ENST00000550925	2	SH2B3	10019	12	111405948	111451623	1	protein_coding	SH2B adaptor protein 3 [Source:HGNC Symbol;Acc:HGNC:29605]
ENSG00000108639	10.4285	0.00124088	1.27025	0.126095	0.00093031	7.83894	0.11554	0.126095	0.0406787	0.126095	ENST00000588282	5	SYNGR2	9144	17	78168558	78173527	1	protein_coding	synaptogyrin 2 [Source:HGNC Symbol;Acc:HGNC:11499]
ENSG00000164181	10.4173	0.00124843	1.37533	0.128905	0.00862852	4.50052	0.127564	0.128905	0.0718939	0.128905	ENST00000507047	5	ELOVL7	79993	5	60751791	60844389	-1	protein_coding	ELOVL fatty acid elongase 7 [Source:HGNC Symbol;Acc:HGNC:26292]
ENSG00000126698	10.4037	0.00125765	0.394173	0.0392507	0.000166569	7.97239	0.0358348	0.0392507	0.0409904	0.0409904	ENST00000488868	1	DNAJC8	22826	1	28199456	28233025	-1	protein_coding	DnaJ heat shock protein family (Hsp40) member C8 [Source:HGNC Symbol;Acc:HGNC:15470]
ENSG00000183421	10.3999	0.0012602	3.66595	0.361153	0.00544176	5.58275	0.333703	0.361153	0.0496484	0.361153	ENST00000352483	3	RIPK4	54101	21	41739369	41767106	-1	protein_coding	receptor interacting serine/threonine kinase 4 [Source:HGNC Symbol;Acc:HGNC:496]
ENSG00000149575	10.3947	0.00126378	2.9933	0.226486	0.0728437	2.82912	0.272267	0.226486	0.147262	0.226486	ENST00000278947	5	SCN2B	6327	11	118161951	118176673	-1	protein_coding	sodium voltage-gated channel beta subunit 2 [Source:HGNC Symbol;Acc:HGNC:10589]
ENSG00000180329	10.392	0.00126564	0.488395	0.0480146	0.000824896	7.4456	0.0443998	0.0480146	0.0403042	0.0480146	ENST00000315286	12	CCDC43	124808	17	44673069	44689779	-1	protein_coding	coiled-coil domain containing 43 [Source:HGNC Symbol;Acc:HGNC:26472]
ENSG00000184007	10.3941	0.00126422	0.535225	0.0512695	0.00225304	7.31027	0.0486735	0.0512695	0.0403614	0.0512695	ENST00000533408	1	PTP4A2	8073	1	31906421	31944856	-1	protein_coding	protein tyrosine phosphatase type IVA member 2 [Source:HGNC Symbol;Acc:HGNC:9635]
ENSG00000232196	10.392	0.00126564	8.44963	0.675676	0.169287	2.46145	0.768246	0.675676	0.170976	0.675676	ENST00000399974	4	MTRNR2L4	100463285	16	3370979	3372740	-1	protein_coding	MT-RNR2-like 4 [Source:HGNC Symbol;Acc:HGNC:37161]
ENSG00000240024	10.3932	0.00126479	1.45775	0.140791	0.00498419	5.19714	0.133251	0.140791	0.0554428	0.140791	ENST00000471496	5	LINC00888	100505687	3	183447608	183456013	1	transcribed_unprocessed_pseudogene	long intergenic non-protein coding RNA 888 [Source:HGNC Symbol;Acc:HGNC:48575]
ENSG00000124762	10.3892	0.00126752	4.07808	0.405308	0.0024992	5.58881	0.370759	0.405308	0.049577	0.405308	ENST00000448526	6	CDKN1A	1026	6	36676460	36687339	1	protein_coding	cyclin dependent kinase inhibitor 1A [Source:HGNC Symbol;Acc:HGNC:1784]
ENSG00000163932	10.3881	0.0012683	0.768112	0.0757036	0.00110757	4.44972	0.0700519	0.0757036	0.073461	0.0757036	ENST00000394729	6	PRKCD	5580	3	53156009	53192717	1	protein_coding	protein kinase C delta [Source:HGNC Symbol;Acc:HGNC:9399]
ENSG00000121671	10.3864	0.00126948	1.36745	0.129979	0.00676613	3.31062	0.12432	0.129979	0.119811	0.129979	ENST00000417225	6	CRY2	1408	11	45847118	45883248	1	protein_coding	cryptochrome circadian clock 2 [Source:HGNC Symbol;Acc:HGNC:2385]
ENSG00000134508	10.3828	0.00127194	1.92907	0.188086	0.00482058	5.28203	0.176073	0.188086	0.0539497	0.188086	ENST00000580153	5	CABLES1	91768	18	23134564	23260467	1	protein_coding	Cdk5 and Abl enzyme substrate 1 [Source:HGNC Symbol;Acc:HGNC:25097]
ENSG00000019549	10.3771	0.00127586	4.71405	0.470658	0.000747787	7.42207	0.428553	0.470658	0.0403073	0.470658	ENST00000649776	1	SNAI2	6591	8	48917768	48921740	-1	protein_coding	snail family transcriptional repressor 2 [Source:HGNC Symbol;Acc:HGNC:11094]
ENSG00000183060	10.3766	0.00127619	0.611233	0.0515208	0.00960256	5.50511	0.0581476	0.0515208	0.0506109	0.0515208	ENST00000450512	1	LYSMD4	145748	15	99715697	99733561	-1	protein_coding	LysM domain containing 4 [Source:HGNC Symbol;Acc:HGNC:26571]
ENSG00000174917	10.3694	0.00128123	1.29556	0.128439	0.0011175	6.86626	0.117953	0.128439	0.0411707	0.128439	ENST00000590389	5	C19orf70	125988	19	5678421	5680896	-1	protein_coding	chromosome 19 open reading frame 70 [Source:HGNC Symbol;Acc:HGNC:33702]
ENSG00000175756	10.367	0.00128291	0.963536	0.095592	0.000761621	7.32748	0.0876859	0.095592	0.0403488	0.095592	ENST00000496905	1	AURKAIP1	54998	1	1373730	1375495	-1	protein_coding	aurora kinase A interacting protein 1 [Source:HGNC Symbol;Acc:HGNC:24114]
ENSG00000138688	10.3585	0.00128879	0.564504	0.0499372	0.00651324	6.07839	0.0523906	0.0499372	0.0449602	0.0499372	ENST00000482114	1	KIAA1109	84162	4	122152333	122362758	1	protein_coding	KIAA1109 [Source:HGNC Symbol;Acc:HGNC:26953]
ENSG00000166557	10.3594	0.00128814	0.705398	0.0700739	0.000465882	7.39824	0.0641274	0.0700739	0.0403134	0.0700739	ENST00000543455	1	TMED3	23423	15	79311062	79427432	1	protein_coding	transmembrane p24 trafficking protein 3 [Source:HGNC Symbol;Acc:HGNC:28889]
ENSG00000181408	10.3563	0.00129034	5.69576	0.523737	0.045839	3.36686	0.51997	0.523737	0.116902	0.523737	ENST00000313135	3	UTS2R	2837	17	82374230	82375586	1	protein_coding	urotensin 2 receptor [Source:HGNC Symbol;Acc:HGNC:4468]
ENSG00000140534	10.3512	0.00129388	0.505374	0.0495897	0.000947724	7.38437	0.0459854	0.0495897	0.0403183	0.0495897	ENST00000561095	1	TICRR	90381	15	89575482	89631056	1	protein_coding	TOPBP1 interacting checkpoint and replication regulator [Source:HGNC Symbol;Acc:HGNC:28704]
ENSG00000088035	10.3496	0.00129499	0.641589	0.0631899	0.000969014	6.73759	0.0583958	0.0631899	0.0415849	0.0631899	ENST00000371108	8	ALG6	29929	1	63367590	63438562	1	protein_coding	ALG6 alpha-13-glucosyltransferase [Source:HGNC Symbol;Acc:HGNC:23157]
ENSG00000197948	10.3372	0.00130378	1.04787	0.0882723	0.0165146	5.19533	0.0959451	0.0882723	0.0554761	0.0882723	ENST00000520747	1	FCHSD1	89848	5	141639302	141651419	-1	protein_coding	FCH and double SH3 domains 1 [Source:HGNC Symbol;Acc:HGNC:25463]
ENSG00000112078	10.3326	0.00130702	0.672158	0.0664369	0.000778862	6.77741	0.0611229	0.0664369	0.0414468	0.0664369	ENST00000443316	2	KCTD20	222658	6	36442767	36491143	1	protein_coding	potassium channel tetramerization domain containing 20 [Source:HGNC Symbol;Acc:HGNC:21052]
ENSG00000182973	10.3315	0.00130782	1.01335	0.0978473	0.00348775	6.21879	0.0923642	0.0978473	0.0440587	0.0978473	ENST00000435630	5	CNOT10	25904	3	32685145	32773875	1	protein_coding	CCR4-NOT transcription complex subunit 10 [Source:HGNC Symbol;Acc:HGNC:23817]
ENSG00000033122	10.3235	0.00131344	3.79243	0.290007	0.0892362	3.57338	0.360788	0.290007	0.106815	0.290007	ENST00000608470	5	LRRC7	57554	1	69568398	70151945	1	protein_coding	leucine rich repeat containing 7 [Source:HGNC Symbol;Acc:HGNC:18531]
ENSG00000180096	10.3226	0.00131413	2.90964	0.242887	0.0480774	3.43312	0.2649	0.242887	0.113563	0.242887	ENST00000563743	1	2018-09-01	1731	16	30378133	30395991	-1	protein_coding	septin 1 [Source:HGNC Symbol;Acc:HGNC:2879]
ENSG00000076650	10.3197	0.00131615	0.645192	0.0542591	0.0102602	5.036	0.0614458	0.0542591	0.0585807	0.0585807	ENST00000592165	1	GPATCH1	55094	19	33080880	33130542	1	protein_coding	G-patch domain containing 1 [Source:HGNC Symbol;Acc:HGNC:24658]
ENSG00000140043	10.3164	0.00131856	1.77519	0.164115	0.0134039	6.37121	0.161428	0.164115	0.0432421	0.164115	ENST00000553326	5	PTGR2	145482	14	73851844	73886827	1	protein_coding	prostaglandin reductase 2 [Source:HGNC Symbol;Acc:HGNC:20149]
ENSG00000105321	10.3122	0.0013215	1.13306	0.0984224	0.0148837	3.71794	0.103557	0.0984224	0.100329	0.100329	ENST00000221922	10	CCDC9	26093	19	47255980	47271953	1	protein_coding	coiled-coil domain containing 9 [Source:HGNC Symbol;Acc:HGNC:24560]
ENSG00000125726	10.3041	0.00132736	3.19978	0.302559	0.0174188	4.55937	0.290922	0.302559	0.0701441	0.302559	ENST00000597430	2	CD70	970	19	6583183	6604103	-1	protein_coding	CD70 molecule [Source:HGNC Symbol;Acc:HGNC:11937]
ENSG00000132016	10.3049	0.00132676	4.37028	0.410713	0.0263149	4.77032	0.397327	0.410713	0.0645018	0.410713	ENST00000589393	1	C19orf57	79173	19	13882348	13906452	-1	protein_coding	chromosome 19 open reading frame 57 [Source:HGNC Symbol;Acc:HGNC:28153]
ENSG00000140471	10.305	0.0013267	0.721129	0.0659985	0.00611436	5.00188	0.0670853	0.0659985	0.0592924	0.0659985	ENST00000561233	1	LINS1	55180	15	100559369	100603230	-1	protein_coding	lines homolog 1 [Source:HGNC Symbol;Acc:HGNC:30922]
ENSG00000143882	10.3065	0.00132564	2.84292	0.255732	0.0285604	3.64829	0.261358	0.255732	0.103394	0.255732	ENST00000381661	3	ATP6V1C2	245973	2	10721649	10785110	1	protein_coding	ATPase H+ transporting V1 subunit C2 [Source:HGNC Symbol;Acc:HGNC:18264]
ENSG00000163710	10.3088	0.001324	0.576342	0.0476142	0.01002	5.55114	0.0528463	0.0476142	0.0500293	0.0500293	ENST00000470310	5	PCOLCE2	26577	3	142815922	142889203	-1	protein_coding	procollagen C-endopeptidase enhancer 2 [Source:HGNC Symbol;Acc:HGNC:8739]
ENSG00000166501	10.3067	0.00132546	9.36403	0.898055	0.0383481	2.84801	0.852277	0.898055	0.146108	0.898055	ENST00000498739	1	PRKCB	5579	16	23836001	24220611	1	protein_coding	protein kinase C beta [Source:HGNC Symbol;Acc:HGNC:9395]
ENSG00000186501	10.2909	0.0013369	0.898773	0.0882982	0.00157917	6.4843	0.0818425	0.0882982	0.0426857	0.0882982	ENST00000471456	1	TMEM222	84065	1	27322145	27336400	1	protein_coding	transmembrane protein 222 [Source:HGNC Symbol;Acc:HGNC:25363]
ENSG00000054598	10.2817	0.00134359	1.5684	0.156656	0.000183554	8.65426	0.142591	0.156656	0.0441269	0.156656	ENST00000380874	3	FOXC1	2296	6	1609972	1613897	1	protein_coding	forkhead box C1 [Source:HGNC Symbol;Acc:HGNC:3800]
ENSG00000105357	10.2804	0.00134447	2.19819	0.216403	0.0034157	5.90525	0.19992	0.216403	0.0463805	0.216403	ENST00000425460	5	MYH14	79784	19	50188186	50310545	1	protein_coding	myosin heavy chain 14 [Source:HGNC Symbol;Acc:HGNC:23212]
ENSG00000148384	10.28	0.00134476	0.458741	0.0441262	0.00174798	6.38447	0.0417083	0.0441262	0.0431757	0.0441262	ENST00000371712	3	INPP5E	56623	9	136428619	136439823	-1	protein_coding	inositol polyphosphate-5-phosphatase E [Source:HGNC Symbol;Acc:HGNC:21474]
ENSG00000131408	10.2694	0.00135257	0.973913	0.0891986	0.0081927	4.76961	0.088685	0.0891986	0.064519	0.0891986	ENST00000600355	5	NR1H2	7376	19	50329653	50382982	1	protein_coding	nuclear receptor subfamily 1 group H member 2 [Source:HGNC Symbol;Acc:HGNC:7965]
ENSG00000155592	10.2612	0.0013586	0.519523	0.0506951	0.00125722	6.13442	0.047294	0.0506951	0.0445775	0.0506951	ENST00000328086	11	ZKSCAN2	342357	16	25236001	25257931	-1	protein_coding	zinc finger with KRAB and SCAN domains 2 [Source:HGNC Symbol;Acc:HGNC:25677]
ENSG00000170759	10.2585	0.00136053	0.685135	0.0683336	0.00017986	8.19255	0.0623734	0.0683336	0.0417146	0.0683336	ENST00000493889	1	KIF5B	3799	10	32009010	32056431	-1	protein_coding	kinesin family member 5B [Source:HGNC Symbol;Acc:HGNC:6324]
ENSG00000132155	10.2561	0.00136231	0.387454	0.0379211	0.000824236	7.35799	0.0352417	0.0379211	0.0403303	0.0403303	ENST00000432427	2	RAF1	5894	3	12583601	12664226	-1	protein_coding	Raf-1 proto-oncogene serine/threonine kinase [Source:HGNC Symbol;Acc:HGNC:9829]
ENSG00000048140	10.2484	0.00136802	0.95428	0.0932049	0.00222317	7.27898	0.0870125	0.0932049	0.0403882	0.0932049	ENST00000503045	5	TSPAN17	26262	5	176647387	176659054	1	protein_coding	tetraspanin 17 [Source:HGNC Symbol;Acc:HGNC:13594]
ENSG00000137509	10.2524	0.00136506	0.511018	0.0506115	0.000490269	6.19177	0.0464904	0.0506115	0.0442182	0.0506115	ENST00000534396	5	PRCP	5547	11	82823502	82970584	-1	protein_coding	prolylcarboxypeptidase [Source:HGNC Symbol;Acc:HGNC:9344]
ENSG00000164330	10.2516	0.00136568	2.73255	0.188206	0.0850485	3.53536	0.250108	0.188206	0.108601	0.188206	ENST00000380654	8	EBF1	1879	5	158695916	159099761	-1	protein_coding	early B-cell factor 1 [Source:HGNC Symbol;Acc:HGNC:3126]
ENSG00000170004	10.2495	0.00136721	1.20636	0.119312	0.00132393	5.93932	0.10968	0.119312	0.0460786	0.119312	ENST00000573936	5	CHD3	1107	17	7884806	7912760	1	protein_coding	chromodomain helicase DNA binding protein 3 [Source:HGNC Symbol;Acc:HGNC:1918]
ENSG00000170917	10.2485	0.00136794	2.04525	0.195483	0.00904195	5.08829	0.18622	0.195483	0.0575212	0.195483	ENST00000502270	5	NUDT6	11162	4	122888697	122922968	-1	protein_coding	nudix hydrolase 6 [Source:HGNC Symbol;Acc:HGNC:8053]
ENSG00000218891	10.2511	0.00136602	1.35135	0.1262	0.00893501	5.21888	0.123522	0.1262	0.0550495	0.1262	ENST00000592239	1	ZNF579	163033	19	55576770	55580845	-1	protein_coding	zinc finger protein 579 [Source:HGNC Symbol;Acc:HGNC:26646]
ENSG00000155099	10.2442	0.00137117	1.14719	0.0957921	0.0189268	4.36445	0.105009	0.0957921	0.0761998	0.0957921	ENST00000520014	1	PIP4P2	55529	8	90993796	91041064	-1	protein_coding	transmembrane protein 55A [Source:HGNC Symbol;Acc:HGNC:25452]
ENSG00000162882	10.2441	0.0013712	8.94863	0.754263	0.140599	2.73222	0.857767	0.754263	0.153278	0.754263	ENST00000404451	7	HAAO	23498	2	42767089	42792593	-1	protein_coding	3-hydroxyanthranilate 34-dioxygenase [Source:HGNC Symbol;Acc:HGNC:4796]
ENSG00000197603	10.2461	0.00136975	2.12268	0.159101	0.0531662	3.39084	0.194596	0.159101	0.115682	0.159101	ENST00000508405	1	CPLANE1	65250	5	37106228	37249428	-1	protein_coding	chromosome 5 open reading frame 42 [Source:HGNC Symbol;Acc:HGNC:25801]
ENSG00000185798	10.2423	0.00137259	0.712049	0.0611184	0.0100865	5.11683	0.0647456	0.0611184	0.0569593	0.0611184	ENST00000429115	1	WDR53	348793	3	196554177	196568674	-1	protein_coding	WD repeat domain 53 [Source:HGNC Symbol;Acc:HGNC:28786]
ENSG00000139178	10.2329	0.00137961	6.1492	0.452542	0.162379	2.10178	0.564591	0.452542	0.1966	0.452542	ENST00000504702	2	C1RL	51279	12	7089587	7109273	-1	protein_coding	complement C1r subcomponent like [Source:HGNC Symbol;Acc:HGNC:21265]
ENSG00000068001	10.2306	0.00138127	1.66008	0.164163	0.00184563	5.30017	0.151019	0.164163	0.0536457	0.164163	ENST00000442581	1	HYAL2	8692	3	50317790	50322906	-1	protein_coding	hyaluronoglucosaminidase 2 [Source:HGNC Symbol;Acc:HGNC:5321]
ENSG00000163684	10.2293	0.00138228	0.373444	0.0341336	0.00321079	5.66414	0.0345271	0.0341336	0.0487285	0.0487285	ENST00000445193	7	RPP14	11102	3	58306247	58324695	1	protein_coding	ribonuclease P/MRP subunit p14 [Source:HGNC Symbol;Acc:HGNC:30327]
ENSG00000001460	10.2274	0.00138366	0.866896	0.0788841	0.00780547	4.56951	0.0789922	0.0788841	0.0698497	0.0788841	ENST00000492753	1	STPG1	90529	1	24356999	24416934	-1	protein_coding	sperm tail PG-rich repeat containing 1 [Source:HGNC Symbol;Acc:HGNC:28070]
ENSG00000138448	10.2166	0.00139181	0.623849	0.0577023	0.00468263	4.78554	0.0570926	0.0577023	0.0641356	0.0641356	ENST00000474571	1	ITGAV	3685	2	186590065	186680901	1	protein_coding	integrin subunit alpha V [Source:HGNC Symbol;Acc:HGNC:6150]
ENSG00000155906	10.2166	0.00139184	0.79606	0.0782236	0.00138246	6.40611	0.0728577	0.0782236	0.0430684	0.0782236	ENST00000367303	9	RMND1	55005	6	151404763	151452181	-1	protein_coding	required for meiotic nuclear division 1 homolog [Source:HGNC Symbol;Acc:HGNC:21176]
ENSG00000132823	10.2111	0.00139598	1.32928	0.132381	0.000546718	7.52536	0.120848	0.132381	0.040315	0.132381	ENST00000372970	6	OSER1	51526	20	44196496	44210791	-1	protein_coding	oxidative stress responsive serine rich 1 [Source:HGNC Symbol;Acc:HGNC:16105]
ENSG00000156006	10.2087	0.00139782	4.10967	0.237809	0.173158	2.15834	0.434452	0.237809	0.192404	0.237809	ENST00000520116	1	NAT2	10	8	18391245	18401218	1	protein_coding	N-acetyltransferase 2 [Source:HGNC Symbol;Acc:HGNC:7646]
ENSG00000156103	10.2123	0.00139507	2.30479	0.207733	0.0227451	3.72591	0.210925	0.207733	0.0999858	0.207733	ENST00000520568	1	MMP16	4325	8	88032009	88328025	-1	protein_coding	matrix metallopeptidase 16 [Source:HGNC Symbol;Acc:HGNC:7162]
ENSG00000178752	10.2097	0.00139705	1.53343	0.149337	0.00400604	6.17039	0.139502	0.149337	0.0443487	0.149337	ENST00000546354	5	ERFE	151176	2	238158982	238168900	1	protein_coding	erythroferrone [Source:HGNC Symbol;Acc:HGNC:26727]
ENSG00000182551	10.2089	0.00139761	0.417271	0.0412765	0.000450651	8.1567	0.0379366	0.0412765	0.0415785	0.0415785	ENST00000415131	1	ADI1	55256	2	3497361	3519736	-1	protein_coding	acireductone dioxygenase 1 [Source:HGNC Symbol;Acc:HGNC:30576]
ENSG00000147234	10.2023	0.00140268	0.853382	0.0712016	0.0141366	4.15537	0.0775804	0.0712016	0.0834017	0.0834017	ENST00000439554	1	FRMPD3	84443	X	107522450	107605251	1	protein_coding	FERM and PDZ domain containing 3 [Source:HGNC Symbol;Acc:HGNC:29382]
ENSG00000160392	10.2013	0.0014034	1.73283	0.160055	0.0132285	5.07773	0.1589	0.160055	0.0577321	0.160055	ENST00000357884	8	C19orf47	126526	19	40319536	40348527	-1	protein_coding	chromosome 19 open reading frame 47 [Source:HGNC Symbol;Acc:HGNC:26723]
ENSG00000178522	10.2026	0.00140241	0.920125	0.0782042	0.0138083	4.35389	0.0853083	0.0782042	0.0765478	0.0782042	ENST00000613447	4	AMBN	258	4	70592256	70607288	1	protein_coding	ameloblastin [Source:HGNC Symbol;Acc:HGNC:452]
ENSG00000268940	10.2044	0.00140103	71.6786	6.96147	0.206391	1.96765	6.54165	6.96147	0.206808	6.96147	ENST00000594565	5	CT45A1	541466	X	135713453	135723539	1	protein_coding	cancer/testis antigen family 45 member A1 [Source:HGNC Symbol;Acc:HGNC:33267]
ENSG00000122863	10.1965	0.00140704	1.39518	0.136717	0.00280058	5.91583	0.126835	0.136717	0.0462863	0.136717	ENST00000373115	4	CHST3	9469	10	71964365	72013564	1	protein_coding	carbohydrate sulfotransferase 3 [Source:HGNC Symbol;Acc:HGNC:1971]
ENSG00000111725	10.1948	0.00140834	0.404429	0.0379217	0.00252113	6.50607	0.0367836	0.0379217	0.0425795	0.0425795	ENST00000545223	1	PRKAB1	5564	12	119667753	119681630	1	protein_coding	protein kinase AMP-activated non-catalytic subunit beta 1 [Source:HGNC Symbol;Acc:HGNC:9378]
ENSG00000204764	10.19	0.00141203	0.617957	0.0494551	0.0123406	5.15836	0.05638	0.0494551	0.056163	0.056163	ENST00000389118	8	RANBP17	64901	5	170861870	171300015	1	protein_coding	RAN binding protein 17 [Source:HGNC Symbol;Acc:HGNC:14428]
ENSG00000176842	10.1867	0.00141457	0.737732	0.0671301	0.00664316	5.14211	0.0676351	0.0671301	0.0564715	0.0671301	ENST00000320990	9	IRX5	10265	16	54930862	54934485	1	protein_coding	iroquois homeobox 5 [Source:HGNC Symbol;Acc:HGNC:14361]
ENSG00000035664	10.1835	0.00141702	3.19212	0.244847	0.0743646	2.45527	0.290194	0.244847	0.171396	0.244847	ENST00000561162	5	DAPK2	23604	15	63907036	64072033	-1	protein_coding	death associated protein kinase 2 [Source:HGNC Symbol;Acc:HGNC:2675]
ENSG00000137409	10.1819	0.00141829	0.484326	0.048119	0.000313591	7.69047	0.0440696	0.048119	0.0404425	0.048119	ENST00000418541	6	MTCH1	23787	6	36968141	36986298	-1	protein_coding	mitochondrial carrier 1 [Source:HGNC Symbol;Acc:HGNC:17586]
ENSG00000112343	10.1763	0.00142255	1.39436	0.112602	0.0268347	4.6967	0.127083	0.112602	0.0663533	0.112602	ENST00000357085	4	TRIM38	10475	6	25962802	25991226	1	protein_coding	tripartite motif containing 38 [Source:HGNC Symbol;Acc:HGNC:10059]
ENSG00000125247	10.1726	0.00142545	0.787884	0.0722086	0.00657981	4.71818	0.0717571	0.0722086	0.0657996	0.0722086	ENST00000478272	1	TMTC4	84899	13	100603927	100675093	-1	protein_coding	transmembrane and tetratricopeptide repeat containing 4 [Source:HGNC Symbol;Acc:HGNC:25904]
ENSG00000100288	10.1697	0.00142768	1.04669	0.0967833	0.00788598	5.69536	0.0957233	0.0967833	0.0483963	0.0967833	ENST00000479003	5	CHKB	1120	22	50578949	50601455	-1	protein_coding	choline kinase beta [Source:HGNC Symbol;Acc:HGNC:1938]
ENSG00000105402	10.165	0.0014313	0.575475	0.0555189	0.00202861	6.3386	0.0525203	0.0555189	0.0434077	0.0555189	ENST00000594288	5	NAPA	8775	19	47487637	47515240	-1	protein_coding	NSF attachment protein alpha [Source:HGNC Symbol;Acc:HGNC:7641]
ENSG00000166881	10.1636	0.00143239	0.457218	0.0452301	0.000491769	7.3869	0.0415655	0.0452301	0.0403173	0.0452301	ENST00000379391	7	NEMP1	23306	12	57055643	57088063	-1	protein_coding	nuclear envelope integral membrane protein 1 [Source:HGNC Symbol;Acc:HGNC:29001]
ENSG00000164853	10.1621	0.0014336	4.73888	0.290061	0.183827	1.9734	0.431172	0.290061	0.206363	0.290061	ENST00000316333	8	UNCX	340260	7	1232907	1237318	1	protein_coding	UNC homeobox [Source:HGNC Symbol;Acc:HGNC:33194]
[truncated: 12,317 more rows]
