# Supplementary material for: Mitochondrial DNA copy number can influence mortality and cardiovascular disease via methylation of nuclear DNA CpGs
Source: Genome Med. 2020 Sep 28;12:84. doi: 10.1186/s13073-020-00778-7 (PMC7523322; doi:10.1186/s13073-020-00778-7)
Supplement: Supplementary file 7 — Additional file 7: Table_S10. Phenotype analysis: Cohort specific results and meta-analysis of all cohorts. [file 13073_2020_778_MOESM7_ESM.xlsx]

## Sheet: Sheet1
Table S10. Phenotype analysis: Cohort specific results and meta-analysis of all cohorts.
CPG	Prevalent CHD															Prevalent CVD															Mortality
	ARIC EA				ARIC AA				FHS EA				Meta-Analysis			ARIC EA				ARIC AA				FHS EA				Meta-Analysis			ARIC EA				ARIC AA				CHS EA				CHS AA				FHS EA
	Beta	Z-Score	Std. Error	P-Value	Beta	Z-Score	Std. Error	P-Value	Beta	Z-Score	Std. Error	P-Value	Beta	Std.Error	P-Value	Beta	Z-Score	Std. Error	P-Value	Beta	Z-Score	Std. Error	P-Value	Beta	Z-Score	Std. Error	P-Value	Beta	Std.Error	P-Value	Beta	Z-Score	Std. Error	P-Value	Beta	Z-Score	Std. Error	P-Value	Beta	Z-Score	Std. Error	P-Value	Beta	Z-Score	Std. Error	P-Value	Beta	Z-Score	Std. Error
cg21051031	-1.91702	-0.292511	6.55369	0.769896	2.95191	0.578424	5.10338	0.562978	-1.07029	-0.481403	2.22327	0.63023	-0.56	1.9463	0.7736	-4.3545	-0.754187	5.77376	0.450737	3.1125	0.702255	4.43214	0.48252	-1.07029	-0.481403	2.22327	0.63023	-0.6663	1.8791	0.7229	-2.78494	-1.41082	1.97399	0.158299	-0.644284	-0.378639	1.70158	0.704956	-0.917743	-0.438139	2.09464	0.661285	-7.86186	-2.45185	3.20651	0.0142126	1.19909	0.923898	1.29786
cg26094004	1.05287	0.214749	4.90281	0.829963	0.0530713	0.0166939	3.17909	0.986681	4.05161	2.27942	1.77747	0.0226421	2.913	1.4792	0.04891	3.02462	0.712935	4.2425	0.475886	1.04502	0.386219	2.70578	0.699335	4.05161	2.27942	1.77747	0.0226421	3.1321	1.4021	0.0255	0.207228	0.146954	1.41015	0.883168	0.728495	0.652343	1.11673	0.51418	-0.864189	-0.918112	0.941268	0.35856	-3.79902	-2.7876	1.36283	0.00531007	-0.749799	-0.799711	0.937587
cg26563141	-3.44265	-1.05693	3.25723	0.290545	0.927493	0.518353	1.78931	0.604212	1.00323	0.399573	2.51074	0.689471	0.22	1.3301	0.8686	-3.85347	-1.30765	2.94687	0.190993	0.212799	0.130565	1.62982	0.896119	1.00323	0.399573	2.51074	0.689471	-0.3145	1.2401	0.7998	0.662254	0.651043	1.01722	0.515019	0.357377	0.526183	0.679188	0.598761	1.95201	1.56562	1.2468	0.117439	0.703533	0.556667	1.26383	0.577755	3.05639	2.32719	1.31334
cg14575356	-2.16179	-0.45374	4.76437	0.650016	0.0533372	0.0170404	3.13004	0.986404	-3.63826	-1.11409	3.26569	0.265242	-1.7964	2.0417	0.3789	-1.53331	-0.360524	4.25299	0.718455	-1.44031	-0.526318	2.73658	0.598667	-3.63826	-1.11409	3.26569	0.265242	-2.1878	1.8812	0.2448	-1.07974	-0.755068	1.42998	0.450208	0.200835	0.177964	1.12852	0.858751	-0.598955	-0.402803	1.48697	0.687093	0.263398	0.127791	2.06116	0.898314	4.33222	1.89882	2.28154
cg23513930	4.63279	0.747108	6.20097	0.454999	0.0331976	0.00606848	5.47051	0.995158	1.88135	0.319053	5.89668	0.749686	1.9925	3.3675	0.5541	6.27293	1.14237	5.49113	0.253298	-3.85108	-0.806679	4.774	0.419852	1.88135	0.319053	5.89668	0.749686	0.8807	3.0744	0.7745	2.1361	1.13376	1.88408	0.256895	1.05621	0.551091	1.91659	0.581571	1.39805	0.754223	1.85363	0.450715	1.38417	0.599869	2.30746	0.548593	-3.55321	-1.1032	3.22081
cg08899667	8.32174	2.09971	3.96328	0.0357546	0.563245	0.215159	2.6178	0.829643	4.99322	1.68224	2.9682	0.0925226	3.6483	1.7593	0.03811	6.81182	1.87149	3.63979	0.0612773	1.04396	0.4605	2.267	0.645157	4.99322	1.68224	2.9682	0.0925226	3.3477	1.6147	0.03814	1.91586	1.51345	1.26589	0.130166	1.90023	1.98325	0.958138	0.0473395	0.391602	0.311495	1.25717	0.755425	5.89893	2.99196	1.97159	0.0027719	3.38651	1.84618	1.83433
[truncated: 50 more columns]
